# Supplementary material for: Multimodal host–guest complexation for efficient and stable perovskite photovoltaics
Source: Nat Commun. 2021 Jun 7;12:3383. doi: 10.1038/s41467-021-23566-2 (PMC8185086; doi:10.1038/s41467-021-23566-2)
Supplement: Supplementary file 3 — Source Data [file 41467_2021_23566_MOESM3_ESM.zip]

Archive with 430 entries (379 files):
- Source data/
- Source data/Fig 3.xlsx
- __MACOSX/
- __MACOSX/Source data/
- __MACOSX/Source data/._Fig 3.xlsx
- Source data/.DS_Store
- __MACOSX/Source data/._.DS_Store
- Source data/Fig 4.xlsx
- __MACOSX/Source data/._Fig 4.xlsx
- Source data/Fig 5.xlsx
- __MACOSX/Source data/._Fig 5.xlsx
- Source data/ssNMR-data/
- Source data/ssNMR-data/133Cs/
- Source data/ssNMR-data/133Cs/1/
- Source data/ssNMR-data/133Cs/1/uxnmr.par
- __MACOSX/Source data/ssNMR-data/
- __MACOSX/Source data/ssNMR-data/133Cs/
- __MACOSX/Source data/ssNMR-data/133Cs/1/
- __MACOSX/Source data/ssNMR-data/133Cs/1/._uxnmr.par
- Source data/ssNMR-data/133Cs/1/format.ased
- __MACOSX/Source data/ssNMR-data/133Cs/1/._format.ased
- Source data/ssNMR-data/133Cs/1/pulseprogram
- __MACOSX/Source data/ssNMR-data/133Cs/1/._pulseprogram
- Source data/ssNMR-data/133Cs/1/format.temp
- __MACOSX/Source data/ssNMR-data/133Cs/1/._format.temp
- Source data/ssNMR-data/133Cs/1/audita.txt
- __MACOSX/Source data/ssNMR-data/133Cs/1/._audita.txt
- Source data/ssNMR-data/133Cs/1/pdata/
- Source data/ssNMR-data/133Cs/1/pdata/1/
- Source data/ssNMR-data/133Cs/1/pdata/1/proc
- __MACOSX/Source data/ssNMR-data/133Cs/1/pdata/
- __MACOSX/Source data/ssNMR-data/133Cs/1/pdata/1/
- __MACOSX/Source data/ssNMR-data/133Cs/1/pdata/1/._proc
- Source data/ssNMR-data/133Cs/1/pdata/1/title
- __MACOSX/Source data/ssNMR-data/133Cs/1/pdata/1/._title
- Source data/ssNMR-data/133Cs/1/pdata/1/auditp.txt
- __MACOSX/Source data/ssNMR-data/133Cs/1/pdata/1/._auditp.txt
- Source data/ssNMR-data/133Cs/1/pdata/1/assocs
- __MACOSX/Source data/ssNMR-data/133Cs/1/pdata/1/._assocs
- Source data/ssNMR-data/133Cs/1/pdata/1/intrng
- __MACOSX/Source data/ssNMR-data/133Cs/1/pdata/1/._intrng
- Source data/ssNMR-data/133Cs/1/pdata/1/1r
- __MACOSX/Source data/ssNMR-data/133Cs/1/pdata/1/._1r
- Source data/ssNMR-data/133Cs/1/pdata/1/1i
- __MACOSX/Source data/ssNMR-data/133Cs/1/pdata/1/._1i
- Source data/ssNMR-data/133Cs/1/pdata/1/procs
- __MACOSX/Source data/ssNMR-data/133Cs/1/pdata/1/._procs
- Source data/ssNMR-data/133Cs/1/pdata/1/outd
- __MACOSX/Source data/ssNMR-data/133Cs/1/pdata/1/._outd
- __MACOSX/Source data/ssNMR-data/133Cs/1/pdata/._1
- __MACOSX/Source data/ssNMR-data/133Cs/1/._pdata
- Source data/ssNMR-data/133Cs/1/stanprogram20949.precomp
- __MACOSX/Source data/ssNMR-data/133Cs/1/._stanprogram20949.precomp
- Source data/ssNMR-data/133Cs/1/fid
- __MACOSX/Source data/ssNMR-data/133Cs/1/._fid
- Source data/ssNMR-data/133Cs/1/stanprogram20949
- __MACOSX/Source data/ssNMR-data/133Cs/1/._stanprogram20949
- Source data/ssNMR-data/133Cs/1/shimvalues
- __MACOSX/Source data/ssNMR-data/133Cs/1/._shimvalues
- Source data/ssNMR-data/133Cs/1/adcInfo_TRX3.xml
- __MACOSX/Source data/ssNMR-data/133Cs/1/._adcInfo_TRX3.xml
- Source data/ssNMR-data/133Cs/1/uxnmr.info
- __MACOSX/Source data/ssNMR-data/133Cs/1/._uxnmr.info
- Source data/ssNMR-data/133Cs/1/scon2
- __MACOSX/Source data/ssNMR-data/133Cs/1/._scon2
- Source data/ssNMR-data/133Cs/1/pulseprogram.precomp
- __MACOSX/Source data/ssNMR-data/133Cs/1/._pulseprogram.precomp
- Source data/ssNMR-data/133Cs/1/vtc_pid_settings
- __MACOSX/Source data/ssNMR-data/133Cs/1/._vtc_pid_settings
- Source data/ssNMR-data/133Cs/1/acqu
- __MACOSX/Source data/ssNMR-data/133Cs/1/._acqu
- Source data/ssNMR-data/133Cs/1/acqus
- __MACOSX/Source data/ssNMR-data/133Cs/1/._acqus
- Source data/ssNMR-data/133Cs/1/specpar
- __MACOSX/Source data/ssNMR-data/133Cs/1/._specpar
- __MACOSX/Source data/ssNMR-data/133Cs/._1
- Source data/ssNMR-data/133Cs/4/
- Source data/ssNMR-data/133Cs/4/uxnmr.par
- __MACOSX/Source data/ssNMR-data/133Cs/4/
- __MACOSX/Source data/ssNMR-data/133Cs/4/._uxnmr.par
- Source data/ssNMR-data/133Cs/4/stanprogram20558.precomp
- __MACOSX/Source data/ssNMR-data/133Cs/4/._stanprogram20558.precomp
- Source data/ssNMR-data/133Cs/4/pulseprogram
- __MACOSX/Source data/ssNMR-data/133Cs/4/._pulseprogram
- Source data/ssNMR-data/133Cs/4/format.temp
- __MACOSX/Source data/ssNMR-data/133Cs/4/._format.temp
- Source data/ssNMR-data/133Cs/4/audita.txt
- __MACOSX/Source data/ssNMR-data/133Cs/4/._audita.txt
- Source data/ssNMR-data/133Cs/4/pdata/
- Source data/ssNMR-data/133Cs/4/pdata/1/
- Source data/ssNMR-data/133Cs/4/pdata/1/proc
- __MACOSX/Source data/ssNMR-data/133Cs/4/pdata/
- __MACOSX/Source data/ssNMR-data/133Cs/4/pdata/1/
- __MACOSX/Source data/ssNMR-data/133Cs/4/pdata/1/._proc
- Source data/ssNMR-data/133Cs/4/pdata/1/title
- __MACOSX/Source data/ssNMR-data/133Cs/4/pdata/1/._title
- Source data/ssNMR-data/133Cs/4/pdata/1/auditp.txt
- __MACOSX/Source data/ssNMR-data/133Cs/4/pdata/1/._auditp.txt
- Source data/ssNMR-data/133Cs/4/pdata/1/assocs
- __MACOSX/Source data/ssNMR-data/133Cs/4/pdata/1/._assocs
- Source data/ssNMR-data/133Cs/4/pdata/1/1r
- __MACOSX/Source data/ssNMR-data/133Cs/4/pdata/1/._1r
- Source data/ssNMR-data/133Cs/4/pdata/1/1i
- __MACOSX/Source data/ssNMR-data/133Cs/4/pdata/1/._1i
- Source data/ssNMR-data/133Cs/4/pdata/1/procs
- __MACOSX/Source data/ssNMR-data/133Cs/4/pdata/1/._procs
- Source data/ssNMR-data/133Cs/4/pdata/1/outd
- __MACOSX/Source data/ssNMR-data/133Cs/4/pdata/1/._outd
- __MACOSX/Source data/ssNMR-data/133Cs/4/pdata/._1
- __MACOSX/Source data/ssNMR-data/133Cs/4/._pdata
- Source data/ssNMR-data/133Cs/4/stanprogram20949.precomp
- __MACOSX/Source data/ssNMR-data/133Cs/4/._stanprogram20949.precomp
- Source data/ssNMR-data/133Cs/4/fid
- __MACOSX/Source data/ssNMR-data/133Cs/4/._fid
- Source data/ssNMR-data/133Cs/4/stanprogram20949
- __MACOSX/Source data/ssNMR-data/133Cs/4/._stanprogram20949
- Source data/ssNMR-data/133Cs/4/shimvalues
- __MACOSX/Source data/ssNMR-data/133Cs/4/._shimvalues
- Source data/ssNMR-data/133Cs/4/adcInfo_TRX3.xml
- __MACOSX/Source data/ssNMR-data/133Cs/4/._adcInfo_TRX3.xml
- Source data/ssNMR-data/133Cs/4/stanprogram20558
- __MACOSX/Source data/ssNMR-data/133Cs/4/._stanprogram20558
- Source data/ssNMR-data/133Cs/4/uxnmr.info
- __MACOSX/Source data/ssNMR-data/133Cs/4/._uxnmr.info
- Source data/ssNMR-data/133Cs/4/scon2
- __MACOSX/Source data/ssNMR-data/133Cs/4/._scon2
- Source data/ssNMR-data/133Cs/4/pulseprogram.precomp
- __MACOSX/Source data/ssNMR-data/133Cs/4/._pulseprogram.precomp
- Source data/ssNMR-data/133Cs/4/vtc_pid_settings
- __MACOSX/Source data/ssNMR-data/133Cs/4/._vtc_pid_settings
- Source data/ssNMR-data/133Cs/4/acqu
- __MACOSX/Source data/ssNMR-data/133Cs/4/._acqu
- Source data/ssNMR-data/133Cs/4/acqus
- __MACOSX/Source data/ssNMR-data/133Cs/4/._acqus
- Source data/ssNMR-data/133Cs/4/specpar
- __MACOSX/Source data/ssNMR-data/133Cs/4/._specpar
- __MACOSX/Source data/ssNMR-data/133Cs/._4
- Source data/ssNMR-data/133Cs/3/
- Source data/ssNMR-data/133Cs/3/uxnmr.par
- __MACOSX/Source data/ssNMR-data/133Cs/3/
- __MACOSX/Source data/ssNMR-data/133Cs/3/._uxnmr.par
- Source data/ssNMR-data/133Cs/3/format.ased
- __MACOSX/Source data/ssNMR-data/133Cs/3/._format.ased
- Source data/ssNMR-data/133Cs/3/pulseprogram
- __MACOSX/Source data/ssNMR-data/133Cs/3/._pulseprogram
- Source data/ssNMR-data/133Cs/3/stanprogram25045
- __MACOSX/Source data/ssNMR-data/133Cs/3/._stanprogram25045
- Source data/ssNMR-data/133Cs/3/stanprogram24876
- __MACOSX/Source data/ssNMR-data/133Cs/3/._stanprogram24876
- Source data/ssNMR-data/133Cs/3/format.temp
- __MACOSX/Source data/ssNMR-data/133Cs/3/._format.temp
- Source data/ssNMR-data/133Cs/3/audita.txt
- __MACOSX/Source data/ssNMR-data/133Cs/3/._audita.txt
- Source data/ssNMR-data/133Cs/3/pdata/
- Source data/ssNMR-data/133Cs/3/pdata/1/
- Source data/ssNMR-data/133Cs/3/pdata/1/proc
- __MACOSX/Source data/ssNMR-data/133Cs/3/pdata/
- __MACOSX/Source data/ssNMR-data/133Cs/3/pdata/1/
- __MACOSX/Source data/ssNMR-data/133Cs/3/pdata/1/._proc
- Source data/ssNMR-data/133Cs/3/pdata/1/title
- __MACOSX/Source data/ssNMR-data/133Cs/3/pdata/1/._title
- Source data/ssNMR-data/133Cs/3/pdata/1/auditp.txt
- __MACOSX/Source data/ssNMR-data/133Cs/3/pdata/1/._auditp.txt
- Source data/ssNMR-data/133Cs/3/pdata/1/assocs
- __MACOSX/Source data/ssNMR-data/133Cs/3/pdata/1/._assocs
- Source data/ssNMR-data/133Cs/3/pdata/1/1r
- __MACOSX/Source data/ssNMR-data/133Cs/3/pdata/1/._1r
- Source data/ssNMR-data/133Cs/3/pdata/1/1i
- __MACOSX/Source data/ssNMR-data/133Cs/3/pdata/1/._1i
- Source data/ssNMR-data/133Cs/3/pdata/1/procs
- __MACOSX/Source data/ssNMR-data/133Cs/3/pdata/1/._procs
- Source data/ssNMR-data/133Cs/3/pdata/1/outd
- __MACOSX/Source data/ssNMR-data/133Cs/3/pdata/1/._outd
- __MACOSX/Source data/ssNMR-data/133Cs/3/pdata/._1
- __MACOSX/Source data/ssNMR-data/133Cs/3/._pdata
- Source data/ssNMR-data/133Cs/3/fid
- __MACOSX/Source data/ssNMR-data/133Cs/3/._fid
- Source data/ssNMR-data/133Cs/3/shimvalues
- __MACOSX/Source data/ssNMR-data/133Cs/3/._shimvalues
- Source data/ssNMR-data/133Cs/3/adcInfo_TRX3.xml
- __MACOSX/Source data/ssNMR-data/133Cs/3/._adcInfo_TRX3.xml
- Source data/ssNMR-data/133Cs/3/uxnmr.info
- __MACOSX/Source data/ssNMR-data/133Cs/3/._uxnmr.info
- Source data/ssNMR-data/133Cs/3/scon2
- __MACOSX/Source data/ssNMR-data/133Cs/3/._scon2
- Source data/ssNMR-data/133Cs/3/vtc_pid_settings
- __MACOSX/Source data/ssNMR-data/133Cs/3/._vtc_pid_settings
- Source data/ssNMR-data/133Cs/3/acqu
- __MACOSX/Source data/ssNMR-data/133Cs/3/._acqu
- Source data/ssNMR-data/133Cs/3/acqus
- __MACOSX/Source data/ssNMR-data/133Cs/3/._acqus
- Source data/ssNMR-data/133Cs/3/specpar
- __MACOSX/Source data/ssNMR-data/133Cs/3/._specpar
- __MACOSX/Source data/ssNMR-data/133Cs/._3
- Source data/ssNMR-data/133Cs/2/
- Source data/ssNMR-data/133Cs/2/uxnmr.par
- __MACOSX/Source data/ssNMR-data/133Cs/2/
- __MACOSX/Source data/ssNMR-data/133Cs/2/._uxnmr.par
- Source data/ssNMR-data/133Cs/2/format.ased
- __MACOSX/Source data/ssNMR-data/133Cs/2/._format.ased
- Source data/ssNMR-data/133Cs/2/pulseprogram
- __MACOSX/Source data/ssNMR-data/133Cs/2/._pulseprogram
- Source data/ssNMR-data/133Cs/2/stanprogram25045
- __MACOSX/Source data/ssNMR-data/133Cs/2/._stanprogram25045
- Source data/ssNMR-data/133Cs/2/format.temp
- __MACOSX/Source data/ssNMR-data/133Cs/2/._format.temp
- Source data/ssNMR-data/133Cs/2/audita.txt
- __MACOSX/Source data/ssNMR-data/133Cs/2/._audita.txt
- Source data/ssNMR-data/133Cs/2/pdata/
- Source data/ssNMR-data/133Cs/2/pdata/1/
- Source data/ssNMR-data/133Cs/2/pdata/1/proc
- __MACOSX/Source data/ssNMR-data/133Cs/2/pdata/
- __MACOSX/Source data/ssNMR-data/133Cs/2/pdata/1/
- __MACOSX/Source data/ssNMR-data/133Cs/2/pdata/1/._proc
- Source data/ssNMR-data/133Cs/2/pdata/1/title
- __MACOSX/Source data/ssNMR-data/133Cs/2/pdata/1/._title
- Source data/ssNMR-data/133Cs/2/pdata/1/auditp.txt
- __MACOSX/Source data/ssNMR-data/133Cs/2/pdata/1/._auditp.txt
- Source data/ssNMR-data/133Cs/2/pdata/1/auditc.txt
- __MACOSX/Source data/ssNMR-data/133Cs/2/pdata/1/._auditc.txt
- Source data/ssNMR-data/133Cs/2/pdata/1/intrng
- __MACOSX/Source data/ssNMR-data/133Cs/2/pdata/1/._intrng
- Source data/ssNMR-data/133Cs/2/pdata/1/1r
- __MACOSX/Source data/ssNMR-data/133Cs/2/pdata/1/._1r
- Source data/ssNMR-data/133Cs/2/pdata/1/1i
- __MACOSX/Source data/ssNMR-data/133Cs/2/pdata/1/._1i
- Source data/ssNMR-data/133Cs/2/pdata/1/procs
- __MACOSX/Source data/ssNMR-data/133Cs/2/pdata/1/._procs
- Source data/ssNMR-data/133Cs/2/pdata/1/outd
- __MACOSX/Source data/ssNMR-data/133Cs/2/pdata/1/._outd
- __MACOSX/Source data/ssNMR-data/133Cs/2/pdata/._1
- __MACOSX/Source data/ssNMR-data/133Cs/2/._pdata
- Source data/ssNMR-data/133Cs/2/fid
- __MACOSX/Source data/ssNMR-data/133Cs/2/._fid
- Source data/ssNMR-data/133Cs/2/shimvalues
- __MACOSX/Source data/ssNMR-data/133Cs/2/._shimvalues
- Source data/ssNMR-data/133Cs/2/adcInfo_TRX3.xml
- __MACOSX/Source data/ssNMR-data/133Cs/2/._adcInfo_TRX3.xml
- Source data/ssNMR-data/133Cs/2/uxnmr.info
- __MACOSX/Source data/ssNMR-data/133Cs/2/._uxnmr.info
- Source data/ssNMR-data/133Cs/2/scon2
- __MACOSX/Source data/ssNMR-data/133Cs/2/._scon2
- Source data/ssNMR-data/133Cs/2/vtc_pid_settings
- __MACOSX/Source data/ssNMR-data/133Cs/2/._vtc_pid_settings
- Source data/ssNMR-data/133Cs/2/acqu
- __MACOSX/Source data/ssNMR-data/133Cs/2/._acqu
- Source data/ssNMR-data/133Cs/2/acqus
- __MACOSX/Source data/ssNMR-data/133Cs/2/._acqus
- Source data/ssNMR-data/133Cs/2/specpar
- __MACOSX/Source data/ssNMR-data/133Cs/2/._specpar
- __MACOSX/Source data/ssNMR-data/133Cs/._2
- __MACOSX/Source data/ssNMR-data/._133Cs
- Source data/ssNMR-data/14N/
- Source data/ssNMR-data/14N/1/
- Source data/ssNMR-data/14N/1/uxnmr.par
- __MACOSX/Source data/ssNMR-data/14N/
- __MACOSX/Source data/ssNMR-data/14N/1/
- __MACOSX/Source data/ssNMR-data/14N/1/._uxnmr.par
- Source data/ssNMR-data/14N/1/pulseprogram
- __MACOSX/Source data/ssNMR-data/14N/1/._pulseprogram
- Source data/ssNMR-data/14N/1/format.temp
- __MACOSX/Source data/ssNMR-data/14N/1/._format.temp
- Source data/ssNMR-data/14N/1/audita.txt
- __MACOSX/Source data/ssNMR-data/14N/1/._audita.txt
- Source data/ssNMR-data/14N/1/pdata/
- Source data/ssNMR-data/14N/1/pdata/1/
- Source data/ssNMR-data/14N/1/pdata/1/proc
- __MACOSX/Source data/ssNMR-data/14N/1/pdata/
- __MACOSX/Source data/ssNMR-data/14N/1/pdata/1/
- __MACOSX/Source data/ssNMR-data/14N/1/pdata/1/._proc
- Source data/ssNMR-data/14N/1/pdata/1/title
- __MACOSX/Source data/ssNMR-data/14N/1/pdata/1/._title
- Source data/ssNMR-data/14N/1/pdata/1/auditp.txt
- __MACOSX/Source data/ssNMR-data/14N/1/pdata/1/._auditp.txt
- Source data/ssNMR-data/14N/1/pdata/1/assocs
- __MACOSX/Source data/ssNMR-data/14N/1/pdata/1/._assocs
- Source data/ssNMR-data/14N/1/pdata/1/auditc.txt
- __MACOSX/Source data/ssNMR-data/14N/1/pdata/1/._auditc.txt
- Source data/ssNMR-data/14N/1/pdata/1/intrng
- __MACOSX/Source data/ssNMR-data/14N/1/pdata/1/._intrng
- Source data/ssNMR-data/14N/1/pdata/1/1r
- __MACOSX/Source data/ssNMR-data/14N/1/pdata/1/._1r
- Source data/ssNMR-data/14N/1/pdata/1/1i
- __MACOSX/Source data/ssNMR-data/14N/1/pdata/1/._1i
- Source data/ssNMR-data/14N/1/pdata/1/procs
- __MACOSX/Source data/ssNMR-data/14N/1/pdata/1/._procs
- Source data/ssNMR-data/14N/1/pdata/1/outd
- __MACOSX/Source data/ssNMR-data/14N/1/pdata/1/._outd
- __MACOSX/Source data/ssNMR-data/14N/1/pdata/._1
- __MACOSX/Source data/ssNMR-data/14N/1/._pdata
- Source data/ssNMR-data/14N/1/stanprogram17427
- __MACOSX/Source data/ssNMR-data/14N/1/._stanprogram17427
- Source data/ssNMR-data/14N/1/adcInfo_TRX4.xml
- __MACOSX/Source data/ssNMR-data/14N/1/._adcInfo_TRX4.xml
- Source data/ssNMR-data/14N/1/fid
- __MACOSX/Source data/ssNMR-data/14N/1/._fid
- Source data/ssNMR-data/14N/1/shimvalues
- __MACOSX/Source data/ssNMR-data/14N/1/._shimvalues
- Source data/ssNMR-data/14N/1/uxnmr.info
- __MACOSX/Source data/ssNMR-data/14N/1/._uxnmr.info
[truncated: 130 more entries]
