# Supplementary material for: Multimodal host–guest complexation for efficient and stable perovskite photovoltaics
Source: Nat Commun. 2021 Jun 7;12:3383. doi: 10.1038/s41467-021-23566-2 (PMC8185086; doi:10.1038/s41467-021-23566-2)
Supplement: Supplementary file 3 — Source Data [file 41467_2021_23566_MOESM3_ESM.zip › Source data/Fig 3.xlsx]

## Sheet: Fig 3d
-3	123	-3.17	122	-3.01	-107
-2.99	147	-3.16	162	-3	-105
-2.98	125	-3.15	145	-2.99	-110
-2.97	93.8	-3.14	137	-2.98	-107
-2.96	62.7	-3.13	181	-2.97	-91.4
-2.95	50.2	-3.12	147	-2.96	-82.3
-2.94	117	-3.11	149	-2.95	-52.8
-2.93	111	-3.1	158	-2.94	-54.1
-2.92	89.4	-3.09	89.2	-2.93	-56.9
-2.91	92.2	-3.08	38.7	-2.92	-64.6
-2.9	67.7	-3.07	38.6	-2.91	-42.7
-2.89	48.5	-3.06	55	-2.9	-57.9
-2.88	61.3	-3.05	110	-2.89	-62.8
-2.87	92.2	-3.04	143	-2.88	-54.1
-2.86	87.8	-3.03	99.7	-2.87	-44.9
-2.85	58.6	-3.02	69.8	-2.86	-29.3
-2.84	70.4	-3.01	87	-2.85	-14.4
-2.83	81.7	-3	101	-2.84	-8.48
-2.82	98.4	-2.99	127	-2.83	-25.9
-2.81	80.9	-2.98	100	-2.82	-60.6
-2.8	101	-2.97	110	-2.81	-75.8
-2.79	99.5	-2.96	104	-2.8	-73.7
-2.78	88.3	-2.95	107	-2.79	-75.8
-2.77	69.7	-2.94	103	-2.78	-77.7
-2.76	83.7	-2.93	90.6	-2.77	-92.6
-2.75	120	-2.92	84.4	-2.76	-100
-2.74	91.6	-2.91	103	-2.75	-106
-2.73	85.8	-2.9	109	-2.74	-143
-2.72	130	-2.89	133	-2.73	-150
-2.71	140	-2.88	166	-2.72	-161
-2.7	128	-2.87	193	-2.71	-186
-2.69	153	-2.86	175	-2.7	-147
-2.68	157	-2.85	111	-2.69	-163
-2.67	120	-2.84	115	-2.68	-192
-2.66	92	-2.83	143	-2.67	-170
-2.65	90.7	-2.82	114	-2.66	-176
-2.64	105	-2.81	85.8	-2.65	-172
-2.63	106	-2.8	93.1	-2.64	-154
-2.62	112	-2.79	70.8	-2.63	-141
-2.61	116	-2.78	55.8	-2.62	-125
-2.6	119	-2.77	54.9	-2.61	-103
-2.59	97.6	-2.76	57.5	-2.6	-88.2
-2.58	67.7	-2.75	93.4	-2.59	-103
-2.57	87.8	-2.74	102	-2.58	-102
-2.56	153	-2.73	82.3	-2.57	-96.5
-2.55	198	-2.72	89.6	-2.56	-117
-2.54	155	-2.71	87	-2.55	-101
-2.53	126	-2.7	43	-2.54	-88
-2.52	148	-2.69	31.5	-2.53	-92.1
-2.51	161	-2.68	49.3	-2.52	-102
-2.5	228	-2.67	116	-2.51	-102
-2.49	231	-2.66	149	-2.5	-109
-2.48	208	-2.65	144	-2.49	-127
-2.47	206	-2.64	108	-2.48	-123
-2.46	177	-2.63	64.1	-2.47	-96.1
-2.45	162	-2.62	78.8	-2.46	-105
-2.44	121	-2.61	132	-2.45	-132
-2.43	121	-2.6	137	-2.44	-96.4
-2.42	124	-2.59	126	-2.43	-91.6
-2.41	165	-2.58	136	-2.42	-136
-2.4	144	-2.57	123	-2.41	-138
-2.39	46.8	-2.56	118	-2.4	-146
-2.38	64.9	-2.55	105	-2.39	-154
-2.37	171	-2.54	115	-2.38	-142
-2.36	193	-2.53	122	-2.37	-154
-2.35	207	-2.52	164	-2.36	-120
-2.34	219	-2.51	119	-2.35	-128
-2.33	185	-2.5	132	-2.34	-153
-2.32	159	-2.49	125	-2.33	-135
-2.31	159	-2.48	120	-2.32	-141
-2.3	163	-2.47	116	-2.31	-130
-2.29	216	-2.46	109	-2.3	-121
-2.28	187	-2.45	88	-2.29	-148
-2.27	120	-2.44	101	-2.28	-154
-2.26	188	-2.43	130	-2.27	-152
-2.25	227	-2.42	162	-2.26	-157
-2.24	220	-2.41	149	-2.25	-159
-2.23	179	-2.4	127	-2.24	-189
-2.22	141	-2.39	99.7	-2.23	-175
-2.21	148	-2.38	87.6	-2.22	-169
-2.2	183	-2.37	138	-2.21	-181
-2.19	212	-2.36	163	-2.2	-170
-2.18	179	-2.35	147	-2.19	-176
-2.17	147	-2.34	130	-2.18	-177
-2.16	124	-2.33	131	-2.17	-185
-2.15	89.5	-2.32	117	-2.16	-218
-2.14	90.8	-2.31	117	-2.15	-222
-2.13	102	-2.3	171	-2.14	-192
-2.12	184	-2.29	175	-2.13	-166
-2.11	237	-2.28	171	-2.12	-210
-2.1	196	-2.27	148	-2.11	-213
-2.09	169	-2.26	148	-2.1	-202
-2.08	172	-2.25	147	-2.09	-198
-2.07	166	-2.24	134	-2.08	-192
-2.06	171	-2.23	114	-2.07	-194
-2.05	197	-2.22	141	-2.06	-189
-2.04	155	-2.21	195	-2.05	-188
-2.03	112	-2.2	165	-2.04	-196
-2.02	162	-2.19	143	-2.03	-193
-2.01	163	-2.18	160	-2.02	-205
-2	137	-2.17	175	-2.01	-202
-1.99	171	-2.16	187	-2	-228
-1.98	138	-2.15	195	-1.99	-207
-1.97	169	-2.14	219	-1.98	-231
-1.96	249	-2.13	205	-1.97	-242
-1.95	223	-2.12	185	-1.96	-228
-1.94	234	-2.11	194	-1.95	-221
-1.93	261	-2.1	198	-1.94	-204
-1.92	215	-2.09	185	-1.93	-233
-1.91	203	-2.08	165	-1.92	-245
-1.9	235	-2.07	213	-1.91	-244
-1.89	279	-2.06	217	-1.9	-228
-1.88	302	-2.05	209	-1.89	-248
-1.87	210	-2.04	243	-1.88	-271
-1.86	204	-2.03	227	-1.87	-225
-1.85	250	-2.02	184	-1.86	-198
-1.84	182	-2.01	186	-1.85	-228
-1.83	165	-2	211	-1.84	-248
-1.82	244	-1.99	237	-1.83	-238
-1.81	214	-1.98	237	-1.82	-256
-1.8	202	-1.97	214	-1.81	-218
-1.79	224	-1.96	193	-1.8	-226
-1.78	274	-1.95	186	-1.79	-224
-1.77	228	-1.94	197	-1.78	-222
-1.76	155	-1.93	195	-1.77	-193
-1.75	205	-1.92	201	-1.76	-199
-1.74	235	-1.91	186	-1.75	-189
-1.73	190	-1.9	153	-1.74	-210
-1.72	174	-1.89	114	-1.73	-198
-1.71	173	-1.88	107	-1.72	-200
-1.7	199	-1.87	116	-1.71	-208
-1.69	181	-1.86	132	-1.7	-197
-1.68	198	-1.85	145	-1.69	-193
-1.67	186	-1.84	169	-1.68	-197
-1.66	210	-1.83	191	-1.67	-189
-1.65	177	-1.82	189	-1.66	-190
-1.64	121	-1.81	200	-1.65	-231
-1.63	116	-1.8	185	-1.64	-192
-1.62	152	-1.79	161	-1.63	-175
-1.61	163	-1.78	146	-1.62	-195
-1.6	136	-1.77	192	-1.61	-207
-1.59	187	-1.76	189	-1.6	-161
-1.58	193	-1.75	195	-1.59	-166
-1.57	165	-1.74	217	-1.58	-218
-1.56	165	-1.73	198	-1.57	-161
-1.55	141	-1.72	201	-1.56	-124
-1.54	107	-1.71	199	-1.55	-171
-1.53	124	-1.7	203	-1.54	-151
-1.52	106	-1.69	195	-1.53	-153
-1.51	80.6	-1.68	185	-1.52	-138
-1.5	73.4	-1.67	163	-1.51	-133
-1.49	86.3	-1.66	167	-1.5	-130
-1.48	89.5	-1.65	184	-1.49	-132
-1.47	37.9	-1.64	208	-1.48	-154
-1.46	43.9	-1.63	215	-1.47	-130
-1.45	55.6	-1.62	190	-1.46	-122
-1.44	85.6	-1.61	178	-1.45	-138
-1.43	83	-1.6	191	-1.44	-122
-1.42	41.5	-1.59	209	-1.43	-110
-1.41	21.5	-1.58	230	-1.42	-99.6
-1.4	64.2	-1.57	205	-1.41	-91.9
-1.39	77.9	-1.56	198	-1.4	-91.6
-1.38	66	-1.55	149	-1.39	-93.3
-1.37	36.4	-1.54	137	-1.38	-114
-1.36	37.5	-1.53	150	-1.37	-104
-1.35	78.5	-1.52	148	-1.36	-84
-1.34	42.9	-1.51	153	-1.35	-60.8
-1.33	29.3	-1.5	179	-1.34	-35
-1.32	12.8	-1.49	209	-1.33	-29.6
-1.31	3.21	-1.48	160	-1.32	-55.1
-1.3	15.1	-1.47	135	-1.31	-44.2
-1.29	35.2	-1.46	136	-1.3	-76.2
-1.28	43.1	-1.45	136	-1.29	-94.7
-1.27	21.9	-1.44	110	-1.28	-94.3
-1.26	17.2	-1.43	136	-1.27	-46.7
-1.25	16.8	-1.42	152	-1.26	-23.8
-1.24	17.8	-1.41	151	-1.25	-24.8
-1.23	18.6	-1.4	165	-1.24	-7.62
-1.22	13	-1.39	152	-1.23	-13.2
-1.21	18.9	-1.38	174	-1.22	-8.43
-1.2	40.1	-1.37	111	-1.21	-0.743
-1.19	24.7	-1.36	86.9	-1.2	-0.593
-1.18	3.77	-1.35	140	-1.19	-11.8
-1.17	10.4	-1.34	114	-1.18	-35.5
-1.16	20.7	-1.33	78.7	-1.17	-27.7
-1.15	22.2	-1.32	85.6	-1.16	-37.1
-1.14	21.8	-1.31	88.2	-1.15	-37.4
-1.13	18.2	-1.3	110	-1.14	-31.2
-1.12	14.7	-1.29	101	-1.13	-17.4
-1.11	29.4	-1.28	73.3	-1.12	-12.3
-1.1	21.3	-1.27	77.7	-1.11	-7.26
-1.09	3.19	-1.26	95.6	-1.1	-14.1
-1.08	6.81	-1.25	79.7	-1.09	-13.5
-1.07	15.3	-1.24	77.9	-1.08	-3.83
-1.06	14.7	-1.23	58.6	-1.07	-0.199
-1.05	11.2	-1.22	71.5	-1.06	-0.00156
-1.04	1.55	-1.21	107	-1.05	-1.7e-06
-1.03	1.39	-1.2	86.8	-1.04	-1.12e-05
-1.02	13.7	-1.19	62.7	-1.03	-0.00615
-1.01	18.8	-1.18	47.5	-1.02	-0.459
-1	3.5	-1.17	37.3	-1.01	-4.88
-0.99	0.154	-1.16	38.3	-1	-11.7
-0.98	1.82	-1.15	45	-0.99	-18.2
-0.97	6.87	-1.14	43.4	-0.98	-18.3
-0.96	3.5	-1.13	23.9	-0.97	-8.25
-0.95	0.242	-1.12	18.2	-0.96	-0.656
-0.94	0.00226	-1.11	21.1	-0.95	-0.00724
-0.93	2.86e-06	-1.1	22.3	-0.94	-1.08e-05
-0.92	4.91e-10	-1.09	44.2	-0.93	-2.19e-09
-0.91	1.14e-14	-1.08	54.6	-0.92	-6.01e-14
-0.9	0	-1.07	40.4	-0.91	0
-0.89	0	-1.06	15.6	-0.9	0
-0.88	0	-1.05	13	-0.89	0
-0.87	0	-1.04	12.7	-0.88	0
-0.86	0	-1.03	18.1	-0.87	-4.65e-13
-0.85	0	-1.02	30	-0.86	-1.04e-08
-0.84	0	-1.01	26.1	-0.85	-3.16e-05
-0.83	0	-1	16	-0.84	-0.013
-0.82	0	-0.99	13	-0.83	-0.723
-0.81	0	-0.98	31.5	-0.82	-5.44
-0.8	0	-0.97	24.5	-0.81	-5.54
-0.79	0	-0.96	4.23	-0.8	-0.764
-0.78	0	-0.95	10.7	-0.79	-0.0143
-0.77	0	-0.94	12.6	-0.78	-3.6e-05
-0.76	0	-0.93	8.36	-0.77	-1.23e-08
-0.75	0	-0.92	4.03	-0.76	-5.69e-13
-0.74	0	-0.91	0.902	-0.75	-3.56e-18
-0.73	0	-0.9	5.03	-0.74	0
-0.72	0	-0.89	5.92	-0.73	0
-0.71	0	-0.88	0.943	-0.72	0
-0.7	0	-0.87	0.0203	-0.71	0
-0.69	0	-0.86	0.000299	-0.7	0
-0.68	0	-0.85	0.0667	-0.69	0
-0.67	0	-0.84	2.51	-0.68	0
-0.66	0	-0.83	12.8	-0.67	0
-0.65	0	-0.82	9.32	-0.66	0
-0.64	0	-0.81	8	-0.65	0
-0.63	0	-0.8	13.7	-0.64	0
-0.62	0	-0.79	3.52	-0.63	0
-0.61	0	-0.78	0.123	-0.62	0
-0.6	0	-0.77	0.00058	-0.61	0
-0.59	0	-0.76	3.71e-07	-0.6	0
-0.58	0	-0.75	3.2e-11	-0.59	0
-0.57	0	-0.74	3.75e-16	-0.58	0
-0.56	0	-0.73	0	-0.57	0
-0.55	0	-0.72	0	-0.56	0
-0.54	0	-0.71	0	-0.55	0
-0.53	0	-0.7	2.88e-15	-0.54	0
-0.52	0	-0.69	1.57e-10	-0.53	0
-0.51	0	-0.68	1.16e-06	-0.52	0
-0.5	0	-0.67	0.00115	-0.51	0
-0.49	0	-0.66	0.156	-0.5	0
-0.48	0	-0.65	2.85	-0.49	0
-0.47	0	-0.64	7.04	-0.48	0
-0.46	0	-0.63	2.35	-0.47	0
-0.45	0	-0.62	0.107	-0.46	0
-0.44	0	-0.61	0.000653	-0.45	0
-0.43	0	-0.6	5.42e-07	-0.44	0
-0.42	0	-0.59	6.08e-11	-0.43	0
-0.41	0	-0.58	9.24e-16	-0.42	0
-0.4	0	-0.57	0	-0.41	0
-0.39	0	-0.56	0	-0.4	0
-0.38	0	-0.55	0	-0.39	0
-0.37	0	-0.54	0	-0.38	0
-0.36	0	-0.53	0	-0.37	0
-0.35	0	-0.52	0	-0.36	0
-0.34	0	-0.51	0	-0.35	0
-0.33	0	-0.5	0	-0.34	0
-0.32	0	-0.49	0	-0.33	0
-0.31	0	-0.48	0	-0.32	0
-0.3	0	-0.47	0	-0.31	0
-0.29	0	-0.46	0	-0.3	0
-0.28	0	-0.45	0	-0.29	0
-0.27	0	-0.44	0	-0.28	0
-0.26	0	-0.43	0	-0.27	0
-0.25	0	-0.42	0	-0.26	0
-0.24	0	-0.41	0	-0.25	0
-0.23	0	-0.4	0	-0.24	0
-0.22	0	-0.39	0	-0.23	0
-0.21	0	-0.38	0	-0.22	0
-0.2	0	-0.37	0	-0.21	0
-0.19	0	-0.36	0	-0.2	0
-0.18	0	-0.35	0	-0.19	0
-0.17	0	-0.34	0	-0.18	0
-0.16	0	-0.33	0	-0.17	0
-0.15	0	-0.32	0	-0.16	0
-0.14	0	-0.31	0	-0.15	0
-0.13	0	-0.3	0	-0.14	0
-0.12	0	-0.29	0	-0.13	0
-0.11	0	-0.28	0	-0.12	0
-0.1	0	-0.27	0	-0.11	0
-0.09	0	-0.26	0	-0.1	0
-0.08	0	-0.25	0	-0.09	0
-0.07	0	-0.24	0	-0.08	0
-0.06	0	-0.23	0	-0.07	0
-0.05	0	-0.22	0	-0.06	0
-0.04	0	-0.21	0	-0.05	0
-0.03	0	-0.2	0	-0.04	0
-0.02	0	-0.19	0	-0.03	0
-0.01	0	-0.18	0	-0.02	0
0	0	-0.17	0	-0.01	0
0.01	0	-0.16	0	0	0
0.02	0	-0.15	0	0.01	0
0.03	0	-0.14	0	0.02	0
0.04	0	-0.13	0	0.03	0
0.05	0	-0.12	0	0.04	0
0.06	0	-0.11	0	0.05	0
0.07	0	-0.1	0	0.06	0
0.08	0	-0.09	0	0.07	0
0.09	0	-0.08	0	0.08	0
0.1	0	-0.07	0	0.09	0
0.11	0	-0.06	0	0.1	0
0.12	0	-0.05	0	0.11	0
0.13	0	-0.04	0	0.12	0
0.14	0	-0.03	0	0.13	0
0.15	0	-0.02	0	0.14	0
0.16	0	-0.01	0	0.15	0
0.17	0	0	0	0.16	0
0.18	0	0.01	0	0.17	0
0.19	0	0.02	0	0.18	0
0.2	0	0.03	0	0.19	0
0.21	0	0.04	0	0.2	0
0.22	0	0.05	0	0.21	0
0.23	0	0.06	0	0.22	0
0.24	0	0.07	0	0.23	0
0.25	0	0.08	0	0.24	0
0.26	0	0.09	0	0.25	0
0.27	0	0.1	0	0.26	0
0.28	0	0.11	0	0.27	0
0.29	0	0.12	0	0.28	0
0.3	0	0.13	0	0.29	0
0.31	0	0.14	0	0.3	0
0.32	0	0.15	0	0.31	0
0.33	0	0.16	0	0.32	0
0.34	0	0.17	0	0.33	0
0.35	0	0.18	0	0.34	0
0.36	0	0.19	0	0.35	0
0.37	0	0.2	0	0.36	0
0.38	0	0.21	0	0.37	0
0.39	0	0.22	0	0.38	0
0.4	0	0.23	0	0.39	0
0.41	0	0.24	0	0.4	0
0.42	0	0.25	0	0.41	0
0.43	0	0.26	0	0.42	0
0.44	0	0.27	0	0.43	0
0.45	0	0.28	0	0.44	0
0.46	0	0.29	0	0.45	0
0.47	0	0.3	0	0.46	0
0.48	0	0.31	0	0.47	0
0.49	0	0.32	0	0.48	0
0.5	0	0.33	0	0.49	0
0.51	0	0.34	0	0.5	0
0.52	0	0.35	0	0.51	0
0.53	0	0.36	0	0.52	0
0.54	0	0.37	0	0.53	0
0.55	0	0.38	0	0.54	0
0.56	0	0.39	0	0.55	0
0.57	0	0.4	0	0.56	0
0.58	0	0.41	0	0.57	0
0.59	0	0.42	0	0.58	0
0.6	0	0.43	0	0.59	0
0.61	0	0.44	0	0.6	0
0.62	0	0.45	0	0.61	0
0.63	0	0.46	0	0.62	0
0.64	0	0.47	0	0.63	0
0.65	0	0.48	0	0.64	0
0.66	0	0.49	0	0.65	0
0.67	0	0.5	0	0.66	0
0.68	0	0.51	0	0.67	0
0.69	0	0.52	0	0.68	0
0.7	0	0.53	0	0.69	0
0.71	0	0.54	0	0.7	0
0.72	0	0.55	0	0.71	0
0.73	0	0.56	0	0.72	0
0.74	5.05e-15	0.57	0	0.73	0
0.75	2.81e-10	0.58	0	0.74	0
0.76	2.12e-06	0.59	0	0.75	-4.78e-15
0.77	0.00216	0.6	0	0.76	-2.39e-10
0.78	0.298	0.61	3.1e-16	0.77	-1.62e-06
0.79	5.57	0.62	2.44e-11	0.78	-0.00148
0.8	14.1	0.63	2.6e-07	0.79	-0.184
0.81	4.89	0.64	0.000375	0.8	-3.08
0.82	2.09	0.65	0.0732	0.81	-7
0.83	6.89	0.66	1.94	0.82	-2.19
0.84	3.44	0.67	7.11	0.83	-2
0.85	0.233	0.68	7.75	0.84	-11.9
0.86	0.0802	0.69	14.2	0.85	-10
0.87	2.74	0.7	6.05	0.86	-1.56
0.88	13	0.71	0.753	0.87	-4.46
0.89	8.4	0.72	5.69	0.88	-6.39
0.9	1.1	0.73	17.4	0.89	-3.3
0.91	6.76	0.74	12.4	0.9	-21.3
0.92	19.4	0.75	1.56	0.91	-31.9
0.93	10	0.76	0.0285	0.92	-7.04
0.94	0.984	0.77	7.16e-05	0.93	-0.228
0.95	0.0164	0.78	2.44e-08	0.94	-0.261
0.96	0.0178	0.79	5.19e-08	0.95	-3.79
0.97	1.15	0.8	0.00011	0.96	-11.1
0.98	10.1	0.81	0.0315	0.97	-16.7
0.99	14.9	0.82	1.26	0.98	-13
1	25.5	0.83	7.97	0.99	-10.8
1.01	36.9	0.84	11.2	1	-8.26
1.02	20.3	0.85	4.21	1.01	-7.78
1.03	9.07	0.86	0.325	1.02	-4.11
1.04	29.7	0.87	1.35	1.03	-14.3
1.05	36.7	0.88	8.89	1.04	-32.4
1.06	13.6	0.89	11.5	1.05	-14.5
1.07	2.84	0.9	3.1	1.06	-9.38
1.08	10.9	0.91	1.23	1.07	-20.6
1.09	20.1	0.92	6.17	1.08	-17
1.1	5.5	0.93	4.87	1.09	-12.2
1.11	0.443	0.94	4.48	1.1	-3.61
1.12	4.92	0.95	13.9	1.11	-3.44
1.13	16.3	0.96	6.84	1.12	-16.9
1.14	21.2	0.97	7.8	1.13	-23.4
1.15	18.6	0.98	26.7	1.14	-6.48
1.16	14.2	0.99	14.9	1.15	-7.29
1.17	11.4	1	5.85	1.16	-21.5
1.18	15	1.01	6.34	1.17	-28.4
1.19	46	1.02	5.01	1.18	-38.2
1.2	48.6	1.03	18.6	1.19	-37.9
1.21	55.2	1.04	16.6	1.2	-25.7
1.22	32.5	1.05	15	1.21	-16.1
1.23	24	1.06	7.73	1.22	-18.8
1.24	53.7	1.07	0.922	1.23	-24.7
1.25	38.7	1.08	6.55	1.24	-18.1
1.26	24.2	1.09	22.7	1.25	-10.9
1.27	24.7	1.1	27	1.26	-10.3
1.28	34.9	1.11	16.2	1.27	-7.21
1.29	48.1	1.12	2.65	1.28	-17
1.3	64.9	1.13	5.83	1.29	-24.9
1.31	36.5	1.14	14.7	1.3	-48.9
1.32	23.1	1.15	14.7	1.31	-46.4
1.33	14.3	1.16	12.4	1.32	-36.9
1.34	31.6	1.17	2.2	1.33	-27
1.35	33.8	1.18	2.93	1.34	-11
1.36	21.9	1.19	7.03	1.35	-18.3
1.37	39.3	1.2	2.33	1.36	-22.4
1.38	55.8	1.21	0.878	1.37	-10.2
1.39	61.6	1.22	12.3	1.38	-12.1
1.4	52.3	1.23	32.3	1.39	-9.33
1.41	33.5	1.24	20.7	1.4	-15.3
1.42	41.4	1.25	15.9	1.41	-41.6
1.43	24.8	1.26	35.9	1.42	-77.8
1.44	26.5	1.27	33.2	1.43	-64.9
1.45	34.5	1.28	31.7	1.44	-30.2
1.46	38.3	1.29	25.8	1.45	-23.7
1.47	28.7	1.3	20.7	1.46	-19.9
1.48	30.2	1.31	19.7	1.47	-25.7
1.49	32.6	1.32	35.6	1.48	-39.1
1.5	44.1	1.33	59.3	1.49	-44.7
1.51	32.9	1.34	30.2	1.5	-37.6
1.52	31	1.35	15.3	1.51	-32
1.53	60.7	1.36	23.7	1.52	-47.2
1.54	70.8	1.37	43.5	1.53	-43.1
1.55	50.8	1.38	45	1.54	-33.2
1.56	20.9	1.39	43.8	1.55	-50.9
1.57	22.6	1.4	27.5	1.56	-40.4
1.58	32.8	1.41	15.5	1.57	-29.2
1.59	23.8	1.42	18	1.58	-30
1.6	22.6	1.43	25.3	1.59	-54.8
1.61	42.7	1.44	34.9	1.6	-66.7
1.62	61.7	1.45	49.9	1.61	-44.8
1.63	66.2	1.46	36.4	1.62	-37
1.64	40.1	1.47	12.6	1.63	-31.1
1.65	22	1.48	25.1	1.64	-53.5
1.66	9.65	1.49	33.2	1.65	-57.7
1.67	14.1	1.5	33.9	1.66	-49.3
1.68	35	1.51	42.8	1.67	-49.5
1.69	39	1.52	21.8	1.68	-62.2
1.7	30.6	1.53	9.88	1.69	-67.8
1.71	42.3	1.54	43.1	1.7	-59.7
1.72	13.2	1.55	67.9	1.71	-27.8
1.73	6.52	1.56	64.4	1.72	-51.7
1.74	14.9	1.57	64.1	1.73	-73.2
1.75	17.1	1.58	28.5	1.74	-64.7
1.76	27.6	1.59	42.2	1.75	-34.5
1.77	14	1.6	68.4	1.76	-16.3
1.78	14.5	1.61	60.8	1.77	-29.7
1.79	5.78	1.62	36.1	1.78	-43.2
1.8	12.9	1.63	9.63	1.79	-39.6
1.81	51	1.64	24.9	1.8	-52.7
1.82	43	1.65	36.4	1.81	-36.5
1.83	16.2	1.66	25.9	1.82	-34.2
1.84	9.49	1.67	37	1.83	-35.6
1.85	13.7	1.68	37.2	1.84	-25.6
1.86	5.98	1.69	31.7	1.85	-34.7
1.87	13.1	1.7	41.3	1.86	-57.5
1.88	10.9	1.71	36.3	1.87	-30.8
1.89	13.9	1.72	21	1.88	-15
1.9	19.1	1.73	51.2	1.89	-12.8
1.91	31.5	1.74	62.8	1.9	-21
1.92	27.7	1.75	59	1.91	-31.2
1.93	6.06	1.76	41	1.92	-16.9
1.94	1.97	1.77	17	1.93	-34.1
1.95	11.6	1.78	16.9	1.94	-38.5
1.96	10.7	1.79	20.7	1.95	-26.7
1.97	7.3	1.8	61	1.96	-21.9
1.98	15	1.81	54	1.97	-25.8
1.99	17.4				--
2	27.2				--
					--
					--
					--
					--
					--
					--
					--
					--
					--
					--
					--
					--
					--
					--
					--
					--
					--
					--
					--
					--
					--
					--
					--
					--
					--
					--
					--
					--
					--
					--
					--
					--
					--
					--
					--
					--
					--
					--
					--
					--
					--
					--
					--
					--
					--
					--
					--
					--
					--
					--
					--
					--
					--
					--
					--
					--
					--
					--
					--
					--
					--
					--
					--
					--
					--
					--
					--
					--
					--
					--
					--
					--
					--
					--
					--
					--
					--
					--
					--
					--
					--
					--
					--
					--
					--
					--
					--
					--
					--
					--
					--
					--
					--
					--
					--
					--
					--
					--
					--
					--
					--
