# Supplementary material for: Multimodal host–guest complexation for efficient and stable perovskite photovoltaics
Source: Nat Commun. 2021 Jun 7;12:3383. doi: 10.1038/s41467-021-23566-2 (PMC8185086; doi:10.1038/s41467-021-23566-2)
Supplement: Supplementary file 3 — Source Data [file 41467_2021_23566_MOESM3_ESM.zip › Source data/Fig 4.xlsx]

## Sheet: Fig 4a
PCE				Jsc				Voc				FF
20.6995	20.34	21.5752	23.33	25.07	25	25.2105	25.3663	1.081	1.081	1.1	1.16	0.764	0.769	0.778	0.792
20.3245	20.92	21.5871	23.76	25.1	25.11	25.4205	25.8433	1.077	1.077	1.1	1.168	0.752	0.782	0.772	0.788
20.75	21.03	22.5919	24.18	25.04	24.93	25.305	25.4113	1.085	1.085	1.123	1.184	0.764	0.784	0.795	0.803
20.7005	21.37	22.7822	23.14	25.21	25.19	25.515	25.6647	1.089	1.089	1.136	1.156	0.754	0.782	0.786	0.78
20.4341	20.21	21.4476	24.21	25.37	25.03	25.3995	25.3899	1.075	1.075	1.114	1.184	0.749	0.781	0.758	0.805
20.392	19.41	22.0235	24.34	25.42	25.21	25.179	25.638	1.072	1.072	1.133	1.184	0.748	0.745	0.772	0.802
20.9298	19.71	22.1068	24.05	25.21	25.15	25.4625	25.4599	1.074	1.074	1.106	1.172	0.773	0.752	0.785	0.806
20.2892	20.69	22.1542	23.88	25.35	25.26	25.536	25.6832	1.064	1.064	1.118	1.166	0.752	0.776	0.776	0.798

## Sheet: Fig 4b
JV				MPP
1.22	-31.7959	1.25	-33.3595	0	-2.79608	0	13.9825
1.21	-29.0877	1.24	-28.839	0.2	7.47143	0.2	17.0545
1.2	-26.416	1.23	-24.4677	0.4	11.2516	0.4	18.0425
1.19	-23.7808	1.22	-20.2457	0.6	13.8902	0.6	18.7197
1.18	-21.182	1.21	-16.1729	0.8	16.322	0.8	18.9641
1.17	-18.6197	1.2	-12.2493	1	17.8217	1	19.202
1.16	-16.0727	1.19	-8.42493	1.2	18.1643	1.2	19.4226
1.15	-13.5707	1.18	-4.77754	1.4	18.9679	1.4	19.3403
1.14	-11.1179	1.17	-1.31738	1.6	19.5799	1.6	19.803
1.13	-8.73006	1.16	1.95937	1.8	19.6031	1.8	20.0407
1.12	-6.39526	1.15	5.01933	2	19.9539	2	20.0695
1.11	-4.12123	1.14	7.83152	2.2	19.8937	2.2	20.2367
1.1	-1.90729	1.13	10.3945	2.4	20.6082	2.4	20.2352
1.09	0.24194	1.12	12.7318	2.6	20.8166	2.6	20.3268
1.08	2.32226	1.11	14.808	2.8	21.1928	2.8	20.4387
1.07	4.33917	1.1	16.6359	3	21.4541	3	20.3255
1.06	6.271	1.09	18.1925	3.2	21.6749	3.2	20.4614
1.05	8.1364	1.08	19.5305	3.4	21.84	3.4	20.3074
1.04	9.89701	1.07	20.6164	3.6	21.9842	3.6	20.386
1.03	11.5444	1.06	21.5494	3.8	22.1441	3.8	20.3401
1.02	13.1083	1.05	22.2902	4	22.1097	4	20.4323
1.01	14.5638	1.04	22.885	4.2	22.385	4.2	20.3225
1	15.9327	1.03	23.3653	4.4	22.4304	4.4	20.5129
0.99	17.1563	1.02	23.7552	4.6	22.4738	4.6	20.4173
0.98	18.2811	1.01	24.0472	4.8	22.422	4.8	20.3379
0.97	19.265	1	24.2839	5	22.603	5	20.3244
0.96	20.1183	0.99	24.4802	5.2	22.6093	5.2	20.4059
0.95	20.8921	0.98	24.6609	5.4	22.7511	5.4	20.3537
0.94	21.5673	0.97	24.7566	5.6	22.7215	5.6	20.3635
0.93	22.1453	0.96	24.8315	5.8	22.8953	5.8	20.3631
0.92	22.6393	0.95	24.9179	6	22.7722	6	20.4031
0.91	23.0624	0.94	24.9758	6.2	22.8482	6.2	20.3178
0.9	23.406	0.93	25.0149	6.4	22.8958	6.4	20.3435
0.89	23.6818	0.92	25.0348	6.6	22.8781	6.6	20.4116
0.88	23.9171	0.91	25.0652	6.8	23.0559	6.8	20.3387
0.87	24.0717	0.9	25.1091	7	22.9951	7	20.303
0.86	24.2124	0.89	25.1424	7.2	22.9563	7.2	20.269
0.85	24.3634	0.88	25.1792	7.4	22.9526	7.4	20.2234
0.84	24.4922	0.87	25.1909	7.6	23.0373	7.6	20.3662
0.83	24.605	0.86	25.1867	7.8	23.043	7.8	20.1597
0.82	24.6993	0.85	25.2344	8	23.0304	8	20.2753
0.81	24.7683	0.84	25.2565	8.2	23.0948	8.2	20.2356
0.8	24.8379	0.83	25.2828	8.4	23.0629	8.4	20.3063
0.79	24.9242	0.82	25.311	8.6	23.15	8.6	20.2158
0.78	24.988	0.81	25.3411	8.8	23.153	8.8	20.2395
0.77	25.0447	0.8	25.371	9	23.1832	9	20.2046
0.76	25.104	0.79	25.3806	9.2	23.0879	9.2	20.2061
0.75	25.1391	0.78	25.353	9.4	23.2361	9.4	20.1831
0.74	25.1576	0.77	25.3538	9.6	23.0996	9.6	20.1861
0.73	25.1812	0.76	25.3595	9.8	23.1778	9.8	20.1892
0.72	25.1759	0.75	25.3791	10	23.2494	10	20.2099
0.71	25.1745	0.74	25.3741	10.2	23.1781	10.2	20.1558
0.7	25.1964	0.73	25.3577	10.4	23.1843	10.4	20.164
0.69	25.2048	0.72	25.3529	10.6	23.103	10.6	20.0823
0.68	25.233	0.71	25.3429	10.8	23.2599	10.8	20.161
0.67	25.2392	0.7	25.3467	11	23.1928	11	20.0888
0.66	25.2381	0.69	25.3292	11.2	23.264	11.2	20.1393
0.65	25.2432	0.68	25.2719	11.4	23.19	11.4	20.079
0.64	25.2391	0.67	25.2959	11.6	23.172	11.6	20.1195
0.63	25.2479	0.66	25.334	11.8	23.2841	11.8	20.1111
0.62	25.2472	0.65	25.3553	12	23.0847	12	20.1609
0.61	25.2875	0.64	25.3222	12.2	23.2557	12.2	19.958
0.6	25.3136	0.63	25.325	12.4	23.331	12.4	20.0629
0.59	25.3677	0.62	25.3515	12.6	23.1715	12.6	20.0738
0.58	25.3926	0.61	25.357	12.8	23.1841	12.8	20.1432
0.57	25.3921	0.6	25.3939	13	23.2751	13	20.0688
0.56	25.3872	0.59	25.4161	13.2	23.2837	13.2	20.0269
0.55	25.3854	0.58	25.4115	13.4	23.2605	13.4	20.0974
0.54	25.3627	0.57	25.4184	13.6	23.3096	13.6	20.1076
0.53	25.3492	0.56	25.4569	13.8	23.2352	13.8	19.966
0.52	25.3202	0.55	25.4294	14	23.4355	14	20.0999
0.51	25.3308	0.54	25.4031	14.2	23.4581	14.2	19.9876
0.5	25.3416	0.53	25.4006	14.4	23.2586	14.4	20.1732
0.49	25.348	0.52	25.4096	14.6	23.3109	14.6	20.012
0.48	25.343	0.51	25.3725	14.8	23.3164	14.8	20.0596
0.47	25.3296	0.5	25.3459	15	23.287	15	19.9868
0.46	25.3409	0.49	25.2995	15.2	23.3825	15.2	20.0517
0.45	25.3709	0.48	25.2743	15.4	23.4443	15.4	20.0701
0.44	25.3964	0.47	25.2791	15.6	23.3574	15.6	20.0996
0.43	25.4047	0.46	25.2979	15.8	23.2827	15.8	20.0591
0.42	25.4207	0.45	25.3123	16	23.3688	16	19.8827
0.41	25.485	0.44	25.3771	16.2	23.4129	16.2	19.9691
0.4	25.4973	0.43	25.4035	16.4	23.3031	16.4	19.9857
0.39	25.5161	0.42	25.4157	16.6	23.3784	16.6	20.0799
0.38	25.5093	0.41	25.3976	16.8	23.3779	16.8	20.077
0.37	25.4484	0.4	25.3822	17	23.3177	17	19.9974
0.36	25.4357	0.39	25.4054	17.2	23.3002	17.2	20.0023
0.35	25.4271	0.38	25.4445	17.4	23.303	17.4	19.9052
0.34	25.4018	0.37	25.4709	17.6	23.4211	17.6	20.074
0.33	25.4045	0.36	25.4575	17.8	23.3032	17.8	19.9087
0.32	25.461	0.35	25.4365	18	23.315	18	20.0433
0.31	25.5205	0.34	25.4333	18.2	23.5012	18.2	20.0383
0.3	25.5356	0.33	25.4036	18.4	23.4051	18.4	19.9793
0.29	25.6018	0.32	25.3811	18.6	23.3891	18.6	20.0568
0.28	25.5847	0.31	25.3993	18.8	23.4228	18.8	19.9803
0.27	25.5502	0.3	25.4266	19	23.4107	19	19.9342
0.26	25.5243	0.29	25.4848	19.2	23.4077	19.2	20.0142
0.25	25.5089	0.28	25.4739	19.4	23.3391	19.4	20.0565
0.24	25.4698	0.27	25.5048	19.6	23.3304	19.6	20.0795
0.23	25.4936	0.26	25.4983	19.8	23.2995	19.8	20.0729
0.22	25.5421	0.25	25.4569	20	23.343	20	20.1044
0.21	25.5563	0.24	25.4938	20.2	23.2303	20.2	20.0179
0.2	25.5662	0.23	25.4728	20.4	23.2661	20.4	20.0212
0.19	25.5618	0.22	25.4726	20.6	23.4749	20.6	20.0354
0.18	25.5485	0.21	25.4692	20.8	23.3931	20.8	19.9753
0.17	25.5417	0.2	25.4644	21	23.3632	21	19.9767
0.16	25.5484	0.19	25.462	21.2	23.4166	21.2	19.9873
0.15	25.5497	0.18	25.4473	21.4	23.415	21.4	20.1265
0.14	25.5384	0.17	25.4903	21.6	23.2872	21.6	20.033
0.13	25.5401	0.16	25.5187	21.8	23.1724	21.8	19.9487
0.12	25.5715	0.15	25.5163	22	23.4193	22	20.0837
0.11	25.5684	0.14	25.5243	22.2	23.4533	22.2	19.919
0.1	25.568	0.13	25.4764	22.4	23.434	22.4	20.0087
0.09	25.5707	0.12	25.4384	22.6	23.496	22.6	20.0572
0.08	25.6021	0.11	25.4169	22.8	23.4715	22.8	20.0925
0.07	25.6256	0.1	25.4006	23	23.3935	23	19.9805
0.06	25.6295	0.09	25.3977	23.2	23.4471	23.2	19.9887
0.05	25.6321	0.08	25.4349	23.4	23.3599	23.4	19.8816
0.04	25.6157	0.07	25.4648	23.6	23.4658	23.6	19.9663
0.03	25.5877	0.06	25.4944	23.8	23.3785	23.8	19.965
0.02	25.5478	0.05	25.4825	24	23.4113	24	19.9157
0.01	25.4963	0.04	25.4836	24.2	23.4328	24.2	20.052
-1.11022e-15	25.4331	0.03	25.4781	24.4	23.4125	24.4	19.9777
		0.02	25.4661	24.6	23.4958	24.6	19.9833
		0.01	25.4476	24.8	23.3178	24.8	19.9631
		-1.11022e-15	25.4225	25	23.4082	25	20.0078
				25.2	23.4016	25.2	19.9462
				25.4	23.4034	25.4	20.0231
				25.6	23.3742	25.6	20.0265
				25.8	23.3875	25.8	19.9232
				26	23.3823	26	19.9771
				26.2	23.3023	26.2	19.9787
				26.4	23.4094	26.4	19.9279
				26.6	23.401	26.6	19.9484
				26.8	23.3714	26.8	19.9536
				27	23.3722	27	19.9699
				27.2	23.3719	27.2	19.9789
				27.4	23.3708	27.4	19.9906
				27.6	23.4424	27.6	19.886
				27.8	23.3853	27.8	20.0335
				28	23.3769	28	19.9085
				28.2	23.4622	28.2	19.9576
				28.4	23.3339	28.4	20.0011
				28.6	23.4045	28.6	19.9534
				28.8	23.3499	28.8	19.9393
				29	23.4272	29	19.9489
				29.2	23.4047	29.2	20.0725
				29.4	23.4065	29.4	19.9586
				29.6	23.3601	29.6	19.9661
				29.8	23.4246	29.8	19.8302
				30	23.4081	30	20.0475
				30.2	23.3464	30.2	19.9635
				30.4	23.3461	30.4	19.9915
				30.6	23.3283	30.6	19.9385
				30.8	23.5586	30.8	20.0582
				31	23.5874	31	20.0303
				31.2	23.3651	31.2	20.0335
				31.4	23.387	31.4	19.8714
				31.6	23.52	31.6	19.8284
				31.8	23.3646	31.8	20.0002
				32	23.4408	32	19.9994
				32.2	23.3862	32.2	20.026
				32.4	23.3915	32.4	19.8599
				32.6	23.4356	32.6	19.9503
				32.8	23.4944	32.8	19.9267
				33	23.4111	33	20.017
				33.2	23.4538	33.2	19.941
				33.4	23.4456	33.4	20.0447
				33.6	23.3468	33.6	20.0187
				33.8	23.4536	33.8	19.897
				34	23.4776	34	19.9402
				34.2	23.5274	34.2	19.9452
				34.4	23.298	34.4	20.0737
				34.6	23.3898	34.6	19.9405
				34.8	23.4522	34.8	19.9908
				35	23.3947	35	19.968
				35.2	23.3526	35.2	20.0039
				35.4	23.4842	35.4	20.0001
				35.6	23.4517	35.6	19.9997
				35.8	23.3254	35.8	19.949
				36	23.4634	36	19.95
				36.2	23.3527	36.2	19.8951
				36.4	23.3297	36.4	20.0574
				36.6	23.2848	36.6	19.9636
				36.8	23.4652	36.8	19.9648
				37	23.5062	37	20.0119
				37.2	23.3595	37.2	20.0032
				37.4	23.4631	37.4	20.1064
				37.6	23.5057	37.6	19.9745
				37.8	23.4736	37.8	19.9749
				38	23.4757	38	19.8566
				38.2	23.4998	38.2	20.0401
				38.4	23.5031	38.4	19.9371
				38.6	23.4186	38.6	19.9687
				38.8	23.554	38.8	19.9221
				39	23.4297	39	20.0509
				39.2	23.4571	39.2	19.9853
				39.4	23.4021	39.4	19.8252
				39.6	23.3644	39.6	20.0013
				39.8	23.3793	39.8	20.0614
				40	23.3723	40	20.0461
				40.2	23.3745	40.2	19.852
				40.4	23.5434	40.4	19.9923
				40.6	23.4704	40.6	19.9812
				40.8	23.3859	40.8	19.9551
				41	23.4165	41	19.958
				41.2	23.4138	41.2	19.9165
				41.4	23.5357	41.4	19.9134
				41.6	23.4753	41.6	19.9809
				41.8	23.5803	41.8	20.0059
				42	23.3713	42	19.9677
				42.2	23.453	42.2	19.9743
				42.4	23.4169	42.4	20.0052
				42.6	23.455	42.6	19.9069
				42.8	23.4813	42.8	19.9289
				43	23.3783	43	19.9754
				43.2	23.4651	43.2	19.9968
				43.4	23.4114	43.4	20.0388
				43.6	23.3588	43.6	19.9898
				43.8	23.3278	43.8	19.9762
				44	23.5315	44	20.0106
				44.2	23.5887	44.2	19.9721
				44.4	23.4496	44.4	20.0287
				44.6	23.4007	44.6	19.9883
				44.8	23.3393	44.8	20.0224
				45	23.3798	45	19.9987
				45.2	23.3891	45.2	19.9321
				45.4	23.481	45.4	19.9435
				45.6	23.4393	45.6	20.0187
				45.8	23.4578	45.8	20.0549
				46	23.4422	46	19.96
				46.2	23.4628	46.2	19.9834
				46.4	23.4309	46.4	19.9958
				46.6	23.4494	46.6	19.9759
				46.8	23.3441	46.8	19.9535
				47	23.5033	47	19.9844
				47.2	23.4028	47.2	19.9763
				47.4	23.3937	47.4	19.8907
				47.6	23.2906	47.6	19.9852
				47.8	23.4506	47.8	19.9068
				48	23.4659	48	19.9616
				48.2	23.2377	48.2	19.9568
				48.4	23.4013	48.4	19.9325
				48.6	23.3921	48.6	20.002
				48.8	23.4099	48.8	19.8912
				49	23.4184	49	19.9162
				49.2	23.4922	49.2	20.0017
				49.4	23.4621	49.4	20.0174
				49.6	23.3028	49.6	20.0635
				49.8	23.3932	49.8	20.0191
				50	23.2465	50	20.0653
				50.2	23.4948	50.2	20.0198
				50.4	23.4041	50.4	19.9968
				50.6	23.3909	50.6	19.9679
				50.8	23.3822	50.8	19.9863
				51	23.3645	51	20.0544
				51.2	23.3932	51.2	19.982
				51.4	23.4377	51.4	19.827
				51.6	23.4827	51.6	20.0048
				51.8	23.4007	51.8	19.8808
				52	23.4259	52	19.9032
				52.2	23.4042	52.2	19.9691
				52.4	23.4129	52.4	19.9799
				52.6	23.4085	52.6	20.1008
				52.8	23.3377	52.8	19.9693
				53	23.4332	53	19.9432
				53.2	23.3701	53.2	20.0038
				53.4	23.4078	53.4	19.9499
				53.6	23.46	53.6	19.9379
				53.8	23.4242	53.8	19.8236
				54	23.4366	54	19.9524
				54.2	23.3551	54.2	20.0223
				54.4	23.3968	54.4	19.8947
				54.6	23.4286	54.6	19.9568
				54.8	23.3519	54.8	19.9326
				55	23.3562	55	20.0606
				55.2	23.3237	55.2	19.9752
				55.4	23.3846	55.4	19.9942
				55.6	23.4148	55.6	20.0117
				55.8	23.355	55.8	19.9585
				56	23.3475	56	19.9787
				56.2	23.4187	56.2	19.8909
				56.4	23.4856	56.4	20.0125
				56.6	23.3573	56.6	20.0371
				56.8	23.4016	56.8	20.0056
				57	23.2996	57	19.9973
				57.2	23.4142	57.2	20.0495
				57.4	23.339	57.4	20.0842
				57.6	23.2703	57.6	19.9944
				57.8	23.3421	57.8	20.0043
				58	23.3304	58	19.9885
				58.2	23.3557	58.2	20.0346
				58.4	23.3023	58.4	20.0469
				58.6	23.3649	58.6	19.9705
				58.8	23.3503	58.8	20.0495
				59	23.3457	59	19.9279
				59.2	23.3509	59.2	19.9855
				59.4	23.3182	59.4	20.0029
				59.6	23.3483	59.6	20.094
				59.8	23.3575	59.8	20.0359
				60	23.3597	60	19.9574
				60.2	23.462	60.2	19.9534
				60.4	23.4077	60.4	19.8764
				60.6	23.4159	60.6	20.0129
				60.8	23.3875	60.8	19.9037
				61	23.4	61	20.004
				61.2	23.3813	61.2	20.0416
				61.4	23.3866	61.4	20.0109
				61.6	23.4318	61.6	19.9391
				61.8	23.3836	61.8	20.1424
				62	23.3642	62	19.9893
				62.2	23.4653	62.2	19.9768
				62.4	23.3509	62.4	20.0045
				62.6	23.3618	62.6	19.9779
				62.8	23.3811	62.8	19.9967
				63	23.3409	63	19.9648
				63.2	23.3222	63.2	20.0151
				63.4	23.3254	63.4	19.9322
				63.6	23.3105	63.6	20.0192
				63.8	23.3635	63.8	20.0125
				64	23.4505	64	19.9761
				64.2	23.315	64.2	20.0488
				64.4	23.3247	64.4	20.0783
				64.6	23.4097	64.6	20.0771
				64.8	23.3636	64.8	20.0294
				65	23.393	65	20.0402
				65.2	23.552	65.2	19.9345
				65.4	23.3229	65.4	20.059
				65.6	23.3863	65.6	20.0679
				65.8	23.4392	65.8	19.9641
				66	23.3764	66	19.9201
				66.2	23.3513	66.2	19.9044
				66.4	23.4125	66.4	19.9782
				66.6	23.3649	66.6	19.9475
				66.8	23.3651	66.8	19.996
				67	23.3265	67	19.9873
				67.2	23.4555	67.2	19.9141
				67.4	23.4525	67.4	19.9842
				67.6	23.2525	67.6	19.9178
				67.8	23.449	67.8	19.9676
				68	23.2909	68	20.0028
				68.2	23.5083	68.2	20.0436
				68.4	23.414	68.4	20.07
				68.6	23.2696	68.6	19.9395
				68.8	23.3792	68.8	19.9658
				69	23.4051	69	19.8469
				69.2	23.356	69.2	19.957
				69.4	23.3193	69.4	19.9055
				69.6	23.3255	69.6	19.9253

## Sheet: Fig 4c
	control	target
2.0431	2.95252e+18	4.52118e+19
2.04169	-2.46154e+17	1.7397e+19
2.04027	-1.21814e+17	3.09932e+19
2.03886	3.67743e+17	1.38615e+19
2.03746	-2.00346e+18	8.14173e+19
2.03605	6.4227e+18	3.49174e+18
2.03465	9.1036e+17	-2.74517e+19
2.03324	-1.1852e+18	1.05807e+19
2.03184	2.21036e+18	5.55441e+19
2.03044	-1.32589e+18	3.06679e+19
2.02905	-1.2176e+18	-2.06531e+19
2.02765	-2.79995e+18	3.78567e+19
2.02626	3.166e+18	-3.86093e+19
2.02487	2.23782e+18	-1.05439e+19
2.02348	1.85846e+18	3.50259e+19
2.02209	3.19037e+18	-5.20339e+19
2.02071	2.46332e+17	6.96382e+18
2.01933	3.17728e+18	-2.4657e+19
2.01795	1.56946e+18	-2.48465e+19
2.01657	1.09806e+18	3.65203e+18
2.01519	-4.16102e+18	8.55509e+19
2.01382	9.4547e+17	-7.48398e+19
2.01244	2.4993e+18	2.47294e+19
2.01107	5.9994e+18	5.35592e+19
2.0097	1.67134e+18	-7.2691e+19
2.00833	1.19026e+18	-6.37553e+19
2.00697	1.34085e+18	-4.33212e+19
2.0056	-8.12935e+17	1.41426e+19
2.00424	3.1193e+17	2.82185e+19
2.00288	6.4204e+17	-3.63011e+19
2.00152	-7.14855e+17	5.14412e+19
2.00017	7.0704e+17	1.45368e+19
1.99881	-3.14862e+17	4.62861e+19
1.99746	5.2474e+17	4.45035e+19
1.99611	-2.53346e+17	-3.58105e+19
1.99476	-1.30772e+18	-3.87297e+19
1.99341	2.21166e+18	1.83894e+19
1.99207	1.72996e+18	5.43403e+19
1.99073	2.91264e+18	-5.37003e+19
1.98938	1.64859e+18	-2.86805e+19
1.98804	-1.02039e+18	3.60581e+18
1.98671	-6.41425e+16	6.16529e+19
1.98537	-1.53153e+18	2.16483e+19
1.98404	1.72043e+18	1.08082e+19
1.9827	7.1817e+18	-2.8495e+19
1.98137	-5.8769e+17	3.692e+19
1.98005	2.0982e+18	2.87594e+19
1.97872	3.12436e+18	2.5236e+19
1.97739	-5.0478e+17	1.42701e+19
1.97607	-3.8072e+17	6.09904e+19
1.97475	-5.05195e+17	7.14099e+18
1.97343	-3.94118e+18	-4.08531e+19
1.97211	1.82219e+18	7.72703e+19
1.97079	3.8719e+17	-6.93242e+19
1.96948	8.2673e+18	-2.17412e+19
1.96817	1.85228e+18	3.97246e+19
1.96686	0	-4.73705e+19
1.96555	-2.92432e+18	6.24624e+19
1.96424	-1.23986e+18	1.10687e+19
1.96294	-2.2378e+18	-3.25352e+19
1.96163	9.22455e+17	8.56843e+19
1.96033	1.14958e+18	3.61097e+19
1.95903	1.62602e+18	2.94194e+19
1.95773	5.9714e+18	-4.4522e+19
1.95643	-2.11712e+18	-2.99255e+19
1.95514	-1.02848e+18	3.27096e+19
1.95385	3.28672e+18	0
1.95256	6.54555e+17	7.40175e+19
1.95127	-1.12934e+18	-4.13169e+19
1.94998	1.63772e+18	0
1.94869	2.59318e+17	-3.66547e+18
1.94741	-1.84304e+18	4.09381e+19
1.94612	-3.14892e+18	-1.09004e+19
1.94484	1.09198e+18	9.80588e+19
1.94356	2.59797e+17	-1.4689e+19
1.94229	4.61823e+18	5.96836e+19
1.94101	-4.97261e+18	6.28893e+19
1.93974	-6.5021e+16	-3.67631e+19
1.93846	2.77524e+18	1.82456e+19
1.93719	-3.11419e+18	1.46731e+19
1.93592	7.861e+17	3.70385e+18
1.93466	3.30594e+18	-3.66507e+18
1.93339	6.43145e+17	5.81819e+19
1.93213	3.68353e+18	0
1.93086	-1.23086e+18	-1.20873e+20
1.9296	5.0745e+17	6.45555e+19
1.92835	1.65166e+18	2.24124e+19
1.92709	-1.93181e+17	-2.54858e+19
1.92583	-4.287e+18	-1.44709e+19
1.92458	-4.77506e+18	-3.6984e+19
1.92333	-6.48725e+17	-6.23545e+19
1.92208	1.431e+18	-2.94214e+19
1.92083	4.98871e+18	1.83158e+19
1.91958	-3.20586e+17	-1.08756e+19
1.91833	-8.36235e+17	6.18289e+19
1.91709	1.93376e+17	7.289e+18
1.91585	4.30736e+18	-3.63491e+18
1.91461	1.6219e+18	-4.40171e+19
1.91337	4.53461e+17	2.93015e+19
1.91213	2.24054e+18	-2.53362e+19
1.91089	2.11565e+18	-3.62483e+19
1.90966	-1.98242e+18	-2.53098e+19
1.90843	-1.13981e+18	0
1.9072	1.20224e+18	2.14659e+19
1.90597	1.21152e+18	-7.21046e+18
1.90474	3.63996e+18	3.97167e+19
1.90351	1.2471e+19	0
1.90229	2.5591e+18	-1.80865e+19
1.90107	-1.19736e+18	2.8505e+19
1.89984	6.90045e+18	-5.46942e+19
1.89862	1.27044e+17	-4.66904e+19
1.89741	1.46161e+18	0
1.89619	1.61576e+18	8.03925e+19
1.89497	1.70151e+18	2.85048e+19
1.89376	1.13974e+18	-7.16008e+18
1.89255	2.79022e+18	3.58545e+19
1.89134	2.9486e+18	-8.51306e+19
1.89013	2.07082e+18	-1.09767e+19
1.88892	-2.07773e+18	-1.42394e+19
1.88772	-1.66226e+18	-1.08443e+19
1.88651	3.7992e+18	3.58013e+19
1.88531	4.60276e+18	6.4169e+19
1.88411	1.10163e+19	-6.37021e+19
1.88291	1.50914e+19	1.79259e+19
1.88171	1.18258e+19	8.09401e+19
1.88052	1.25395e+19	9.61939e+19
1.87932	1.00202e+19	4.95728e+19
1.87813	9.7452e+18	9.88968e+19
1.87694	-6.75925e+17	4.86397e+19
1.87575	8.60785e+17	1.39054e+19
1.87456	1.8294e+18	1.06882e+20
1.87337	1.1702e+18	5.22344e+19
1.87219	3.68317e+17	-1.38832e+19
1.87101	5.2545e+18	6.01256e+19
1.86982	-1.39735e+18	-1.37403e+19
1.86864	-1.23364e+17	-3.48752e+18
1.86746	1.80952e+18	-6.82068e+19
1.86629	-6.0274e+16	-2.72633e+19
1.86511	1.36355e+18	-4.69275e+19
1.86394	-2.44948e+18	1.68895e+19
1.86276	3.61858e+18	-3.01862e+19
1.86159	6.1544e+18	3.68047e+19
1.86042	3.26448e+18	-7.25113e+19
1.85925	-2.91064e+17	1.31654e+19
1.85809	-2.26692e+17	4.80645e+19
1.85692	4.31112e+18	-3.20726e+18
1.85576	8.92685e+17	9.4636e+18
1.85459	1.85114e+18	-1.53917e+19
1.85343	3.37407e+18	-5.75339e+19
1.85227	-1.77436e+18	-2.65559e+19
1.85111	-7.2076e+17	3.49302e+19
1.84996	1.99509e+18	1.97405e+19
1.8488	4.43158e+18	1.40765e+19
1.84765	2.06388e+18	2.17102e+19
1.8465	-1.19176e+18	7.77488e+18
1.84535	-1.12484e+18	1.52636e+19
1.8442	2.5325e+18	2.22188e+19
1.84305	1.99e+18	2.63334e+19
1.8419	6.0534e+17	-2.28174e+19
1.84076	1.15718e+17	1.09045e+19
1.83961	-1.12505e+18	4.87681e+19
1.83847	-8.4291e+17	1.78719e+19
1.83733	2.23514e+18	0
1.83619	-3.21342e+17	-1.81688e+18
1.83505	-2.10693e+18	-6.90588e+18
1.83392	1.2855e+18	1.45366e+19
1.83278	1.07312e+18	0
1.83165	1.42309e+18	8.62091e+18
1.83052	1.74734e+18	4.46608e+19
1.82939	2.18208e+18	-5.08762e+18
1.82826	3.9842e+17	1.18562e+19
1.82713	1.0835e+18	6.68305e+18
1.826	1.24569e+18	2.69297e+19
1.82488	5.878e+17	-3.90994e+18
1.82376	1.126e+17	-9.09486e+18
1.82263	1.09986e+18	1.19262e+19
1.82151	-3.66494e+17	1.59397e+18
1.82039	4.75272e+17	5.97155e+18
1.81928	-2.34244e+17	6.27356e+18
1.81816	6.5752e+17	-3.91328e+18
1.81705	3.66832e+17	-2.44009e+18
1.81593	-3.55486e+17	1.26338e+19
1.81482	7.6271e+17	1.23981e+19
1.81371	9.8459e+16	7.08513e+18
1.8126	4.20508e+17	-6.18166e+18
1.81149	-7.90035e+16	-2.68013e+18
1.81039	-2.53788e+17	8.01869e+18
1.80928	3.03928e+17	-7.99264e+18
1.80818	1.00124e+17	5.28362e+18
1.80707	1.64962e+17	3.58731e+17
1.80597	9.60455e+16	-8.82446e+18
1.80487	9.671e+16	7.71953e+18
1.80378	4.61758e+17	-1.84291e+18
1.80268	5.7152e+17	4.40645e+18
1.80158	-9857400000000000	5.01606e+18
1.80049	4.73693e+16	4.28523e+18
1.7994	1.48735e+17	1.27417e+18
1.7983	3.79096e+17	7.30711e+17
1.79721	3.52097e+17	5.15257e+18
1.79613	3.65974e+17	4.49832e+18
1.79504	2.44646e+17	2.1613e+18
1.79395	1.80865e+17	1.04349e+18
1.79287	1.99096e+17	3.61831e+18
1.79178	2.22676e+17	5.03606e+18
1.7907	3.11784e+17	3.1881e+18
1.78962	-4.18904e+16	4.00822e+18
1.78854	1.02597e+17	-1.0547e+18
1.78746	3.42396e+17	-5.1396e+17
1.78639	-7.0381e+16	8.12449e+18
1.78531	1.44992e+17	-4.8223e+17
1.78424	3.51659e+17	2.19181e+18
1.78317	2.72454e+17	2.59285e+18
1.78209	1.13089e+17	1.04089e+18
1.78102	1.67236e+17	5.81881e+17
1.77996	-1.50697e+16	-7.10037e+17
1.77889	1.05397e+17	4.98907e+18
1.77782	5.5214e+16	2.17169e+18
1.77676	7051550000000000	6.64493e+17
1.77569	1.07928e+17	-5.19343e+17
1.77463	1.4001e+17	6.38401e+17
1.77357	1.77216e+17	1.25248e+18
1.77251	4.76735e+16	4.28825e+18
1.77145	6.19075e+16	1.20698e+18
1.7704	1.17344e+17	-2.25103e+18
1.76934	1.48646e+17	3.26842e+18
1.76829	2.13482e+17	1.14955e+17
1.76723	7.5866e+16	1.8061e+18
1.76618	1.37676e+17	8.89624e+17
1.76513	1.35846e+17	2.30423e+18
1.76408	1.01476e+17	1.40729e+18
1.76303	7.925e+16	2.98722e+18
1.76199	-1.10392e+17	-9.5211e+17
1.76094	5.7042e+16	2.28883e+18
1.7599	1.65488e+17	6.16925e+17
1.75886	3.97077e+16	-1.73483e+18
1.75781	1.08576e+17	2.71721e+18
1.75677	1.44677e+17	1.79562e+18
1.75573	1.0852e+17	-9.89641e+17
1.7547	1.00366e+17	2.25031e+18
1.75366	6.6604e+16	2.41397e+18
1.75263	2.09646e+17	1.52947e+18
1.75159	8.8955e+16	2.46732e+18
1.75056	4.98831e+16	2.72639e+18
1.74953	2.79455e+16	2.13771e+18
1.7485	9.96525e+16	2.77101e+18
1.74747	1.21667e+17	1.65098e+18
1.74644	1.32138e+17	9.11111e+16
1.74541	5.12245e+16	1.53862e+18
1.74439	9.83785e+16	-1.79431e+17
1.74336	1.04075e+17	-4.45789e+17
1.74234	1.8809e+17	1.59519e+18
1.74132	1.50572e+17	1.66756e+18
1.7403	1.4969e+17	7.85275e+17
1.73928	4.60878e+16	8.68603e+16
1.73826	2.13592e+16	3.45044e+18
1.73725	9.4056e+16	2.05856e+18
1.73623	1.54968e+17	3.57283e+18
1.73522	8.0979e+16	1.52619e+18
1.7342	1.26784e+17	2.6987e+18
1.73319	2.37821e+17	3.27757e+18
1.73218	7.23665e+16	1.92056e+18
1.73117	8815450000000000	1.163e+18
1.73016	1.50918e+17	1.98826e+18
1.72916	2.63072e+16	2.31375e+18
1.72815	7.70715e+16	3.7821e+18
1.72715	1.59442e+17	2.13079e+18
1.72614	2.25806e+17	2.94626e+18
1.72514	1.65972e+17	2.04002e+18
1.72414	2.34202e+17	2.03096e+18
1.72314	1.47412e+17	2.50851e+18
1.72214	1.13104e+17	2.10465e+18
1.72115	1.22686e+17	1.93583e+18
1.72015	1.66315e+17	3.21486e+18
1.71915	1.03478e+17	3.04556e+18
1.71816	1.21248e+17	3.66684e+18
1.71717	1.70462e+17	2.94714e+18
1.71618	2.09479e+17	1.19235e+18
1.71519	2.01962e+17	4.67862e+18
1.7142	1.55078e+17	7.10929e+17
1.71321	1.11414e+17	4.3308e+18
1.71222	1.36134e+17	4.47685e+18
1.71124	2.12941e+17	3.5181e+18
1.71025	1.74802e+17	3.26852e+18
1.70927	1.6871e+17	3.95515e+18
1.70829	1.83145e+17	3.40017e+18
1.70731	2.51956e+17	3.08014e+18
1.70633	2.3374e+17	4.84064e+18
1.70535	2.08296e+17	3.36488e+18
1.70437	2.99433e+17	5.26203e+18
1.7034	1.5438e+17	3.94689e+18
1.70242	2.42126e+17	2.79848e+18
1.70145	2.24028e+17	4.0714e+18
1.70047	2.66832e+17	3.82797e+18
1.6995	2.95054e+17	5.61067e+18
1.69853	3.05239e+17	5.82747e+18
1.69756	3.36695e+17	5.65155e+18
1.69659	2.85746e+17	6.07708e+18
1.69563	2.90696e+17	3.98003e+18
1.69466	2.90135e+17	6.84125e+18
1.6937	3.30807e+17	5.86789e+18
1.69273	2.62322e+17	6.0642e+18
1.69177	3.6841e+17	6.28555e+18
1.69081	4.41529e+17	8.87937e+18
1.68985	2.94647e+17	5.67439e+18
1.68889	3.68983e+17	6.95412e+18
1.68793	4.32304e+17	7.88237e+18
1.68697	4.93368e+17	1.13887e+19
1.68602	3.71858e+17	7.48833e+18
1.68506	3.94664e+17	9.32757e+18
1.68411	4.65022e+17	8.90783e+18
1.68316	4.40682e+17	7.66104e+18
1.68221	5.11535e+17	8.80557e+18
1.68126	5.0661e+17	1.08575e+19
1.68031	5.68475e+17	1.04997e+19
1.67936	5.2061e+17	8.88753e+18
1.67841	4.63811e+17	1.06601e+19
1.67747	5.7937e+17	1.17446e+19
1.67652	5.63765e+17	1.08362e+19
1.67558	5.01675e+17	1.17953e+19
1.67464	5.2767e+17	1.27164e+19
1.67369	6.30505e+17	1.31154e+19
1.67275	6.1291e+17	1.43348e+19
1.67182	6.72965e+17	1.13177e+19
1.67088	5.9436e+17	1.40657e+19
1.66994	6.9987e+17	1.49259e+19
1.669	6.73625e+17	1.41703e+19
1.66807	7.51775e+17	1.3847e+19
1.66714	6.5233e+17	1.54425e+19
1.6662	8.1959e+17	1.57212e+19
1.66527	7.68105e+17	1.79469e+19
1.66434	8.10355e+17	1.57733e+19
1.66341	7.31e+17	1.6614e+19
1.66248	7.9851e+17	1.80864e+19
1.66156	8.77485e+17	1.86643e+19
1.66063	9.14215e+17	1.9265e+19
1.6597	9.30645e+17	1.88698e+19
1.65878	9.54025e+17	2.04719e+19
1.65786	8.4581e+17	2.11573e+19
1.65694	9.93295e+17	2.21424e+19
1.65601	9.98555e+17	2.18074e+19
1.65509	1.04308e+18	2.31238e+19
1.65418	1.1721e+18	2.50591e+19
1.65326	1.09626e+18	2.80051e+19
1.65234	1.24546e+18	2.79293e+19
1.65143	1.2397e+18	2.75223e+19
1.65051	1.19338e+18	2.67139e+19
1.6496	1.31496e+18	3.0421e+19
1.64869	1.36166e+18	2.98272e+19
1.64777	1.3026e+18	2.94206e+19
1.64686	1.48426e+18	3.26068e+19
1.64595	1.52842e+18	3.39056e+19
1.64505	1.52056e+18	3.34481e+19
1.64414	1.57422e+18	3.58858e+19
1.64323	1.63028e+18	3.81928e+19
1.64233	1.6305e+18	3.72472e+19
1.64142	1.77499e+18	3.84323e+19
1.64052	1.75098e+18	4.07351e+19
1.63962	1.7684e+18	4.05279e+19
1.63872	1.92254e+18	4.3303e+19
1.63782	1.97631e+18	4.32199e+19
1.63692	1.9371e+18	4.55614e+19
1.63602	2.04708e+18	4.78283e+19
1.63512	2.00528e+18	5.01675e+19
1.63423	2.19846e+18	5.2288e+19
1.63333	2.26808e+18	5.29758e+19
1.63244	2.20277e+18	5.31367e+19
1.63155	2.34774e+18	5.60934e+19
1.63065	2.44142e+18	5.70936e+19
1.62976	2.51526e+18	5.97492e+19
1.62887	2.53235e+18	6.08006e+19
1.62798	2.67672e+18	6.52992e+19
1.6271	2.67346e+18	6.69633e+19
1.62621	2.78589e+18	6.78121e+19
1.62532	2.90161e+18	6.96058e+19
1.62444	3.01682e+18	7.37014e+19
1.62355	3.04088e+18	7.42145e+19
1.62267	3.15056e+18	7.65593e+19
1.62179	3.18844e+18	7.75024e+19
1.62091	3.32422e+18	8.48678e+19
1.62003	3.32839e+18	8.46424e+19
1.61915	3.5555e+18	8.79987e+19
1.61827	3.60058e+18	8.91399e+19
1.61739	3.67006e+18	9.30097e+19
1.61652	3.69362e+18	9.66115e+19
1.61564	3.81618e+18	9.98186e+19
1.61477	3.91844e+18	1.02688e+20
1.6139	4.1762e+18	1.05973e+20
1.61303	4.23707e+18	1.09546e+20
1.61215	4.33879e+18	1.11782e+20
1.61128	4.50647e+18	1.16037e+20
1.61042	4.52691e+18	1.18757e+20
1.60955	4.64336e+18	1.23723e+20
1.60868	4.75244e+18	1.26211e+20
1.60781	4.91608e+18	1.31441e+20
1.60695	4.9871e+18	1.33451e+20
1.60608	5.16865e+18	1.37619e+20
1.60522	5.36195e+18	1.41457e+20
1.60436	5.5197e+18	1.49852e+20
1.6035	5.60715e+18	1.51813e+20
1.60264	5.677e+18	1.5654e+20
1.60178	5.85685e+18	1.58995e+20
1.60092	5.95925e+18	1.65792e+20
1.60006	6.05325e+18	1.7101e+20
1.59921	6.22515e+18	1.73902e+20
1.59835	6.4101e+18	1.78819e+20
1.59749	6.5065e+18	1.83476e+20
1.59664	6.69415e+18	1.88752e+20
1.59579	6.7912e+18	1.93717e+20
1.59494	6.8593e+18	2.00634e+20
1.59409	7.05235e+18	2.03975e+20
1.59324	7.25565e+18	2.11597e+20
1.59239	7.36425e+18	2.17933e+20
1.59154	7.4282e+18	2.21629e+20
1.59069	7.5645e+18	2.27299e+20
1.58985	7.68435e+18	2.31418e+20
1.589	7.8025e+18	2.38096e+20
1.58816	7.95635e+18	2.43675e+20
1.58731	8.03995e+18	2.48301e+20
1.58647	8.14755e+18	2.53837e+20
1.58563	8.2749e+18	2.63463e+20
1.58479	8.4522e+18	2.67159e+20
1.58395	8.55095e+18	2.73531e+20
1.58311	8.64825e+18	2.79413e+20
1.58227	8.69955e+18	2.84106e+20
1.58144	8.82655e+18	2.91734e+20
1.5806	8.8943e+18	2.95356e+20
1.57976	8.9367e+18	3.01215e+20
1.57893	8.99975e+18	3.04319e+20
1.5781	9.0615e+18	3.10726e+20
1.57727	9.12605e+18	3.16087e+20
1.57643	9.23265e+18	3.19963e+20
1.5756	9.1818e+18	3.2503e+20
1.57477	9.33745e+18	3.2997e+20
1.57395	9.4552e+18	3.34756e+20
1.57312	9.32005e+18	3.3767e+20
1.57229	9.4377e+18	3.403e+20
1.57147	9.37215e+18	3.42183e+20
1.57064	9.40585e+18	3.4585e+20
1.56982	9.49415e+18	3.49638e+20
1.56899	9.50575e+18	3.54685e+20
1.56817	9.5611e+18	3.57336e+20
1.56735	9.5682e+18	3.58773e+20
1.56653	9.59905e+18	3.60218e+20
1.56571	9.5607e+18	3.57745e+20
1.56489	9.6055e+18	3.6429e+20
1.56407	9.58635e+18	3.63188e+20
1.56326	9.5589e+18	3.63018e+20
1.56244	9.53885e+18	3.64163e+20
1.56162	9.381e+18	3.64769e+20
1.56081	9.4918e+18	3.61783e+20
1.56	9.512e+18	3.65702e+20
1.55918	9.45645e+18	3.64486e+20
1.55837	9.5046e+18	3.65808e+20
1.55756	9.41035e+18	3.64711e+20
1.55675	9.31755e+18	3.58999e+20
1.55594	9.29325e+18	3.60031e+20
1.55514	9.2367e+18	3.57616e+20
1.55433	9.3096e+18	3.54308e+20
1.55352	9.1663e+18	3.56426e+20
1.55272	9.2576e+18	3.526e+20
1.55191	9.2007e+18	3.5128e+20
1.55111	9.0647e+18	3.49313e+20
1.55031	9.1393e+18	3.43534e+20
1.5495	9.1204e+18	3.44398e+20
1.5487	9.0554e+18	3.39792e+20
1.5479	9.08045e+18	3.37722e+20
1.5471	8.9089e+18	3.36613e+20
1.5463	8.85205e+18	3.35127e+20
1.54551	8.92355e+18	3.30954e+20
1.54471	8.8131e+18	3.32629e+20
1.54391	8.68805e+18	3.27802e+20
1.54312	8.7388e+18	3.24297e+20
1.54232	8.58325e+18	3.22183e+20
1.54153	8.6457e+18	3.21131e+20
1.54074	8.61075e+18	3.15639e+20
1.53995	8.49e+18	3.12964e+20
1.53916	8.3255e+18	3.09817e+20
1.53837	8.3613e+18	3.05821e+20
1.53758	8.39485e+18	3.06123e+20
1.53679	8.3729e+18	3.04639e+20
1.536	8.22705e+18	3.01973e+20
1.53521	8.144e+18	2.99445e+20
1.53443	8.0665e+18	2.94852e+20
1.53364	8.04025e+18	2.91749e+20
1.53286	7.92585e+18	2.86801e+20
1.53208	7.84495e+18	2.84381e+20
1.53129	7.8527e+18	2.81464e+20
1.53051	7.7111e+18	2.80302e+20
1.52973	7.6756e+18	2.75023e+20
1.52895	7.6513e+18	2.74479e+20
1.52817	7.5451e+18	2.71361e+20
1.5274	7.3966e+18	2.66335e+20
1.52662	7.37735e+18	2.66724e+20
1.52584	7.2409e+18	2.63708e+20
1.52507	7.25335e+18	2.62111e+20
1.52429	7.09815e+18	2.58829e+20
1.52352	7.033e+18	2.5414e+20
1.52274	6.9483e+18	2.51299e+20
1.52197	6.93335e+18	2.51477e+20
1.5212	6.81835e+18	2.4773e+20
1.52043	6.7159e+18	2.44536e+20
1.51966	6.67105e+18	2.39307e+20
1.51889	6.54175e+18	2.37299e+20
1.51812	6.42555e+18	2.37113e+20
1.51735	6.36365e+18	2.3382e+20
1.51659	6.28285e+18	2.31359e+20
1.51582	6.2029e+18	2.28825e+20
1.51506	6.11765e+18	2.26574e+20
1.51429	5.89275e+18	2.22594e+20
1.51353	5.90585e+18	2.20188e+20
1.51277	5.8523e+18	2.1414e+20
1.512	5.7152e+18	2.12044e+20
1.51124	5.581e+18	2.11e+20
1.51048	5.4476e+18	2.07714e+20
1.50972	5.39195e+18	2.04276e+20
1.50896	5.3826e+18	2.02888e+20
1.50821	5.1796e+18	2.01076e+20
1.50745	5.18855e+18	1.95324e+20
1.50669	4.97549e+18	1.94917e+20
1.50594	4.9168e+18	1.89874e+20
1.50518	4.89572e+18	1.8876e+20
1.50443	4.72318e+18	1.84244e+20
1.50368	4.57482e+18	1.82092e+20
1.50292	4.53887e+18	1.7838e+20
1.50217	4.40923e+18	1.75463e+20
1.50142	4.36024e+18	1.74704e+20
1.50067	4.30164e+18	1.71152e+20
1.49992	4.13664e+18	1.67944e+20
1.49917	4.0695e+18	1.64158e+20
1.49843	4.00732e+18	1.61973e+20
1.49768	3.75277e+18	1.59722e+20
1.49693	3.76444e+18	1.54922e+20
1.49619	3.60831e+18	1.53949e+20
1.49544	3.62596e+18	1.46798e+20
1.4947	3.50766e+18	1.47055e+20
1.49396	3.51188e+18	1.44795e+20
1.49322	3.2978e+18	1.4055e+20
1.49247	3.20922e+18	1.38568e+20
1.49173	3.20106e+18	1.33407e+20
1.49099	3.14249e+18	1.31615e+20
1.49025	3.02604e+18	1.28334e+20
1.48952	3.05269e+18	1.26735e+20
1.48878	2.8707e+18	1.2307e+20
1.48804	2.80502e+18	1.22094e+20
1.48731	2.75453e+18	1.1715e+20
1.48657	2.64978e+18	1.12769e+20
1.48584	2.6311e+18	1.12457e+20
1.4851	2.48664e+18	1.1106e+20
1.48437	2.44804e+18	1.07828e+20
1.48364	2.43845e+18	1.04413e+20
1.48291	2.34544e+18	1.02423e+20
1.48218	2.21138e+18	1.01185e+20
1.48145	2.25756e+18	9.80615e+19
1.48072	2.15523e+18	9.53505e+19
1.47999	2.03532e+18	9.20011e+19
1.47926	2.09372e+18	8.97986e+19
1.47853	2.0387e+18	9.026e+19
1.47781	1.93296e+18	8.53753e+19
1.47708	1.90402e+18	8.34668e+19
1.47636	1.83129e+18	8.31627e+19
1.47563	1.73918e+18	7.9414e+19
1.47491	1.72162e+18	7.78972e+19
1.47419	1.7141e+18	7.54196e+19
1.47347	1.72246e+18	7.41478e+19
1.47275	1.66614e+18	7.18537e+19
1.47203	1.5588e+18	6.87474e+19
1.47131	1.5507e+18	6.72539e+19
1.47059	1.5104e+18	6.72311e+19
1.46987	1.38338e+18	6.54075e+19
1.46915	1.45752e+18	6.46522e+19
1.46844	1.36066e+18	6.03048e+19
1.46772	1.35494e+18	5.9757e+19
1.46701	1.2783e+18	5.71218e+19
1.46629	1.27052e+18	5.61564e+19
1.46558	1.26324e+18	5.61898e+19
1.46487	1.2639e+18	5.18581e+19
1.46415	1.15624e+18	5.09718e+19
1.46344	1.12552e+18	4.94817e+19
1.46273	1.1135e+18	5.02282e+19
1.46202	1.10814e+18	4.72902e+19
1.46131	1.05898e+18	4.7685e+19
1.4606	1.04922e+18	4.34197e+19
1.4599	1.00984e+18	4.51093e+19
1.45919	1.09854e+18	4.31556e+19
1.45848	8.91155e+17	4.12077e+19
1.45778	9.27515e+17	3.87614e+19
1.45707	9.0447e+17	3.95136e+19
1.45637	8.3282e+17	3.87521e+19
1.45567	8.9795e+17	3.70744e+19
1.45496	8.6261e+17	3.54764e+19
1.45426	7.7979e+17	3.56427e+19
1.45356	8.2543e+17	3.55307e+19
1.45286	7.93735e+17	3.16069e+19
1.45216	7.6677e+17	3.27558e+19
1.45146	7.83485e+17	3.01538e+19
1.45076	8.0696e+17	2.99659e+19
1.45006	7.7188e+17	2.96097e+19
1.44937	7.40775e+17	3.13161e+19
1.44867	7.0737e+17	2.73954e+19
1.44798	7.0447e+17	2.79594e+19
1.44728	6.98475e+17	2.56568e+19
1.44659	6.5768e+17	2.52679e+19
1.44589	6.64835e+17	2.47112e+19
1.4452	5.86155e+17	2.42337e+19
1.44451	5.94695e+17	2.30509e+19
1.44382	6.14315e+17	2.23239e+19
1.44313	5.82185e+17	2.26673e+19
1.44244	5.66615e+17	2.1577e+19
1.44175	5.94285e+17	2.161e+19
1.44106	5.4278e+17	1.77917e+19
1.44037	5.2016e+17	1.68246e+19
1.43968	5.2979e+17	1.95499e+19
1.439	5.25395e+17	2.0025e+19
1.43831	6.02225e+17	1.97516e+19
1.43763	5.1161e+17	1.78625e+19
1.43694	5.42245e+17	1.86093e+19
1.43626	5.34345e+17	1.71491e+19
1.43558	5.98775e+17	1.68603e+19
1.43489	4.91946e+17	1.75354e+19
1.43421	5.4407e+17	1.47386e+19
1.43353	5.0385e+17	1.55634e+19
1.43285	5.18195e+17	1.46494e+19
1.43217	4.42192e+17	1.17535e+19
1.43149	4.47664e+17	1.49008e+19
1.43081	4.42378e+17	1.40779e+19
1.43014	4.56168e+17	1.4405e+19
1.42946	5.50775e+17	1.31988e+19
1.42878	4.88186e+17	1.19379e+19
1.42811	4.44659e+17	1.37826e+19
1.42743	4.2437e+17	1.14058e+19
1.42676	3.94608e+17	1.2062e+19
1.42608	3.7711e+17	1.27931e+19
1.42541	3.66734e+17	1.15274e+19
1.42474	4.00652e+17	1.19263e+19
1.42407	3.71969e+17	1.16132e+19
1.4234	4.01192e+17	1.27995e+19
1.42273	4.22694e+17	1.06298e+19
1.42206	4.56226e+17	1.0533e+19
1.42139	4.79847e+17	1.0219e+19
1.42072	3.97434e+17	1.09826e+19
1.42005	4.11116e+17	1.03874e+19
1.41939	3.86115e+17	1.0806e+19
1.41872	3.32238e+17	1.04197e+19
1.41806	4.1742e+17	8.99788e+18
1.41739	3.02598e+17	9.8506e+18
1.41673	3.47705e+17	1.02765e+19
1.41606	4.2685e+17	1.08342e+19
1.4154	3.6351e+17	8.55121e+18
1.41474	3.91922e+17	1.00244e+19
1.41408	3.33299e+17	8.93046e+18
1.41342	3.57151e+17	7.81924e+18
1.41276	3.62171e+17	8.29746e+18
1.4121	3.01466e+17	7.10843e+18
1.41144	2.96694e+17	7.88966e+18
1.41078	3.64436e+17	6.53526e+18
1.41012	3.62592e+17	7.09058e+18
1.40946	3.47556e+17	7.96867e+18
1.40881	3.61506e+17	8.85975e+18
1.40815	2.74202e+17	7.63487e+18
1.4075	4.43618e+17	7.73565e+18
1.40684	4.39334e+17	5.87698e+18
1.40619	4.0218e+17	8.62528e+18
1.40554	3.04194e+17	6.28281e+18
1.40488	3.1664e+17	5.75731e+18
1.40423	2.34837e+17	7.98245e+18
1.40358	3.18672e+17	7.06425e+18
1.40293	3.3827e+17	5.81744e+18
1.40228	3.36386e+17	6.15331e+18
1.40163	4.23312e+17	6.24369e+18
1.40098	3.7405e+17	6.75477e+18
1.40034	3.06934e+17	6.45734e+18
1.39969	4.11706e+17	6.89415e+18
1.39904	3.42274e+17	6.99281e+18
1.3984	2.51064e+17	4.81331e+18
1.39775	3.24029e+17	6.29773e+18
1.39711	2.68188e+17	5.24571e+18
1.39646	3.43169e+17	6.98831e+18
1.39582	3.06698e+17	3.46815e+18
1.39517	3.20958e+17	7.872e+18
1.39453	2.2709e+17	5.91962e+18
1.39389	3.03299e+17	5.77196e+18
1.39325	4.22966e+17	4.53119e+18
1.39261	2.20412e+17	4.37859e+18
1.39197	2.00766e+17	5.92981e+18
1.39133	3.03881e+17	5.35859e+18
1.39069	2.2661e+17	4.95419e+18
1.39005	2.77182e+17	5.3096e+18
1.38942	3.04925e+17	4.31013e+18
1.38878	2.91036e+17	4.93657e+18
1.38814	2.7537e+17	6.61051e+18
1.38751	2.0852e+17	5.23989e+18
1.38687	3.2653e+17	8.74981e+18
1.38624	2.97936e+17	4.32159e+18
1.38561	2.89173e+17	5.39104e+18
1.38497	2.21484e+17	4.61833e+18
1.38434	2.73444e+17	5.63016e+18
1.38371	2.30504e+17	3.77499e+18
1.38308	2.52834e+17	4.16191e+18
1.38245	2.21872e+17	3.90885e+18
1.38182	3.59017e+17	3.38315e+18
1.38119	2.36034e+17	3.95759e+18
1.38056	2.70445e+17	4.72632e+18
1.37993	2.77828e+17	6.5994e+18
1.37931	3.73304e+17	3.54891e+18
1.37868	3.37784e+17	5.71079e+18
1.37805	1.51773e+17	7.35539e+18
1.37743	2.71452e+17	3.41066e+18
1.3768	1.82131e+17	5.62561e+18
1.37618	2.96456e+17	3.83125e+18
1.37555	3.30754e+17	7.42253e+18
1.37493	3.6068e+17	5.04968e+18
1.37431	3.01878e+17	3.70624e+18
1.37369	3.87445e+17	4.81348e+18
1.37307	2.96937e+17	3.45654e+18
1.37244	2.24366e+17	5.05445e+18
1.37182	2.96124e+17	6.07928e+18
1.3712	2.28644e+17	2.80599e+18
1.37059	3.90854e+17	2.21999e+18
1.36997	3.48708e+17	6.50426e+18
1.36935	1.37358e+17	3.9853e+18
1.36873	2.40343e+17	4.94146e+18
1.36812	2.78549e+17	4.45537e+18
1.3675	2.47021e+17	4.89874e+18
1.36688	1.48162e+17	2.51313e+18
1.36627	3.0705e+17	6.20776e+18
1.36566	1.72386e+17	4.87339e+18
1.36504	3.3908e+17	5.00592e+18
1.36443	1.15804e+17	4.50815e+18
1.36382	1.79492e+17	2.0513e+18
1.3632	3.04116e+17	3.26483e+18
1.36259	3.67616e+17	3.50065e+18
1.36198	2.90058e+17	5.83355e+18
1.36137	2.87685e+17	4.75802e+18
1.36076	3.39139e+17	1.22631e+18
1.36015	1.5266e+17	5.04434e+18
1.35955	2.73402e+17	4.73902e+18
1.35894	3.46114e+17	3.75458e+18
1.35833	4.06211e+17	3.67476e+18
1.35772	5.8875e+17	3.81426e+18
1.35712	1.72604e+17	7.31932e+18
1.35651	1.86118e+17	2.33848e+18
1.35591	2.4736e+17	4.81863e+18
1.3553	2.21922e+17	3.0777e+18
1.3547	2.67375e+17	5.4756e+18
1.3541	2.0847e+17	3.60825e+18
1.35349	1.99258e+17	3.14965e+18
1.35289	2.7107e+17	5.35207e+18
1.35229	2.21284e+17	6.3784e+18
1.35169	8.73385e+16	3.70361e+18
1.35109	2.83888e+17	3.60838e+18
1.35049	3.65166e+17	2.75287e+18
1.34989	2.27269e+17	5.79503e+18
1.34929	2.71966e+17	4.06664e+18
1.34869	2.01287e+17	2.55749e+18
1.3481	2.0515e+17	3.35089e+18
1.3475	2.59786e+17	3.63959e+18
1.3469	3.01001e+17	3.79647e+18
1.34631	1.84373e+17	4.7504e+18
1.34571	1.0377e+17	4.80039e+18
1.34512	3.30538e+17	3.49573e+18
1.34452	2.87283e+17	4.46684e+18
1.34393	2.39314e+17	3.14352e+18
1.34334	4.40608e+17	4.67961e+18
1.34275	3.68242e+17	6.80136e+18
1.34215	1.33543e+17	4.61422e+18
1.34156	2.97527e+17	2.96863e+18
1.34097	2.24484e+17	7.41578e+18
1.34038	3.07547e+17	5.46094e+18
1.33979	2.1806e+17	3.91631e+18
1.3392	2.71625e+17	4.82672e+18
1.33862	4.30374e+17	5.45659e+18
1.33803	2.1095e+17	3.27996e+18
1.33744	9.0386e+16	5.11046e+18
1.33685	1.23448e+17	3.03468e+18
1.33627	2.21852e+17	2.75347e+18
1.33568	4.50556e+17	5.71247e+18
1.3351	1.32548e+17	4.99619e+18
1.33451	-1.05805e+17	2.51884e+18
1.33393	1.57434e+17	4.13276e+18
1.33334	5.4041e+16	2.73386e+18
1.33276	3.16544e+17	4.23031e+18
1.33218	2.84792e+17	2.62894e+18
1.3316	2.88175e+17	3.65772e+18
1.33102	2.14112e+17	5.04415e+18
1.33043	4.19836e+17	2.22006e+18
1.32985	3.34313e+17	2.4278e+18
1.32927	-7.7769e+16	5.62827e+18
1.3287	2.69278e+17	6.44825e+18
1.32812	1.19358e+17	7.29567e+17
1.32754	9.21495e+16	4.09369e+18
1.32696	2.6986e+17	5.531e+18
1.32638	2.24522e+17	-1.3671e+18
1.32581	2.44548e+17	6.01166e+18
1.32523	1.8564e+17	5.14516e+18
1.32466	2.62317e+17	6.35634e+18
1.32408	4.37142e+17	8.09289e+18
1.32351	3.28298e+17	4.0746e+18
1.32293	3.31578e+17	8.43636e+18
1.32236	2.5742e+17	9.46045e+18
1.32179	4.29418e+17	2.50303e+18
1.32122	4.89888e+17	1.81205e+18
1.32064	-9457200000000000	2.4062e+18
1.32007	3.21132e+17	5.50208e+18
1.3195	2.1511e+17	8.20251e+18
1.31893	5.79235e+17	2.02877e+18
1.31836	2.20682e+17	7.42703e+18
1.31779	2.95598e+17	5.1659e+18
1.31723	-2.72934e+16	2.77772e+18
1.31666	2.88555e+17	6.27498e+18
1.31609	5629500000000000	1.40048e+19
1.31552	6.0422e+17	2.25603e+18
1.31496	4.66251e+17	9.11276e+18
1.31439	5.3809e+17	1.17769e+19
1.31383	3.19308e+17	7.54975e+18
1.31326	2.80403e+17	3.63322e+18
1.3127	9.94005e+16	6.94251e+18
1.31213	3.51051e+17	4.63132e+18
1.31157	5.273e+16	7.95034e+18
1.31101	4.14916e+17	1.12341e+19
1.31045	2.62486e+17	5.27681e+18
1.30988	3.0838e+17	1.08563e+19
1.30932	5.4973e+17	3.59895e+18
1.30876	9.79585e+16	6.51598e+18
1.3082	1.66191e+17	8.10042e+18
1.30764	5.89895e+17	5.50481e+18
1.30708	5.12785e+17	3.86573e+18
1.30653	4.93772e+17	-2.56717e+18
1.30597	-4.51211e+16	9.56684e+17
1.30541	3.42071e+17	6.02417e+18
1.30485	3.57152e+17	9.78121e+18
1.3043	3.43602e+17	6.26688e+17
1.30374	5.07655e+17	9.98362e+18
1.30319	3.131e+17	5.59035e+18
1.30263	6.0185e+16	5.56833e+18
1.30208	1.7455e+17	4.31774e+18
1.30152	1.35818e+17	4.91466e+18
1.30097	1.2458e+17	4.90001e+18
1.30042	-1.07718e+16	8.52657e+18
1.29986	5388250000000000	-3.96047e+18
1.29931	-2.68499e+16	9.1086e+18
1.29876	4.66166e+17	1.60566e+19
1.29821	5.61515e+17	-9.07089e+17
1.29766	4.86854e+17	-6.04985e+17
1.29711	2.7808e+17	1.08849e+19
1.29656	2.34488e+17	7.83429e+18
1.29601	3.20334e+17	9.96146e+18
1.29546	-1.06772e+17	1.08664e+19
1.29492	2.45595e+17	6.33926e+18
1.29437	4.15772e+17	5.72626e+18
1.29382	6.3961e+17	1.50682e+18
1.29328	8.09755e+17	1.41568e+19
1.29273	-2.3494e+17	4.22659e+18
1.29218	3.73876e+16	6.64368e+18
1.29164	2.35268e+17	6.95338e+18
1.29109	3.85826e+17	2.12087e+18
1.29055	-4.83944e+16	7.60063e+18
1.29001	4.94908e+17	-3.04154e+18
1.28946	9.73335e+16	6.11472e+18
1.28892	5.42375e+16	8.89311e+18
1.28838	3.59215e+17	6.15457e+18
1.28784	1.36206e+17	6.16092e+17
1.2873	1.58786e+17	6.19159e+18
1.28676	2.2498e+17	7.75634e+18
1.28622	1.54069e+17	9.02221e+18
1.28568	3.87436e+16	5.31996e+18
1.28514	3.16941e+17	5.65891e+18
1.2846	2.84222e+17	4.41135e+18
1.28406	4.02846e+17	1.26539e+18
1.28353	7.6472e+17	4.76885e+18
1.28299	7.89925e+16	7.01841e+18
1.28245	3.40352e+16	2.88653e+18
1.28192	1.0827e+17	4.51068e+18
1.28138	3.31916e+17	4.20631e+18
1.28085	5.57875e+17	2.60144e+18
1.28031	1.78842e+17	2.93568e+18
1.27978	-8.1343e+16	3.2851e+18
1.27924	1.63634e+17	8.26063e+18
1.27871	2.17751e+17	4.32573e+18
1.27818	2.65942e+17	3.34142e+18
1.27765	1.83662e+17	5.6946e+18
1.27711	4.58725e+17	-2.69469e+18
1.27658	5.5114e+17	1.69357e+18
1.27605	1.32411e+17	9.52831e+18
1.27552	1.87772e+17	9.58922e+18
1.27499	3.0437e+16	1.37673e+18
1.27446	4.23396e+17	3.46941e+18
1.27393	5.12975e+17	3.84388e+18
1.27341	4.54341e+17	1.40759e+19
1.27288	1.4377e+17	0
1.27235	3.14258e+17	7.46266e+18
1.27182	2.97462e+17	-3.57842e+18
1.2713	3.18972e+17	2.16417e+18
1.27077	-6412800000000000	1.08774e+18
1.27025	1.93894e+17	1.46171e+18
1.26972	4.54947e+17	8.45177e+18
1.2692	3.20842e+17	-2.96171e+18
1.26867	6.60105e+17	1.00771e+19
1.26815	2.39495e+17	4.88984e+18
1.26763	1.94114e+17	4.54149e+18
1.2671	4.52474e+17	3.05469e+18
1.26658	1.49866e+17	1.15547e+18
1.26606	4.0465e+17	1.16334e+18
1.26554	5.6743e+17	8.2163e+18
1.26502	6.6982e+17	6.31197e+18
1.2645	4.07422e+17	9.9292e+18
1.26398	1.55832e+17	-1.20147e+18
1.26346	2.92004e+17	3.22146e+18
1.26294	-2.58522e+17	3.2482e+18
1.26242	4.1261e+17	5.32066e+18
1.2619	1.3826e+17	4.11434e+18
1.26139	-1.17085e+17	-4.55125e+18
1.26087	-3.68809e+16	6.25576e+18
1.26035	6.4702e+17	2.52294e+18
1.25984	3.45112e+17	3.39352e+18
1.25932	3.09334e+17	2.55948e+18
1.25881	7.6164e+17	4.30632e+17
1.25829	2.07136e+17	1.34465e+19
1.25778	2.31926e+17	1.74841e+18
1.25726	-2.81007e+17	7.50276e+18
1.25675	6.5444e+17	1.06994e+19
1.25624	4.36685e+17	1.16718e+19
1.25572	4.57522e+17	-2.26916e+18
1.25521	3.55463e+17	9.5922e+18
1.2547	5.71285e+17	1.24588e+19
1.25419	-5.745e+16	6.49647e+18
1.25368	1.90831e+17	9.38227e+18
1.25317	1.75583e+17	-4.72738e+18
1.25266	6.0798e+17	8.59381e+18
1.25215	6.8205e+17	4.33838e+18
1.25164	9.4566e+16	6.805e+18
1.25113	5.5534e+17	1.96243e+18
1.25062	9.6333e+16	0
1.25012	8.22185e+17	1.94943e+19
1.24961	3.21478e+17	-4.54411e+18
1.2491	1.07937e+18	1.42398e+19
1.2486	7.2805e+16	1.64657e+19
1.24809	1.74888e+17	5.20434e+18
1.24759	5.76985e+17	8.94494e+18
1.24708	4.49994e+17	1.43115e+19
1.24658	6.05015e+17	8.55189e+18
1.24607	-2.28767e+17	8.08408e+18
1.24557	7.6949e+16	5.43841e+18
1.24507	5.3331e+17	3.83771e+18
1.24456	1.37432e+17	3.88521e+18
1.24406	-2.38546e+17	1.01156e+19
1.24356	4.42312e+17	-2.84187e+18
1.24306	-1.21891e+17	5.74312e+17
1.24256	1.33298e+17	1.1595e+19
1.24206	2.27992e+17	1.34767e+19
1.24156	9.8433e+17	7.69686e+18
1.24106	2.42887e+17	-2.38833e+18
1.24056	7.0237e+17	2.70764e+19
1.24006	8.5125e+17	1.09663e+19
1.23956	1.146e+18	4.44309e+19
1.23906	4.18544e+17	9.34126e+18
1.23857	1.4141e+18	1.69981e+19
1.23807	1.04738e+18	9.55143e+18
1.23757	-1.48276e+17	1.28978e+19
1.23708	3.452e+17	-1.95177e+18
1.23658	7.788e+17	6.57218e+18
1.23609	6.0055e+17	1.93079e+19
1.23559	4.16314e+17	1.21055e+19
1.2351	7.8391e+17	1.43195e+19
1.2346	6.59035e+17	-2.76015e+18
1.23411	-6.0368e+17	1.11452e+19
1.23362	8.21695e+17	1.40784e+18
1.23313	4.538e+17	-2.85088e+18
1.23263	8.43955e+17	7.2299e+17
1.23214	6.7346e+17	5.85809e+18
1.23165	7.88585e+17	1.41191e+19
1.23116	1.06051e+17	7.49518e+18
1.23067	2.68296e+17	2.19958e+19
1.23018	7.62575e+17	1.69385e+19
1.22969	1.04744e+18	3.89619e+18
1.2292	7.2359e+17	-2.3603e+18
1.22871	3.79946e+17	7.95636e+17
1.22822	-4.42838e+17	5.65378e+18
1.22774	1.05254e+18	1.54892e+19
1.22725	-1.89732e+17	1.65038e+19
1.22676	5.62395e+17	2.59405e+19
1.22628	3.44558e+17	8.47017e+17
1.22579	-1.51808e+16	1.88832e+19
1.2253	8.27405e+17	3.29205e+19
1.22482	1.26984e+18	1.13824e+19
1.22433	6.7612e+17	1.77805e+19
1.22385	3.17973e+17	3.77543e+19
1.22337	4.67134e+17	4.55376e+18
1.22288	4.09854e+17	6.4885e+18
1.2224	5.1368e+17	3.27912e+19
1.22192	7.0533e+17	8.54558e+18
1.22143	8.86005e+17	-6.74354e+18
1.22095	-1.5486e+17	5.83719e+18
1.22047	4.35063e+17	1.47591e+19
1.21999	-8.8202e+16	-6.98176e+18
1.21951	8.77025e+17	2.73236e+19
1.21903	8.319e+17	1.84053e+19
1.21855	1.83634e+16	2.59567e+19
1.21807	1.30044e+17	1.47055e+19
1.21759	2.63914e+17	3.19752e+18
1.21711	1.24047e+18	-4.31609e+18
1.21663	1.1831e+18	2.1932e+18
1.21616	6.2957e+17	7.78665e+18
1.21568	5.37465e+17	9.00392e+18
1.2152	2.61491e+17	-1.13729e+19
1.21472	6.1412e+17	-1.27316e+19
1.21425	2.28006e+17	2.22671e+19
1.21377	2.10297e+17	1.78353e+19
1.2133	1.06804e+17	-6.03874e+18
1.21282	4.32314e+16	4.15532e+19
1.21235	5.47765e+17	3.09708e+19
1.21187	1.29239e+18	1.88979e+19
1.2114	7.89055e+17	8.92269e+18
1.21093	-4.561e+16	9.02579e+18
1.21045	5.06955e+17	-2.08462e+19
1.20998	-4.21904e+17	3.7107e+19
1.20951	6.90455e+17	1.88461e+19
1.20904	7.23555e+17	-6.81835e+18
1.20857	-1.46521e+17	1.79494e+19
1.2081	1.23271e+18	2.64851e+19
1.20763	-6.5172e+17	2.12587e+19
1.20716	4.8294e+17	3.59283e+19
1.20669	9.04565e+17	3.3609e+19
1.20622	1.06834e+18	-8.83968e+18
1.20575	5.5691e+17	1.94925e+19
