# Supplementary material for: Multimodal host–guest complexation for efficient and stable perovskite photovoltaics
Source: Nat Commun. 2021 Jun 7;12:3383. doi: 10.1038/s41467-021-23566-2 (PMC8185086; doi:10.1038/s41467-021-23566-2)
Supplement: Supplementary file 3 — Source Data [file 41467_2021_23566_MOESM3_ESM.zip › Source data/Fig 5.xlsx]

## Sheet: Fig 5a
control					target
3.00143	0.01542	5.00253	0.10295		3.00143	0.04182	3.00143	0.03435	3.00143	0.04533	3.01313	1	3.00673	0.04681	3.00143	0.04793
3.02769	0.015	5.02879	0.10833		3.02769	0.04174	3.02769	0.03363	3.02769	0.04333	3.03939	0.97872	3.03299	0.04817	3.02769	0.04756
3.05395	0.01414	5.05505	0.1086		3.05395	0.04122	3.05395	0.03455	3.05395	0.04255	3.06565	0.95812	3.05925	0.04584	3.05395	0.04744
3.08021	0.01434	5.08131	0.10973		3.08021	0.04053	3.08021	0.03305	3.08021	0.04319	3.09191	0.94427	3.08551	0.04259	3.08021	0.04743
3.10647	0.01441	5.10757	0.107		3.10647	0.04065	3.10647	0.03295	3.10647	0.04287	3.11817	0.95008	3.11177	0.04308	3.10647	0.04674
3.13273	0.01444	5.13383	0.11179		3.13273	0.04021	3.13273	0.03161	3.13273	0.04239	3.14443	0.94342	3.13803	0.04021	3.13273	0.04605
3.15899	0.01372	5.16009	0.11139		3.15899	0.04057	3.15899	0.03232	3.15899	0.0408	3.17069	0.91499	3.16429	0.04128	3.15899	0.04508
3.18525	0.01406	5.18635	0.10747		3.18525	0.04012	3.18525	0.03123	3.18525	0.04117	3.19695	0.8762	3.19055	0.03929	3.18525	0.04566
3.21151	0.01378	5.21261	0.10986		3.21151	0.03839	3.21151	0.02929	3.21151	0.04116	3.22321	0.83575	3.21681	0.04356	3.21151	0.04718
3.23778	0.01355	5.23888	0.11305		3.23778	0.03767	3.23778	0.02966	3.23778	0.04017	3.24948	0.79055	3.24308	0.04036	3.23778	0.04649
3.26404	0.01385	5.26514	0.11658		3.26404	0.03747	3.26404	0.03015	3.26404	0.03994	3.27574	0.74811	3.26934	0.04288	3.26404	0.04486
3.2903	0.01339	5.2914	0.11152		3.2903	0.03614	3.2903	0.02933	3.2903	0.03997	3.302	0.70201	3.2956	0.03929	3.2903	0.04509
3.31656	0.01276	5.31766	0.11179		3.31656	0.03678	3.31656	0.02834	3.31656	0.03887	3.32826	0.65562	3.32186	0.04322	3.31656	0.04497
3.34282	0.01344	5.34392	0.11964		3.34282	0.03657	3.34282	0.02871	3.34282	0.0383	3.35452	0.6078	3.34812	0.03949	3.34282	0.04446
3.36908	0.0131	5.37018	0.11498		3.36908	0.0348	3.36908	0.02714	3.36908	0.03823	3.38078	0.55494	3.37438	0.04065	3.36908	0.04336
3.39534	0.01351	5.39644	0.1227		3.39534	0.03399	3.39534	0.02708	3.39534	0.03686	3.40704	0.50042	3.40064	0.04215	3.39534	0.04419
3.4216	0.01253	5.4227	0.11658		3.4216	0.03264	3.4216	0.02671	3.4216	0.03622	3.4333	0.42998	3.4269	0.03987	3.4216	0.04302
3.44786	0.01269	5.44896	0.11651		3.44786	0.03254	3.44786	0.02668	3.44786	0.03651	3.45956	0.35127	3.45316	0.03546	3.44786	0.04311
3.47412	0.0136	5.47522	0.11518		3.47412	0.03249	3.47412	0.0269	3.47412	0.03551	3.48582	0.28822	3.47942	0.0374	3.47412	0.04202
3.50038	0.01327	5.50148	0.1201		3.50038	0.03077	3.50038	0.02675	3.50038	0.03546	3.51208	0.25314	3.50568	0.03876	3.50038	0.04043
3.52664	0.01404	5.52774	0.11525		3.52664	0.02904	3.52664	0.02732	3.52664	0.03432	3.53834	0.22968	3.53194	0.03502	3.52664	0.0405
3.5529	0.0138	5.554	0.11678		3.5529	0.02947	3.5529	0.02506	3.5529	0.03384	3.5646	0.21126	3.5582	0.0326	3.5529	0.04044
3.57916	0.01327	5.58026	0.12489		3.57916	0.02858	3.57916	0.02568	3.57916	0.0338	3.59086	0.19266	3.58446	0.03255	3.57916	0.0388
3.60542	0.0129	5.60652	0.11864		3.60542	0.02766	3.60542	0.02417	3.60542	0.0348	3.61712	0.1754	3.61072	0.03012	3.60542	0.03879
3.63168	0.01285	5.63278	0.11738		3.63168	0.02786	3.63168	0.02465	3.63168	0.032	3.64338	0.15892	3.63698	0.03138	3.63168	0.03848
3.65794	0.01216	5.65904	0.12343		3.65794	0.02614	3.65794	0.02483	3.65794	0.03215	3.66964	0.14273	3.66324	0.02838	3.65794	0.03958
3.6842	0.01275	5.6853	0.12516		3.6842	0.02475	3.6842	0.02383	3.6842	0.0319	3.6959	0.12705	3.6895	0.02755	3.6842	0.03628
3.71047	0.01128	5.71157	0.12163		3.71047	0.02451	3.71047	0.0246	3.71047	0.03108	3.72217	0.11266	3.71577	0.02663	3.71047	0.03588
3.73673	0.01152	5.73783	0.1233		3.73673	0.02266	3.73673	0.02284	3.73673	0.03034	3.74843	0.10012	3.74203	0.02096	3.73673	0.03478
3.76299	0.01103	5.76409	0.12502		3.76299	0.02031	3.76299	0.02261	3.76299	0.02878	3.77469	0.08766	3.76829	0.01649	3.76299	0.03245
3.78925	0.00984	5.79035	0.11831		3.78925	0.0185	3.78925	0.02083	3.78925	0.02921	3.80095	0.07635	3.79455	0.01659	3.78925	0.03223
3.81551	0.00987	5.81661	0.12456		3.81551	0.01689	3.81551	0.02054	3.81551	0.02752	3.82721	0.06707	3.82081	0.01261	3.81551	0.02976
3.84177	0.00916	5.84287	0.1201		3.84177	0.01629	3.84177	0.02033	3.84177	0.02778	3.85347	0.05913	3.84707	0.00999	3.84177	0.02905
3.86803	0.0083	5.86913	0.12423		3.86803	0.01569	3.86803	0.01965	3.86803	0.02721	3.87973	0.0502	3.87333	0.01009	3.86803	0.02625
3.89429	0.00867	5.89539	0.12044		3.89429	0.01535	3.89429	0.01952	3.89429	0.02531	3.90599	0.04335	3.89959	0.00912	3.89429	0.02649
3.92055	0.00818	5.92165	0.12702		3.92055	0.01586	3.92055	0.01904	3.92055	0.02447	3.93225	0.03754	3.92585	0.00592	3.92055	0.02595
3.94681	0.00848	5.94791	0.12629		3.94681	0.01392	3.94681	0.01885	3.94681	0.02513	3.95851	0.03226	3.95211	0.00441	3.94681	0.02557
3.97307	0.00842	5.97417	0.12356		3.97307	0.0139	3.97307	0.0194	3.97307	0.02587	3.98477	0.02828	3.97837	0.00543	3.97307	0.02666
3.99933	0.00827	6.00043	0.12941		3.99933	0.01427	3.99933	0.01968	3.99933	0.02448	4.01103	0.02508	4.00463	0.00504	3.99933	0.02428
4.02559	0.00814	6.02669	0.12722		4.02559	0.01382	4.02559	0.01832	4.02559	0.02407	4.03729	0.02157	4.03089	0.00155	4.02559	0.02614
4.05185	0.00817	6.05295	0.13154		4.05185	0.01387	4.05185	0.01969	4.05185	0.0244	4.06355	0.0203	4.05715	0.00252	4.05185	0.02483
4.07811	0.00868	6.07921	0.13234		4.07811	0.01436	4.07811	0.01938	4.07811	0.02454	4.08981	0.01953	4.08341	0.00136	4.07811	0.026
4.10437	0.00766	6.10547	0.13387		4.10437	0.01411	4.10437	0.01869	4.10437	0.02491	4.11607	0.01837	4.10967	0.00155	4.10437	0.02467
4.13063	0.00844	6.13173	0.13227		4.13063	0.01368	4.13063	0.01909	4.13063	0.02439	4.14233	0.01849	4.13593	0.00296	4.13063	0.02557
4.1569	0.00886	6.158	0.13227		4.1569	0.01376	4.1569	0.01989	4.1569	0.0239	4.1686	0.01843	4.1622	0.000776134	4.1569	0.02456
4.18316	0.00853	6.18426	0.1334		4.18316	0.01374	4.18316	0.02049	4.18316	0.02457	4.19486	0.01739	4.18846	0.00412	4.18316	0.02367
4.20942	0.0083	6.21052	0.12749		4.20942	0.01407	4.20942	0.01971	4.20942	0.02461	4.22112	0.01715	4.21472	0.00398	4.20942	0.02359
4.23568	0.00819	6.23678	0.13307		4.23568	0.01391	4.23568	0.02035	4.23568	0.02353	4.24738	0.0169	4.24098	0.00165	4.23568	0.02457
4.26194	0.00812	6.26304	0.13114		4.26194	0.01363	4.26194	0.02015	4.26194	0.02405	4.27364	0.01684	4.26724	0.00228	4.26194	0.0248
4.2882	0.00897	6.2893	0.13427		4.2882	0.01457	4.2882	0.02003	4.2882	0.02331	4.2999	0.0162	4.2935	0.00223	4.2882	0.02447
4.31446	0.00868	6.31556	0.1358		4.31446	0.01437	4.31446	0.01948	4.31446	0.0237	4.32616	0.01625	4.31976	0.00247	4.31446	0.02408
4.34072	0.00884	6.34182	0.13035		4.34072	0.01444	4.34072	0.01992	4.34072	0.02473	4.35242	0.01595	4.34602	9.70167e-05	4.34072	0.02551
4.36698	0.00897	6.36808	0.13214		4.36698	0.01481	4.36698	0.01984	4.36698	0.02443	4.37868	0.01479	4.37228	0	4.36698	0.02344
4.39324	0.00885	6.39434	0.13786		4.39324	0.01453	4.39324	0.02022	4.39324	0.02414	4.40494	0.01534	4.39854	0.00184	4.39324	0.02575
4.4195	0.00857	6.4206	0.13487		4.4195	0.01505	4.4195	0.02145	4.4195	0.0243	4.4312	0.01464	4.4248	0.00179	4.4195	0.02513
4.44576	0.00859	6.44686	0.134		4.44576	0.01435	4.44576	0.02101	4.44576	0.02388	4.45746	0.01489	4.45106	0.00446	4.44576	0.02533
4.47202	0.00888	6.47312	0.14052		4.47202	0.01503	4.47202	0.02142	4.47202	0.02473	4.48372	0.01464	4.47732	0.00218	4.47202	0.02454
4.49828	0.00938	6.49938	0.13447		4.49828	0.01455	4.49828	0.02101	4.49828	0.02468	4.50998	0.01499	4.50358	0.000436575	4.49828	0.02431
4.52454	0.00875	6.52564	0.14145		4.52454	0.01527	4.52454	0.02118	4.52454	0.02442	4.53624	0.01458	4.52984	0.00194	4.52454	0.02589
4.5508	0.00923	6.5519	0.13713		4.5508	0.015	4.5508	0.02066	4.5508	0.02494	4.5625	0.01441	4.5561	0.00301	4.5508	0.02384
4.57706	0.00918	6.57816	0.14265		4.57706	0.01449	4.57706	0.02124	4.57706	0.025	4.58876	0.01406	4.58236	0.00257	4.57706	0.0256
4.60332	0.0091	6.60442	0.14178		4.60332	0.01544	4.60332	0.02112	4.60332	0.02627	4.61502	0.01389	4.60862	0.00398	4.60332	0.02531
4.62959	0.00939	6.63069	0.14424		4.62959	0.01472	4.62959	0.02085	4.62959	0.0249	4.64129	0.01393	4.63489	0.00616	4.62959	0.02539
4.65585	0.00867	6.65695	0.13793		4.65585	0.01504	4.65585	0.021	4.65585	0.0258	4.66755	0.01382	4.66115	0.0066	4.65585	0.02562
4.68211	0.00911	6.68321	0.13567		4.68211	0.01472	4.68211	0.02197	4.68211	0.02501	4.69381	0.01337	4.68741	0.00466	4.68211	0.02496
4.70837	0.00922	6.70947	0.14158		4.70837	0.01533	4.70837	0.02204	4.70837	0.02525	4.72007	0.01384	4.71367	0.00509	4.70837	0.02491
4.73463	0.00982	6.73573	0.13926		4.73463	0.01616	4.73463	0.02159	4.73463	0.02596	4.74633	0.01388	4.73993	0.00534	4.73463	0.02597
4.76089	0.00974	6.76199	0.13892		4.76089	0.01573	4.76089	0.02224	4.76089	0.02482	4.77259	0.01331	4.76619	0.00665	4.76089	0.02502
4.78715	0.00987	6.78825	0.14684		4.78715	0.01592	4.78715	0.02288	4.78715	0.02582	4.79885	0.01386	4.79245	0.00606	4.78715	0.02641
4.81341	0.01031	6.81451	0.14571		4.81341	0.01565	4.81341	0.0221	4.81341	0.02702	4.82511	0.01381	4.81871	0.00844	4.81341	0.02605
4.83967	0.00959	6.84077	0.15183		4.83967	0.01624	4.83967	0.0232	4.83967	0.02742	4.85137	0.01387	4.84497	0.01057	4.83967	0.02622
4.86593	0.00954	6.86703	0.15848		4.86593	0.01666	4.86593	0.02207	4.86593	0.02695	4.87763	0.01379	4.87123	0.00815	4.86593	0.02536
4.89219	0.00936	6.89329	0.18388		4.89219	0.016	4.89219	0.02257	4.89219	0.02595	4.90389	0.01405	4.89749	0.01222	4.89219	0.02697
4.91845	0.01099	6.91955	0.21048		4.91845	0.01642	4.91845	0.0225	4.91845	0.02715	4.93015	0.01441	4.92375	0.01053	4.91845	0.0274
4.94471	0.00984	6.94581	0.23236		4.94471	0.01689	4.94471	0.02295	4.94471	0.02693	4.95641	0.0139	4.95001	0.0113	4.94471	0.02618
4.97097	0.01097	6.97207	0.19525		4.97097	0.01703	4.97097	0.02248	4.97097	0.027	4.98267	0.01445	4.97627	0.01412	4.97097	0.02622
4.99723	0.01036	6.99833	0.15096		4.99723	0.01685	4.99723	0.02408	4.99723	0.02677	5.00893	0.01462	5.00253	0.013	4.99723	0.0264
5.02349	0.01	7.02459	0.14418		5.02349	0.01714	5.02349	0.02265	5.02349	0.02758	5.03519	0.01469	5.02879	0.0161	5.02349	0.02697
5.04975	0.00936	7.05085	0.14677		5.04975	0.01775	5.04975	0.0222	5.04975	0.02835	5.06145	0.01507	5.05505	0.01931	5.04975	0.02761
5.07601	0.0096	7.07711	0.14644		5.07601	0.01839	5.07601	0.02326	5.07601	0.02722	5.08771	0.01478	5.08131	0.01984	5.07601	0.02606
5.10228	0.01038	7.10338	0.14624		5.10228	0.01717	5.10228	0.02385	5.10228	0.02832	5.11398	0.01556	5.10758	0.02115	5.10228	0.02772
5.12854	0.01042	7.12964	0.1499		5.12854	0.01751	5.12854	0.02384	5.12854	0.02848	5.14024	0.01614	5.13384	0.02134	5.12854	0.0275
5.1548	0.01088	7.1559	0.14917		5.1548	0.01786	5.1548	0.02276	5.1548	0.02832	5.1665	0.01577	5.1601	0.02522	5.1548	0.02884
5.18106	0.00974	7.18216	0.14784		5.18106	0.01888	5.18106	0.02347	5.18106	0.02785	5.19276	0.0165	5.18636	0.02813	5.18106	0.02927
5.20732	0.00983	7.20842	0.14704		5.20732	0.0183	5.20732	0.0237	5.20732	0.02876	5.21902	0.01487	5.21262	0.0277	5.20732	0.02796
5.23358	0.01069	7.23468	0.14005		5.23358	0.01794	5.23358	0.02432	5.23358	0.02834	5.24528	0.01512	5.23888	0.0343	5.23358	0.02793
5.25984	0.0106	7.26094	0.14697		5.25984	0.01814	5.25984	0.02381	5.25984	0.02846	5.27154	0.01506	5.26514	0.03677	5.25984	0.02798
5.2861	0.0105	7.2872	0.14345		5.2861	0.01802	5.2861	0.02551	5.2861	0.0288	5.2978	0.01373	5.2914	0.04104	5.2861	0.02815
5.31236	0.0101	7.31346	0.14325		5.31236	0.01902	5.31236	0.02507	5.31236	0.0292	5.32406	0.01366	5.31766	0.04434	5.31236	0.02936
5.33862	0.01092	7.33972	0.1477		5.33862	0.01783	5.33862	0.02475	5.33862	0.02885	5.35032	0.01335	5.34392	0.04443	5.33862	0.02889
5.36488	0.0109	7.36598	0.15183		5.36488	0.0182	5.36488	0.02412	5.36488	0.02981	5.37658	0.01298	5.37018	0.04977	5.36488	0.02777
5.39114	0.01008	7.39224	0.14451		5.39114	0.01944	5.39114	0.02484	5.39114	0.02901	5.40284	0.01236	5.39644	0.04647	5.39114	0.03019
5.4174	0.01084	7.4185	0.14843		5.4174	0.01876	5.4174	0.02557	5.4174	0.03013	5.4291	0.01212	5.4227	0.0439	5.4174	0.02916
5.44366	0.01067	7.44476	0.14564		5.44366	0.01882	5.44366	0.02451	5.44366	0.03062	5.45536	0.01169	5.44896	0.03434	5.44366	0.02841
5.46992	0.01122	7.47102	0.14983		5.46992	0.01937	5.46992	0.02494	5.46992	0.03082	5.48162	0.01291	5.47522	0.03187	5.46992	0.03087
5.49618	0.01117	7.49728	0.1485		5.49618	0.0202	5.49618	0.02599	5.49618	0.0304	5.50788	0.01225	5.50148	0.02493	5.49618	0.02866
5.52244	0.01109	7.52354	0.15089		5.52244	0.01969	5.52244	0.02579	5.52244	0.03118	5.53414	0.01203	5.52774	0.02071	5.52244	0.0303
5.54871	0.0112	7.54981	0.14404		5.54871	0.01987	5.54871	0.02514	5.54871	0.03021	5.56041	0.01259	5.55401	0.01945	5.54871	0.02996
5.57497	0.01123	7.57607	0.15309		5.57497	0.01995	5.57497	0.02569	5.57497	0.03043	5.58667	0.01175	5.58027	0.018	5.57497	0.02898
5.60123	0.01154	7.60233	0.15342		5.60123	0.01923	5.60123	0.02721	5.60123	0.03032	5.61293	0.01228	5.60653	0.01785	5.60123	0.03074
5.62749	0.01106	7.62859	0.15036		5.62749	0.01989	5.62749	0.02568	5.62749	0.03075	5.63919	0.01225	5.63279	0.01761	5.62749	0.02902
5.65375	0.01063	7.65485	0.15056		5.65375	0.01963	5.65375	0.02592	5.65375	0.03006	5.66545	0.01198	5.65905	0.01775	5.65375	0.03031
5.68001	0.01128	7.68111	0.15721		5.68001	0.0204	5.68001	0.02581	5.68001	0.03163	5.69171	0.01228	5.68531	0.01484	5.68001	0.03019
5.70627	0.01138	7.70737	0.1497		5.70627	0.02102	5.70627	0.02559	5.70627	0.03072	5.71797	0.01222	5.71157	0.01644	5.70627	0.03154
5.73253	0.01143	7.73363	0.15096		5.73253	0.02096	5.73253	0.02694	5.73253	0.03064	5.74423	0.01221	5.73783	0.01387	5.73253	0.03056
5.75879	0.01209	7.75989	0.15562		5.75879	0.02004	5.75879	0.0266	5.75879	0.03056	5.77049	0.01213	5.76409	0.01426	5.75879	0.03142
5.78505	0.01155	7.78615	0.15648		5.78505	0.02144	5.78505	0.0281	5.78505	0.03185	5.79675	0.01259	5.79035	0.01562	5.78505	0.03139
5.81131	0.01145	7.81241	0.14877		5.81131	0.02028	5.81131	0.02639	5.81131	0.03236	5.82301	0.012	5.81661	0.01678	5.81131	0.0313
5.83757	0.01197	7.83867	0.15322		5.83757	0.02136	5.83757	0.02667	5.83757	0.03234	5.84927	0.0123	5.84287	0.0163	5.83757	0.03094
5.86383	0.01168	7.86493	0.14677		5.86383	0.02155	5.86383	0.02691	5.86383	0.03222	5.87553	0.01237	5.86913	0.01407	5.86383	0.03013
5.89009	0.01299	7.89119	0.14511		5.89009	0.02094	5.89009	0.02634	5.89009	0.0326	5.90179	0.01247	5.89539	0.01707	5.89009	0.03099
5.91635	0.01226	7.91745	0.16286		5.91635	0.02193	5.91635	0.02668	5.91635	0.0323	5.92805	0.01207	5.92165	0.01591	5.91635	0.03153
5.94261	0.012	7.94371	0.15163		5.94261	0.02053	5.94261	0.02816	5.94261	0.03103	5.95431	0.01306	5.94791	0.01766	5.94261	0.03045
5.96887	0.01162	7.96997	0.15389		5.96887	0.02101	5.96887	0.02741	5.96887	0.03102	5.98057	0.01302	5.97417	0.018	5.96887	0.03249
5.99513	0.01232	7.99623	0.15242		5.99513	0.02162	5.99513	0.02813	5.99513	0.03301	6.00683	0.01274	6.00043	0.01931	5.99513	0.03107
6.0214	0.01303	8.0225	0.15848		6.0214	0.02209	6.0214	0.02608	6.0214	0.0338	6.0331	0.01278	6.0267	0.01814	6.0214	0.03123
6.04766	0.0126	8.04876	0.15748		6.04766	0.02178	6.04766	0.02661	6.04766	0.03247	6.05936	0.01329	6.05296	0.01902	6.04766	0.03176
6.07392	0.0125	8.07502	0.15868		6.07392	0.02209	6.07392	0.02837	6.07392	0.03283	6.08562	0.01234	6.07922	0.01945	6.07392	0.03153
6.10018	0.012	8.10128	0.15994		6.10018	0.02265	6.10018	0.02666	6.10018	0.03212	6.11188	0.01234	6.10548	0.01746	6.10018	0.03269
6.12644	0.01251	8.12754	0.15801		6.12644	0.02225	6.12644	0.02806	6.12644	0.03304	6.13814	0.01251	6.13174	0.02455	6.12644	0.0338
6.1527	0.01214	8.1538	0.15076		6.1527	0.02311	6.1527	0.02791	6.1527	0.03243	6.1644	0.0121	6.158	0.02217	6.1527	0.03151
6.17896	0.01268	8.18006	0.15635		6.17896	0.02394	6.17896	0.0284	6.17896	0.03209	6.19066	0.01185	6.18426	0.02047	6.17896	0.03192
6.20522	0.01206	8.20632	0.15562		6.20522	0.02315	6.20522	0.02874	6.20522	0.03281	6.21692	0.01203	6.21052	0.0259	6.20522	0.03217
6.23148	0.01311	8.23258	0.16486		6.23148	0.02246	6.23148	0.02736	6.23148	0.03319	6.24318	0.01152	6.23678	0.02576	6.23148	0.03274
6.25774	0.01338	8.25884	0.15415		6.25774	0.02265	6.25774	0.02866	6.25774	0.03251	6.26944	0.01177	6.26304	0.02649	6.25774	0.03352
6.284	0.01303	8.2851	0.15794		6.284	0.02368	6.284	0.02801	6.284	0.03226	6.2957	0.01172	6.2893	0.02746	6.284	0.03323
6.31026	0.01286	8.31136	0.15788		6.31026	0.02254	6.31026	0.02875	6.31026	0.03366	6.32196	0.01196	6.31556	0.0226	6.31026	0.03441
6.33652	0.01312	8.33762	0.15003		6.33652	0.02245	6.33652	0.02848	6.33652	0.03382	6.34822	0.01191	6.34182	0.02096	6.33652	0.03363
6.36278	0.01316	8.36388	0.15269		6.36278	0.02334	6.36278	0.02924	6.36278	0.03296	6.37448	0.01155	6.36808	0.01926	6.36278	0.03199
6.38904	0.0125	8.39014	0.16566		6.38904	0.02271	6.38904	0.02878	6.38904	0.03399	6.40074	0.01193	6.39434	0.02246	6.38904	0.03412
6.4153	0.01301	8.4164	0.16566		6.4153	0.02425	6.4153	0.02974	6.4153	0.03396	6.427	0.01155	6.4206	0.02197	6.4153	0.03513
6.44156	0.01348	8.44266	0.15854		6.44156	0.02475	6.44156	0.02866	6.44156	0.03314	6.45326	0.01212	6.44686	0.02033	6.44156	0.03271
6.46782	0.01389	8.46892	0.1614		6.46782	0.02346	6.46782	0.02891	6.46782	0.03456	6.47952	0.0118	6.47312	0.02231	6.46782	0.03438
6.49409	0.01315	8.49519	0.15562		6.49409	0.02499	6.49409	0.02999	6.49409	0.03513	6.50579	0.01207	6.49939	0.01877	6.49409	0.03301
6.52035	0.01388	8.52145	0.16572		6.52035	0.02489	6.52035	0.0294	6.52035	0.0344	6.53205	0.01263	6.52565	0.01805	6.52035	0.03378
6.54661	0.01361	8.54771	0.15954		6.54661	0.02524	6.54661	0.03067	6.54661	0.03426	6.55831	0.0129	6.55191	0.0194	6.54661	0.03306
6.57287	0.01395	8.57397	0.16346		6.57287	0.02492	6.57287	0.02841	6.57287	0.03508	6.58457	0.01261	6.57817	0.02086	6.57287	0.03469
6.59913	0.01386	8.60023	0.16466		6.59913	0.02483	6.59913	0.02919	6.59913	0.03384	6.61083	0.01329	6.60443	0.02105	6.59913	0.03453
6.62539	0.01422	8.62649	0.15921		6.62539	0.02586	6.62539	0.03009	6.62539	0.03395	6.63709	0.01322	6.63069	0.0195	6.62539	0.03475
6.65165	0.01393	8.65275	0.16094		6.65165	0.02577	6.65165	0.03041	6.65165	0.03391	6.66335	0.01319	6.65695	0.01974	6.65165	0.03512
6.67791	0.01397	8.67901	0.1604		6.67791	0.02375	6.67791	0.02895	6.67791	0.03488	6.68961	0.01388	6.68321	0.0212	6.67791	0.0347
6.70417	0.01411	8.70527	0.16134		6.70417	0.02505	6.70417	0.03004	6.70417	0.03476	6.71587	0.01394	6.70947	0.01955	6.70417	0.03351
6.73043	0.01416	8.73153	0.15296		6.73043	0.02683	6.73043	0.02981	6.73043	0.03486	6.74213	0.01361	6.73573	0.02188	6.73043	0.03449
6.75669	0.01478	8.75779	0.1602		6.75669	0.02594	6.75669	0.02973	6.75669	0.03531	6.76839	0.0136	6.76199	0.02057	6.75669	0.03567
6.78295	0.01433	8.78405	0.15854		6.78295	0.0248	6.78295	0.02874	6.78295	0.03555	6.79465	0.01357	6.78825	0.02173	6.78295	0.03404
6.80921	0.01468	8.81031	0.15735		6.80921	0.0252	6.80921	0.03053	6.80921	0.03578	6.82091	0.01341	6.81451	0.02391	6.80921	0.0351
6.83547	0.01457	8.83657	0.16001		6.83547	0.02582	6.83547	0.03063	6.83547	0.03492	6.84717	0.01285	6.84077	0.01979	6.83547	0.03486
6.86173	0.01454	8.86283	0.17058		6.86173	0.0255	6.86173	0.03219	6.86173	0.03558	6.87343	0.01257	6.86703	0.02091	6.86173	0.03473
6.88799	0.01459	8.88909	0.15994		6.88799	0.02561	6.88799	0.03036	6.88799	0.03554	6.89969	0.01278	6.89329	0.02197	6.88799	0.03495
6.91425	0.01465	8.91535	0.16366		6.91425	0.02624	6.91425	0.03029	6.91425	0.0358	6.92595	0.01254	6.91955	0.0226	6.91425	0.03487
6.94052	0.01473	8.94162	0.1618		6.94052	0.02509	6.94052	0.03029	6.94052	0.03495	6.95222	0.01217	6.94582	0.02314	6.94052	0.03529
6.96678	0.01506	8.96788	0.16147		6.96678	0.0248	6.96678	0.03036	6.96678	0.03699	6.97848	0.01185	6.97208	0.02309	6.96678	0.03512
6.99304	0.01546	8.99414	0.16034		6.99304	0.02521	6.99304	0.02958	6.99304	0.03534	7.00474	0.01191	6.99834	0.02401	6.99304	0.03639
7.0193	0.01516	9.0204	0.16293		7.0193	0.02622	7.0193	0.0307	7.0193	0.03707	7.031	0.01188	7.0246	0.02285	7.0193	0.03536
7.04556	0.01545	9.04666	0.15887		7.04556	0.02565	7.04556	0.03032	7.04556	0.03614	7.05726	0.01124	7.05086	0.01906	7.04556	0.0348
7.07182	0.01489	9.07292	0.16107		7.07182	0.02665	7.07182	0.03057	7.07182	0.03595	7.08352	0.01196	7.07712	0.02251	7.07182	0.03432
7.09808	0.0153	9.09918	0.16479		7.09808	0.02703	7.09808	0.03076	7.09808	0.03646	7.10978	0.01201	7.10338	0.02411	7.09808	0.03701
7.12434	0.01489	9.12544	0.16446		7.12434	0.02632	7.12434	0.03084	7.12434	0.03673	7.13604	0.01145	7.12964	0.02304	7.12434	0.03611
7.1506	0.01528	9.1517	0.15222		7.1506	0.02693	7.1506	0.03067	7.1506	0.03692	7.1623	0.01121	7.1559	0.02275	7.1506	0.03582
7.17686	0.01701	9.17796	0.16227		7.17686	0.02739	7.17686	0.0314	7.17686	0.03665	7.18856	0.01141	7.18216	0.02353	7.17686	0.03549
7.20312	0.01523	9.20422	0.1614		7.20312	0.02581	7.20312	0.03169	7.20312	0.03563	7.21482	0.01133	7.20842	0.02552	7.20312	0.03582
7.22938	0.01593	9.23048	0.15196		7.22938	0.02743	7.22938	0.03175	7.22938	0.03745	7.24108	0.01153	7.23468	0.02469	7.22938	0.03702
7.25564	0.01588	9.25674	0.15801		7.25564	0.02711	7.25564	0.0309	7.25564	0.0369	7.26734	0.01111	7.26094	0.02556	7.25564	0.03641
7.2819	0.0156	9.283	0.16473		7.2819	0.0269	7.2819	0.03117	7.2819	0.03691	7.2936	0.01148	7.2872	0.0228	7.2819	0.03578
7.30816	0.01524	9.30926	0.15462		7.30816	0.02827	7.30816	0.03021	7.30816	0.03728	7.31986	0.01179	7.31346	0.02401	7.30816	0.0355
7.33442	0.01618	9.33552	0.15668		7.33442	0.02807	7.33442	0.03166	7.33442	0.03656	7.34612	0.01158	7.33972	0.02217	7.33442	0.03498
7.36068	0.01511	9.36178	0.15914		7.36068	0.02792	7.36068	0.031	7.36068	0.03654	7.37238	0.01101	7.36598	0.02348	7.36068	0.03526
7.38694	0.01576	9.38804	0.16187		7.38694	0.0285	7.38694	0.03128	7.38694	0.03549	7.39864	0.01098	7.39224	0.02537	7.38694	0.0349
7.41321	0.01623	9.41431	0.15389		7.41321	0.0277	7.41321	0.03151	7.41321	0.03663	7.42491	0.01144	7.41851	0.0229	7.41321	0.03659
7.43947	0.01708	9.44057	0.15688		7.43947	0.02784	7.43947	0.03239	7.43947	0.03764	7.45117	0.01154	7.44477	0.02411	7.43947	0.03658
7.46573	0.01642	9.46683	0.15841		7.46573	0.02726	7.46573	0.03099	7.46573	0.03839	7.47743	0.01148	7.47103	0.02615	7.46573	0.03759
7.49199	0.01613	9.49309	0.16506		7.49199	0.02835	7.49199	0.0325	7.49199	0.03806	7.50369	0.01118	7.49729	0.02479	7.49199	0.03788
7.51825	0.01748	9.51935	0.16426		7.51825	0.02778	7.51825	0.03059	7.51825	0.03769	7.52995	0.0118	7.52355	0.02304	7.51825	0.03722
7.54451	0.01666	9.54561	0.15761		7.54451	0.02858	7.54451	0.03304	7.54451	0.03754	7.55621	0.01083	7.54981	0.02547	7.54451	0.03814
7.57077	0.01657	9.57187	0.1624		7.57077	0.02758	7.57077	0.03073	7.57077	0.03751	7.58247	0.01144	7.57607	0.02304	7.57077	0.03676
7.59703	0.01657	9.59813	0.16001		7.59703	0.02827	7.59703	0.03224	7.59703	0.03853	7.60873	0.01143	7.60233	0.02658	7.59703	0.03728
7.62329	0.01702	9.62439	0.16074		7.62329	0.02788	7.62329	0.03196	7.62329	0.03714	7.63499	0.01126	7.62859	0.02629	7.62329	0.03555
7.64955	0.01713	9.65065	0.16173		7.64955	0.02713	7.64955	0.03224	7.64955	0.03749	7.66125	0.01117	7.65485	0.0277	7.64955	0.03759
7.67581	0.01696	9.67691	0.15961		7.67581	0.02832	7.67581	0.03216	7.67581	0.03773	7.68751	0.01138	7.68111	0.02663	7.67581	0.03642
7.70207	0.01671	9.70317	0.16313		7.70207	0.02762	7.70207	0.03111	7.70207	0.03842	7.71377	0.01167	7.70737	0.02736	7.70207	0.03727
7.72833	0.01646	9.72943	0.16273		7.72833	0.02824	7.72833	0.03168	7.72833	0.03765	7.74003	0.01138	7.73363	0.02755	7.72833	0.03653
7.75459	0.01622	9.75569	0.15635		7.75459	0.02866	7.75459	0.03198	7.75459	0.03719	7.76629	0.01119	7.75989	0.02605	7.75459	0.03681
7.78085	0.01727	9.78195	0.16672		7.78085	0.028	7.78085	0.03258	7.78085	0.03843	7.79255	0.01137	7.78615	0.0261	7.78085	0.03524
7.80711	0.01684	9.80821	0.17025		7.80711	0.02883	7.80711	0.0312	7.80711	0.03722	7.81881	0.0112	7.81241	0.02328	7.80711	0.03767
7.83337	0.01737	9.83447	0.15874		7.83337	0.02832	7.83337	0.0324	7.83337	0.03798	7.84507	0.01111	7.83867	0.02411	7.83337	0.03684
7.85963	0.01807	9.86073	0.16393		7.85963	0.02905	7.85963	0.03226	7.85963	0.03814	7.87133	0.01112	7.86493	0.02794	7.85963	0.03648
7.8859	0.01725	9.887	0.1606		7.8859	0.02887	7.8859	0.03104	7.8859	0.03842	7.8976	0.01049	7.8912	0.02513	7.8859	0.03635
7.91216	0.0173	9.91326	0.16479		7.91216	0.02866	7.91216	0.03233	7.91216	0.03796	7.92386	0.01108	7.91746	0.02411	7.91216	0.03696
7.93842	0.0169	9.93952	0.1612		7.93842	0.02832	7.93842	0.03149	7.93842	0.03834	7.95012	0.01105	7.94372	0.02663	7.93842	0.03757
7.96468	0.01702	9.96578	0.16326		7.96468	0.02943	7.96468	0.0329	7.96468	0.03782	7.97638	0.01101	7.96998	0.02915	7.96468	0.03777
7.99094	0.01758	9.99204	0.1616		7.99094	0.02944	7.99094	0.03274	7.99094	0.03837	8.00264	0.0109	7.99624	0.02619	7.99094	0.03707
8.0172	0.01793	10.0183	0.1606		8.0172	0.02886	8.0172	0.03099	8.0172	0.03813	8.0289	0.01106	8.0225	0.02644	8.0172	0.03677
8.04346	0.01705	10.0446	0.16313		8.04346	0.03038	8.04346	0.03196	8.04346	0.037	8.05516	0.01127	8.04876	0.02556	8.04346	0.03788
8.06972	0.01714	10.0708	0.16054		8.06972	0.0298	8.06972	0.03222	8.06972	0.03749	8.08142	0.01063	8.07502	0.02653	8.06972	0.03622
8.09598	0.0182	10.0971	0.15641		8.09598	0.02899	8.09598	0.03151	8.09598	0.03727	8.10768	0.01138	8.10128	0.02881	8.09598	0.03696
8.12224	0.01837	10.1233	0.15203		8.12224	0.02836	8.12224	0.03229	8.12224	0.03772	8.13394	0.01122	8.12754	0.02843	8.12224	0.03639
8.1485	0.01753	10.1496	0.16592		8.1485	0.02908	8.1485	0.03263	8.1485	0.03792	8.1602	0.01202	8.1538	0.0277	8.1485	0.03767
8.17476	0.01791	10.1759	0.16419		8.17476	0.02921	8.17476	0.03314	8.17476	0.03817	8.18646	0.01166	8.18006	0.02906	8.17476	0.03665
8.20102	0.01702	10.2021	0.16446		8.20102	0.02981	8.20102	0.03142	8.20102	0.03747	8.21272	0.01086	8.20632	0.02896	8.20102	0.0355
8.22728	0.01717	10.2284	0.16553		8.22728	0.03066	8.22728	0.0319	8.22728	0.03762	8.23898	0.0108	8.23258	0.02833	8.22728	0.03567
8.25354	0.01722	10.2546	0.15907		8.25354	0.02991	8.25354	0.03265	8.25354	0.0378	8.26524	0.01108	8.25884	0.0308	8.25354	0.03751
8.2798	0.01797	10.2809	0.16233		8.2798	0.0294	8.2798	0.03077	8.2798	0.03768	8.2915	0.01121	8.2851	0.02896	8.2798	0.03668
8.30606	0.01801	10.3072	0.15954		8.30606	0.02961	8.30606	0.03157	8.30606	0.03874	8.31776	0.01087	8.31136	0.03012	8.30606	0.03777
8.33232	0.01706	10.3334	0.15801		8.33232	0.02975	8.33232	0.03042	8.33232	0.037	8.34403	0.01062	8.33763	0.03216	8.33233	0.03731
8.35859	0.01792	10.3597	0.163		8.35859	0.02959	8.35859	0.03309	8.35859	0.03772	8.37029	0.01114	8.36389	0.03279	8.35859	0.03639
8.38485	0.01923	10.3859	0.15994		8.38485	0.03005	8.38485	0.03278	8.38485	0.03779	8.39655	0.01148	8.39015	0.03158	8.38485	0.03538
8.41111	0.01917	10.4122	0.15801		8.41111	0.03068	8.41111	0.03124	8.41111	0.03798	8.42281	0.01124	8.41641	0.03153	8.41111	0.03716
8.43737	0.01743	10.4385	0.16486		8.43737	0.03038	8.43737	0.03282	8.43737	0.0371	8.44907	0.01137	8.44267	0.03352	8.43737	0.03579
8.46363	0.01779	10.4647	0.16599		8.46363	0.0298	8.46363	0.03135	8.46363	0.03869	8.47533	0.01077	8.46893	0.03313	8.46363	0.03596
8.48989	0.01897	10.491	0.15874		8.48989	0.02972	8.48989	0.03372	8.48989	0.03758	8.50159	0.01122	8.49519	0.03187	8.48989	0.03616
8.51615	0.01907	10.5173	0.15974		8.51615	0.03151	8.51615	0.03151	8.51615	0.03674	8.52785	0.0108	8.52145	0.03143	8.51615	0.03731
8.54241	0.01796	10.5435	0.1634		8.54241	0.03163	8.54241	0.03131	8.54241	0.03761	8.55411	0.01077	8.54771	0.03347	8.54241	0.03647
8.56867	0.01815	10.5698	0.16413		8.56867	0.02999	8.56867	0.03199	8.56867	0.03873	8.58037	0.01069	8.57397	0.03449	8.56867	0.03728
8.59493	0.01787	10.596	0.16652		8.59493	0.02952	8.59493	0.0321	8.59493	0.03718	8.60663	0.01093	8.60023	0.03313	8.59493	0.0372
8.62119	0.0177	10.6223	0.15814		8.62119	0.02916	8.62119	0.03248	8.62119	0.03733	8.63289	0.01059	8.62649	0.03216	8.62119	0.03699
8.64745	0.01813	10.6486	0.16652		8.64745	0.03064	8.64745	0.03236	8.64745	0.03897	8.65915	0.01093	8.65275	0.03187	8.64745	0.03797
8.67371	0.01796	10.6748	0.16446		8.67371	0.02943	8.67371	0.03149	8.67371	0.0376	8.68541	0.01077	8.67901	0.03192	8.67371	0.03556
8.69997	0.01851	10.7011	0.16373		8.69997	0.03074	8.69997	0.03137	8.69997	0.03804	8.71167	0.01055	8.70527	0.02911	8.69997	0.03724
8.72623	0.01824	10.7273	0.16366		8.72623	0.03007	8.72623	0.03292	8.72623	0.03761	8.73793	0.01039	8.73153	0.0325	8.72623	0.03605
8.75249	0.01856	10.7536	0.16153		8.75249	0.03001	8.75249	0.03165	8.75249	0.03772	8.76419	0.01058	8.75779	0.03352	8.75249	0.03676
8.77875	0.01865	10.7798	0.16679		8.77875	0.03206	8.77875	0.03355	8.77875	0.03875	8.79045	0.01098	8.78405	0.03134	8.77875	0.03681
8.80502	0.01824	10.8061	0.1616		8.80502	0.03129	8.80502	0.03108	8.80502	0.03614	8.81672	0.0103	8.81032	0.03279	8.80502	0.03667
8.83128	0.01974	10.8324	0.16592		8.83128	0.03077	8.83128	0.03148	8.83128	0.0371	8.84298	0.01073	8.83658	0.02615	8.83128	0.03727
8.85754	0.01908	10.8586	0.16599		8.85754	0.03065	8.85754	0.03248	8.85754	0.03822	8.86924	0.01094	8.86284	0.03473	8.85754	0.03596
8.8838	0.01883	10.8849	0.16479		8.8838	0.03105	8.8838	0.03137	8.8838	0.03764	8.8955	0.01061	8.8891	0.0308	8.8838	0.0355
8.91006	0.01944	10.9112	0.16672		8.91006	0.03004	8.91006	0.03226	8.91006	0.03845	8.92176	0.01123	8.91536	0.03202	8.91006	0.03701
8.93632	0.01931	10.9374	0.16373		8.93632	0.02955	8.93632	0.03314	8.93632	0.03761	8.94802	0.01113	8.94162	0.03376	8.93632	0.03714
8.96258	0.01887	10.9637	0.1614		8.96258	0.03088	8.96258	0.03181	8.96258	0.03843	8.97428	0.01089	8.96788	0.03041	8.96258	0.03897
8.98884	0.01886	10.9899	0.16991		8.98884	0.03	8.98884	0.03145	8.98884	0.03832	9.00054	0.01075	8.99414	0.0277	8.98884	0.03806
9.0151	0.01878	11.0162	0.16306		9.0151	0.03061	9.0151	0.0313	9.0151	0.03805	9.0268	0.01018	9.0204	0.03017	9.0151	0.03615
9.04136	0.01915	11.0425	0.17018		9.04136	0.03106	9.04136	0.03063	9.04136	0.03835	9.05306	0.01026	9.04666	0.02872	9.04136	0.03642
9.06762	0.01836	11.0687	0.164		9.06762	0.03157	9.06762	0.03265	9.06762	0.03753	9.07932	0.01069	9.07292	0.02911	9.06762	0.03667
9.09388	0.01898	11.095	0.16413		9.09388	0.03157	9.09388	0.03199	9.09388	0.03778	9.10558	0.01108	9.09918	0.03517	9.09388	0.03625
9.12014	0.01988	11.1212	0.16306		9.12014	0.03054	9.12014	0.03069	9.12014	0.03918	9.13184	0.01102	9.12544	0.0358	9.12014	0.03908
9.1464	0.01899	11.1475	0.16393		9.1464	0.03171	9.1464	0.03251	9.1464	0.03916	9.1581	0.01053	9.1517	0.03124	9.1464	0.03693
9.17266	0.01913	11.1738	0.16127		9.17266	0.03143	9.17266	0.03168	9.17266	0.0388	9.18436	0.01012	9.17796	0.03323	9.17266	0.03897
9.19892	0.01926	11.2	0.16074		9.19892	0.03044	9.19892	0.03343	9.19892	0.03893	9.21062	0.01058	9.20422	0.03172	9.19892	0.03578
9.22518	0.019	11.2263	0.16792		9.22518	0.03049	9.22518	0.031	9.22518	0.03949	9.23688	0.01056	9.23048	0.0324	9.22518	0.03677
9.25144	0.02032	11.2525	0.16533		9.25144	0.03179	9.25144	0.032	9.25144	0.03908	9.26314	0.01079	9.25674	0.03182	9.25144	0.03653
9.27771	0.01941	11.2788	0.17457		9.27771	0.03037	9.27771	0.03232	9.27771	0.0374	9.28941	0.01089	9.28301	0.03158	9.27771	0.03797
9.30397	0.01981	11.3051	0.15828		9.30397	0.03114	9.30397	0.03107	9.30397	0.0375	9.31567	0.01022	9.30927	0.02998	9.30397	0.03616
9.33023	0.01916	11.3313	0.16187		9.33023	0.03052	9.33023	0.03297	9.33023	0.03761	9.34193	0.00999	9.33553	0.03046	9.33023	0.03697
9.35649	0.01944	11.3576	0.16014		9.35649	0.03165	9.35649	0.03236	9.35649	0.03866	9.36819	0.01084	9.36179	0.03381	9.35649	0.03806
9.38275	0.01893	11.3839	0.15947		9.38275	0.03344	9.38275	0.032	9.38275	0.03905	9.39445	0.01048	9.38805	0.03231	9.38275	0.03756
9.40901	0.01919	11.4101	0.15861		9.40901	0.03282	9.40901	0.03256	9.40901	0.03844	9.42071	0.01076	9.41431	0.02969	9.40901	0.03714
9.43527	0.01866	11.4364	0.16007		9.43527	0.03167	9.43527	0.0311	9.43527	0.03893	9.44697	0.01092	9.44057	0.03202	9.43527	0.03719
9.46153	0.01979	11.4626	0.17078		9.46153	0.03185	9.46153	0.03128	9.46153	0.03959	9.47323	0.01051	9.46683	0.03342	9.46153	0.0361
9.48779	0.01893	11.4889	0.15828		9.48779	0.0307	9.48779	0.03304	9.48779	0.03837	9.49949	0.01046	9.49309	0.03337	9.48779	0.03717
9.51405	0.01966	11.5152	0.163		9.51405	0.03217	9.51405	0.03164	9.51405	0.03894	9.52575	0.01053	9.51935	0.03434	9.51405	0.03707
9.54031	0.0192	11.5414	0.17377		9.54031	0.03366	9.54031	0.03241	9.54031	0.03776	9.55201	0.01036	9.54561	0.03362	9.54031	0.03734
9.56657	0.02017	11.5677	0.16546		9.56657	0.03141	9.56657	0.03188	9.56657	0.03913	9.57827	0.01027	9.57187	0.03231	9.56657	0.03773
9.59283	0.01951	11.5939	0.16153		9.59283	0.03167	9.59283	0.03097	9.59283	0.03797	9.60453	0.01064	9.59813	0.03425	9.59283	0.03788
9.61909	0.02041	11.6202	0.15941		9.61909	0.03239	9.61909	0.03142	9.61909	0.03858	9.63079	0.01005	9.62439	0.03303	9.61909	0.03682
9.64535	0.01942	11.6464	0.16952		9.64535	0.03198	9.64535	0.03232	9.64535	0.03927	9.65705	0.01019	9.65065	0.03624	9.64535	0.03797
9.67161	0.01868	11.6727	0.17051		9.67161	0.03294	9.67161	0.03202	9.67161	0.03872	9.68331	0.01012	9.67691	0.03483	9.67161	0.0367
9.69787	0.01939	11.699	0.17178		9.69787	0.03096	9.69787	0.03309	9.69787	0.03819	9.70957	0.01066	9.70317	0.03444	9.69787	0.03664
9.72413	0.0193	11.7252	0.16679		9.72413	0.03326	9.72413	0.03186	9.72413	0.03827	9.73584	0.01052	9.72944	0.03391	9.72414	0.03668
9.7504	0.0191	11.7515	0.16639		9.7504	0.03258	9.7504	0.032	9.7504	0.03856	9.7621	0.01038	9.7557	0.03755	9.7504	0.03633
9.77666	0.01879	11.7778	0.16772		9.77666	0.03272	9.77666	0.03183	9.77666	0.03843	9.78836	0.01116	9.78196	0.03561	9.77666	0.03783
9.80292	0.01998	11.804	0.16699		9.80292	0.03218	9.80292	0.03253	9.80292	0.03823	9.81462	0.01045	9.80822	0.03396	9.80292	0.03822
9.82918	0.01965	11.8303	0.16353		9.82918	0.03226	9.82918	0.03091	9.82918	0.03918	9.84088	0.01065	9.83448	0.03434	9.82918	0.03771
9.85544	0.02028	11.8565	0.16719		9.85544	0.03235	9.85544	0.0324	9.85544	0.03833	9.86714	0.01039	9.86074	0.03784	9.85544	0.03842
9.8817	0.01906	11.8828	0.16646		9.8817	0.0314	9.8817	0.03239	9.8817	0.0392	9.8934	0.01035	9.887	0.03493	9.8817	0.03757
9.90796	0.01995	11.9091	0.16386		9.90796	0.03391	9.90796	0.03239	9.90796	0.0376	9.91966	0.01059	9.91326	0.03381	9.90796	0.03756
9.93422	0.01903	11.9353	0.163		9.93422	0.03302	9.93422	0.03212	9.93422	0.03914	9.94592	0.01095	9.93952	0.03405	9.93422	0.03785
9.96048	0.02032	11.9616	0.1612		9.96048	0.03122	9.96048	0.03172	9.96048	0.03962	9.97218	0.0107	9.96578	0.03624	9.96048	0.03774
9.98674	0.01968	11.9878	0.16267		9.98674	0.0325	9.98674	0.03275	9.98674	0.03934	9.99844	0.01077	9.99204	0.03594	9.98674	0.03747
10.013	0.0204	12.0141	0.16659		10.013	0.03169	10.013	0.0314	10.013	0.03794	10.0247	0.01088	10.0183	0.03745	10.013	0.03779
10.0393	0.02024	12.0404	0.16772		10.0393	0.03194	10.0393	0.03222	10.0393	0.03927	10.051	0.01051	10.0446	0.03784	10.0393	0.03788
10.0655	0.01969	12.0666	0.162		10.0655	0.03221	10.0655	0.0327	10.0655	0.03835	10.0772	0.01031	10.0708	0.03575	10.0655	0.0375
10.0918	0.02092	12.0929	0.162		10.0918	0.03219	10.0918	0.03391	10.0918	0.03997	10.1035	0.01076	10.0971	0.03798	10.0918	0.0375
10.118	0.01907	12.1191	0.16346		10.118	0.03233	10.118	0.03254	10.118	0.03886	10.1297	0.01039	10.1233	0.03643	10.118	0.0376
10.1443	0.01965	12.1454	0.16267		10.1443	0.03294	10.1443	0.03183	10.1443	0.03839	10.156	0.01041	10.1496	0.03434	10.1443	0.03862
10.1706	0.0208	12.1717	0.16034		10.1706	0.03282	10.1706	0.03248	10.1706	0.03905	10.1823	0.00983	10.1759	0.03594	10.1706	0.03842
10.1968	0.02032	12.1979	0.16167		10.1968	0.03155	10.1968	0.03182	10.1968	0.03827	10.2085	0.01043	10.2021	0.03818	10.1968	0.03806
10.2231	0.02038	12.2242	0.16612		10.2231	0.03339	10.2231	0.0307	10.2231	0.03859	10.2348	0.01074	10.2284	0.04007	10.2231	0.03707
10.2493	0.02072	12.2505	0.1606		10.2493	0.03193	10.2493	0.03159	10.2493	0.03819	10.261	0.0105	10.2546	0.03944	10.2493	0.03786
10.2756	0.02019	12.2767	0.16466		10.2756	0.03254	10.2756	0.03338	10.2756	0.03986	10.2873	0.01019	10.2809	0.04036	10.2756	0.03753
10.3019	0.02026	12.303	0.15721		10.3019	0.03278	10.3019	0.0322	10.3019	0.03911	10.3136	0.01018	10.3072	0.0359	10.3019	0.0374
10.3281	0.02059	12.3292	0.16326		10.3281	0.03275	10.3281	0.0314	10.3281	0.03844	10.3398	0.01043	10.3334	0.0375	10.3281	0.0377
10.3544	0.02074	12.3555	0.16646		10.3544	0.03185	10.3544	0.03205	10.3544	0.03927	10.3661	0.01017	10.3597	0.03628	10.3544	0.03705
10.3806	0.02018	12.3818	0.16207		10.3806	0.03355	10.3806	0.03232	10.3806	0.03865	10.3924	0.01021	10.3859	0.03648	10.3806	0.03886
10.4069	0.02036	12.408	0.1602		10.4069	0.03408	10.4069	0.03154	10.4069	0.03973	10.4186	0.01059	10.4122	0.04133	10.4069	0.03659
10.4332	0.02008	12.4343	0.1628		10.4332	0.03392	10.4332	0.03248	10.4332	0.03986	10.4449	0.01019	10.4385	0.03711	10.4332	0.03852
10.4594	0.0199	12.4605	0.16519		10.4594	0.03419	10.4594	0.03141	10.4594	0.03922	10.4711	0.01044	10.4647	0.03958	10.4594	0.03828
10.4857	0.0199	12.4868	0.16612		10.4857	0.03296	10.4857	0.03244	10.4857	0.03965	10.4974	0.01049	10.491	0.03929	10.4857	0.03688
10.512	0.02043	12.513	0.15821		10.512	0.03296	10.512	0.03267	10.512	0.03992	10.5236	0.01058	10.5173	0.04181	10.512	0.03714
10.5382	0.01959	12.5393	0.16306		10.5382	0.03415	10.5382	0.03125	10.5382	0.03853	10.5499	0.00997	10.5435	0.04341	10.5382	0.03814
10.5645	0.02001	12.5656	0.15974		10.5645	0.03355	10.5645	0.03393	10.5645	0.0396	10.5762	0.01046	10.5698	0.04016	10.5645	0.03707
10.5907	0.0199	12.5918	0.16486		10.5907	0.03323	10.5907	0.03295	10.5907	0.03861	10.6024	0.01029	10.596	0.03628	10.5907	0.03759
10.617	0.02018	12.6181	0.15934		10.617	0.03443	10.617	0.03192	10.617	0.03909	10.6287	0.01014	10.6223	0.0424	10.617	0.03796
10.6433	0.02161	12.6443	0.16845		10.6433	0.03554	10.6433	0.03206	10.6433	0.03928	10.6549	0.00958	10.6486	0.04099	10.6433	0.03627
10.6695	0.02035	12.6706	0.1636		10.6695	0.03437	10.6695	0.03258	10.6695	0.03898	10.6812	0.01055	10.6748	0.03459	10.6695	0.03739
10.6958	0.02064	12.6969	0.16632		10.6958	0.03366	10.6958	0.03282	10.6958	0.03869	10.7075	0.0108	10.7011	0.04002	10.6958	0.03701
10.722	0.02064	12.7231	0.16027		10.722	0.03367	10.722	0.03093	10.722	0.04032	10.7337	0.01093	10.7273	0.0423	10.722	0.03708
10.7483	0.02121	12.7494	0.15761		10.7483	0.03316	10.7483	0.03224	10.7483	0.03928	10.76	0.0104	10.7536	0.04439	10.7483	0.03757
10.7746	0.0211	12.7757	0.16074		10.7746	0.03524	10.7746	0.03186	10.7746	0.03994	10.7863	0.00995	10.7799	0.0373	10.7746	0.03691
10.8008	0.02081	12.8019	0.16779		10.8008	0.03314	10.8008	0.03241	10.8008	0.03889	10.8125	0.01052	10.8061	0.03949	10.8008	0.03737
10.8271	0.01956	12.8282	0.16499		10.8271	0.03491	10.8271	0.0327	10.8271	0.03967	10.8388	0.01052	10.8324	0.04356	10.8271	0.03902
10.8533	0.02059	12.8544	0.16719		10.8533	0.03453	10.8533	0.03381	10.8533	0.03899	10.865	0.01067	10.8586	0.04278	10.8533	0.03845
10.8796	0.02074	12.8807	0.16313		10.8796	0.03284	10.8796	0.03372	10.8796	0.03923	10.8913	0.01078	10.8849	0.0471	10.8796	0.03937
10.9059	0.02051	12.907	0.16479		10.9059	0.03352	10.9059	0.03205	10.9059	0.03949	10.9176	0.0097	10.9112	0.04385	10.9059	0.03771
10.9321	0.02084	12.9332	0.16905		10.9321	0.035	10.9321	0.03237	10.9321	0.03847	10.9438	0.00983	10.9374	0.04211	10.9321	0.03767
10.9584	0.02015	12.9595	0.16898		10.9584	0.03405	10.9584	0.0326	10.9584	0.03915	10.9701	0.01026	10.9637	0.04472	10.9584	0.03647
10.9846	0.0209	12.9857	0.16426		10.9846	0.03496	10.9846	0.03166	10.9846	0.04002	10.9963	0.01028	10.9899	0.04157	10.9846	0.03814
11.0109	0.0208	13.012	0.16479		11.0109	0.03287	11.0109	0.03311	11.0109	0.04081	11.0226	0.01013	11.0162	0.04375	11.0109	0.03851
11.0372	0.01967	13.0383	0.16925		11.0372	0.03413	11.0372	0.0322	11.0372	0.03929	11.0489	0.01029	11.0425	0.04434	11.0372	0.03776
11.0634	0.01965	13.0645	0.1626		11.0634	0.03421	11.0634	0.03257	11.0634	0.04036	11.0751	0.00978	11.0687	0.04749	11.0634	0.03724
11.0897	0.02043	13.0908	0.17271		11.0897	0.03423	11.0897	0.03398	11.0897	0.03986	11.1014	0.01081	11.095	0.04468	11.0897	0.03909
11.1159	0.0208	13.117	0.16074		11.1159	0.03504	11.1159	0.03265	11.1159	0.04032	11.1276	0.00948	11.1212	0.04312	11.1159	0.03793
11.1422	0.02086	13.1433	0.17271		11.1422	0.03397	11.1422	0.03223	11.1422	0.04057	11.1539	0.00954	11.1475	0.04016	11.1422	0.03829
11.1685	0.02058	13.1696	0.17025		11.1685	0.03456	11.1685	0.03404	11.1685	0.04003	11.1802	0.00985	11.1738	0.04016	11.1685	0.0386
11.1947	0.02083	13.1958	0.16978		11.1947	0.03471	11.1947	0.03127	11.1947	0.03889	11.2064	0.00998	11.2	0.04075	11.1947	0.03837
11.221	0.02104	13.2221	0.16366		11.221	0.03526	11.221	0.03246	11.221	0.04127	11.2327	0.01056	11.2263	0.03978	11.221	0.03731
11.2472	0.02161	13.2484	0.16553		11.2472	0.0355	11.2472	0.03261	11.2472	0.03993	11.259	0.01041	11.2525	0.03832	11.2472	0.03938
11.2735	0.02045	13.2746	0.15941		11.2735	0.03497	11.2735	0.03248	11.2735	0.04124	11.2852	0.01044	11.2788	0.04157	11.2735	0.03762
11.2998	0.01996	13.3009	0.1626		11.2998	0.03484	11.2998	0.03456	11.2998	0.04097	11.3115	0.01034	11.3051	0.04225	11.2998	0.03751
11.326	0.02029	13.3271	0.16745		11.326	0.03671	11.326	0.03288	11.326	0.04189	11.3377	0.01019	11.3313	0.04244	11.326	0.03915
11.3523	0.02106	13.3534	0.16659		11.3523	0.0358	11.3523	0.0328	11.3523	0.0416	11.364	0.01114	11.3576	0.03837	11.3523	0.03888
11.3786	0.02075	13.3796	0.16153		11.3786	0.03646	11.3786	0.03376	11.3786	0.04317	11.3902	0.01121	11.3839	0.04046	11.3786	0.04027
11.4048	0.02121	13.4059	0.16233		11.4048	0.03586	11.4048	0.03379	11.4048	0.04235	11.4165	0.01167	11.4101	0.04152	11.4048	0.03899
11.4311	0.0214	13.4322	0.16167		11.4311	0.03617	11.4311	0.03468	11.4311	0.04349	11.4428	0.01141	11.4364	0.04375	11.4311	0.04241
11.4573	0.02068	13.4584	0.16173		11.4573	0.03635	11.4573	0.03652	11.4573	0.04321	11.469	0.0119	11.4626	0.03983	11.4573	0.04345
11.4836	0.02185	13.4847	0.16592		11.4836	0.0381	11.4836	0.03533	11.4836	0.04377	11.4953	0.01246	11.4889	0.04366	11.4836	0.04325
11.5099	0.0205	13.5109	0.16306		11.5099	0.03815	11.5099	0.03629	11.5099	0.04525	11.5215	0.01222	11.5152	0.04147	11.5099	0.04414
11.5361	0.02184	13.5372	0.16153		11.5361	0.03847	11.5361	0.03598	11.5361	0.04679	11.5478	0.01296	11.5414	0.04235	11.5361	0.0456
11.5624	0.0214	13.5635	0.16433		11.5624	0.03933	11.5624	0.03819	11.5624	0.04674	11.5741	0.01416	11.5677	0.04375	11.5624	0.0469
11.5886	0.02215	13.5897	0.16772		11.5886	0.03941	11.5886	0.03891	11.5886	0.04877	11.6003	0.01575	11.5939	0.044	11.5886	0.04839
11.6149	0.02147	13.616	0.16878		11.6149	0.03828	11.6149	0.0413	11.6149	0.05053	11.6266	0.01743	11.6202	0.04288	11.6149	0.0526
11.6412	0.02195	13.6423	0.16666		11.6412	0.03816	11.6412	0.04284	11.6412	0.05163	11.6529	0.0185	11.6465	0.04497	11.6412	0.05796
11.6674	0.02167	13.6685	0.16267		11.6674	0.0371	11.6674	0.04536	11.6674	0.05332	11.6791	0.0192	11.6727	0.04861	11.6674	0.06165
11.6937	0.02182	13.6948	0.16998		11.6937	0.03721	11.6937	0.04536	11.6937	0.05477	11.7054	0.02051	11.699	0.04608	11.6937	0.064
11.7199	0.0223	13.721	0.16659		11.7199	0.03755	11.7199	0.0473	11.7199	0.05614	11.7316	0.02328	11.7252	0.04831	11.7199	0.06585
11.7462	0.02249	13.7473	0.1757		11.7462	0.0357	11.7462	0.04554	11.7462	0.05703	11.7579	0.02427	11.7515	0.04788	11.7462	0.06901
11.7725	0.02356	13.7736	0.18521		11.7725	0.03635	11.7725	0.04201	11.7725	0.0537	11.7842	0.02322	11.7778	0.05423	11.7725	0.06887
11.7987	0.02398	13.7998	0.19652		11.7987	0.03671	11.7987	0.03872	11.7987	0.05211	11.8104	0.01999	11.804	0.05059	11.7987	0.05878
11.825	0.02404	13.8261	0.21474		11.825	0.03774	11.825	0.03708	11.825	0.04792	11.8367	0.0155	11.8303	0.05642	11.825	0.05311
11.8512	0.02438	13.8523	0.24353		11.8512	0.0373	11.8512	0.03681	11.8512	0.04494	11.8629	0.01256	11.8565	0.06136	11.8512	0.0474
11.8775	0.02547	13.8786	0.23189		11.8775	0.0378	11.8775	0.03652	11.8775	0.04423	11.8892	0.01118	11.8828	0.06675	11.8775	0.04325
11.9038	0.02553	13.9049	0.20942		11.9038	0.03717	11.9038	0.03602	11.9038	0.04349	11.9155	0.01052	11.9091	0.06738	11.9038	0.0443
11.93	0.02777	13.9311	0.18468		11.93	0.0388	11.93	0.03636	11.93	0.04413	11.9417	0.01052	11.9353	0.083	11.93	0.04305
11.9563	0.02932	13.9574	0.17843		11.9563	0.03811	11.9563	0.03546	11.9563	0.04345	11.968	0.01015	11.9616	0.09018	11.9563	0.04351
11.9825	0.02872	13.9836	0.17257		11.9825	0.03766	11.9825	0.03425	11.9825	0.04496	11.9942	0.00975	11.9878	0.07538	11.9825	0.04281
12.0088	0.03048	14.0099	0.17031		12.0088	0.0373	12.0088	0.03506	12.0088	0.04309	12.0205	0.01028	12.0141	0.06131	12.0088	0.04224
12.0351	0.03167	14.0362	0.1741		12.0351	0.03772	12.0351	0.03478	12.0351	0.04365	12.0468	0.0101	12.0404	0.05016	12.0351	0.04425
12.0613	0.03068	14.0624	0.17184		12.0613	0.03851	12.0613	0.03582	12.0613	0.0444	12.073	0.01015	12.0666	0.04827	12.0613	0.0423
12.0876	0.03033	14.0887	0.17922		12.0876	0.03751	12.0876	0.03479	12.0876	0.04382	12.0993	0.00997	12.0929	0.05142	12.0876	0.0425
12.1138	0.02734	14.115	0.17723		12.1138	0.04044	12.1138	0.03645	12.1138	0.04497	12.1256	0.01018	12.1191	0.04992	12.1138	0.04325
12.1401	0.02468	14.1412	0.18308		12.1401	0.04061	12.1401	0.03425	12.1401	0.04467	12.1518	0.01044	12.1454	0.04967	12.1401	0.04244
12.1664	0.02312	14.1675	0.19798		12.1664	0.0388	12.1664	0.03755	12.1664	0.04537	12.1781	0.01045	12.1717	0.04928	12.1664	0.04342
12.1926	0.02266	14.1937	0.20263		12.1926	0.03863	12.1926	0.03649	12.1926	0.04584	12.2043	0.01085	12.1979	0.05113	12.1926	0.0438
12.2189	0.02258	14.22	0.2148		12.2189	0.04194	12.2189	0.03754	12.2189	0.04557	12.2306	0.01039	12.2242	0.0473	12.2189	0.04359
12.2452	0.02175	14.2462	0.20443		12.2452	0.04306	12.2452	0.03697	12.2452	0.04581	12.2569	0.01087	12.2505	0.04696	12.2452	0.04422
12.2714	0.02184	14.2725	0.19592		12.2714	0.04163	12.2714	0.03689	12.2714	0.0464	12.2831	0.01026	12.2767	0.05384	12.2714	0.04514
12.2977	0.02184	14.2988	0.18767		12.2977	0.04125	12.2977	0.03642	12.2977	0.04702	12.3094	0.01111	12.303	0.05287	12.2977	0.04569
12.3239	0.02196	14.325	0.17916		12.3239	0.0411	12.3239	0.03605	12.3239	0.04679	12.3356	0.01121	12.3292	0.04972	12.3239	0.04574
12.3502	0.02235	14.3513	0.1757		12.3502	0.04173	12.3502	0.03763	12.3502	0.04754	12.3619	0.0111	12.3555	0.04817	12.3502	0.04741
12.3765	0.02223	14.3775	0.16905		12.3765	0.0425	12.3765	0.03855	12.3765	0.04925	12.3881	0.0118	12.3818	0.05438	12.3765	0.04683
12.4027	0.02185	14.4038	0.16646		12.4027	0.04417	12.4027	0.03892	12.4027	0.04947	12.4144	0.01228	12.408	0.05491	12.4027	0.04792
12.429	0.0225	14.4301	0.17317		12.429	0.04388	12.429	0.03795	12.429	0.05052	12.4407	0.01282	12.4343	0.05879	12.429	0.04818
12.4552	0.02271	14.4563	0.17071		12.4552	0.04602	12.4552	0.03902	12.4552	0.0529	12.4669	0.01349	12.4605	0.06248	12.4552	0.05004
12.4815	0.02175	14.4826	0.16838		12.4815	0.04808	12.4815	0.03986	12.4815	0.05423	12.4932	0.01462	12.4868	0.06112	12.4815	0.05475
12.5077	0.0228	14.5089	0.16559		12.5077	0.04992	12.5077	0.0416	12.5077	0.05528	12.5195	0.01644	12.513	0.06456	12.5077	0.05535
12.534	0.02195	14.5351	0.16606		12.534	0.05214	12.534	0.04482	12.534	0.05669	12.5457	0.01851	12.5393	0.06869	12.534	0.05736
12.5603	0.0216	14.5614	0.16819		12.5603	0.05334	12.5603	0.04668	12.5603	0.05881	12.572	0.02171	12.5656	0.07257	12.5603	0.06506
12.5865	0.02202	14.5876	0.16732		12.5865	0.05844	12.5865	0.04902	12.5865	0.06462	12.5982	0.02656	12.5918	0.08237	12.5865	0.06848
12.6128	0.02203	14.6139	0.16267		12.6128	0.06514	12.6128	0.05345	12.6128	0.06751	12.6245	0.03409	12.6181	0.08266	12.6128	0.07875
12.6391	0.02162	14.6402	0.17138		12.6391	0.06941	12.6391	0.06364	12.6391	0.0735	12.6508	0.04225	12.6444	0.09081	12.6391	0.0935
12.6653	0.02161	14.6664	0.16646		12.6653	0.07223	12.6653	0.07427	12.6653	0.0847	12.677	0.04639	12.6706	0.09949	12.6653	0.11501
12.6916	0.0226	14.6927	0.16719		12.6916	0.07327	12.6916	0.07854	12.6916	0.09473	12.7033	0.03838	12.6969	0.11171	12.6916	0.13292
12.7178	0.02282	14.7189	0.16539		12.7178	0.06755	12.7178	0.06902	12.7178	0.08935	12.7295	0.02354	12.7231	0.12719	12.7178	0.13052
12.7441	0.0227	14.7452	0.16473		12.7441	0.06008	12.7441	0.05205	12.7441	0.07184	12.7558	0.01543	12.7494	0.15261	12.7441	0.09252
12.7704	0.02245	14.7715	0.16599		12.7704	0.0535	12.7704	0.04222	12.7704	0.05574	12.7821	0.0128	12.7757	0.18273	12.7704	0.06359
12.7966	0.02146	14.7977	0.16825		12.7966	0.04855	12.7966	0.03966	12.7966	0.04973	12.8083	0.01219	12.8019	0.22585	12.7966	0.05001
12.8229	0.02312	14.824	0.16805		12.8229	0.0434	12.8229	0.03887	12.8229	0.04734	12.8346	0.0117	12.8282	0.29003	12.8229	0.04804
12.8491	0.02269	14.8502	0.17304		12.8491	0.04437	12.8491	0.03889	12.8491	0.04736	12.8608	0.01192	12.8544	0.38632	12.8491	0.04654
12.8754	0.02264	14.8765	0.16373		12.8754	0.04106	12.8754	0.03715	12.8754	0.04718	12.8871	0.01162	12.8807	0.46088	12.8754	0.04793
12.9017	0.02331	14.9028	0.16419		12.9017	0.04134	12.9017	0.03771	12.9017	0.04681	12.9134	0.01139	12.907	0.32331	12.9017	0.0464
12.9279	0.02404	14.929	0.16765		12.9279	0.04233	12.9279	0.03831	12.9279	0.04607	12.9396	0.01198	12.9332	0.16862	12.9279	0.04692
12.9542	0.02454	14.9553	0.16506		12.9542	0.04288	12.9542	0.038	12.9542	0.04567	12.9659	0.01255	12.9595	0.09236	12.9542	0.04784
12.9804	0.02479	14.9816	0.17098		12.9804	0.04147	12.9804	0.04034	12.9804	0.04705	12.9922	0.01364	12.9857	0.07184	12.9804	0.04815
13.0067	0.02331	15.0078	0.16945		13.0067	0.0431	13.0067	0.03877	13.0067	0.04809	13.0184	0.0136	13.012	0.0649	13.0067	0.0503
13.033	0.02344	15.0341	0.1741		13.033	0.0429	13.033	0.0379	13.033	0.04732	13.0447	0.01339	13.0383	0.06277	13.033	0.05136
13.0592	0.02353	15.0603	0.17304		13.0592	0.04262	13.0592	0.0364	13.0592	0.0484	13.0709	0.01271	13.0645	0.06117	13.0592	0.05122
13.0855	0.02365	15.0866	0.17164		13.0855	0.0411	13.0855	0.03843	13.0855	0.04675	13.0972	0.01155	13.0908	0.05724	13.0855	0.04796
13.1118	0.02291	15.1128	0.16074		13.1118	0.0417	13.1118	0.03621	13.1118	0.04718	13.1235	0.01093	13.1171	0.06146	13.1118	0.04667
13.138	0.02298	15.1391	0.15994		13.138	0.04219	13.138	0.03697	13.138	0.04667	13.1497	0.01078	13.1433	0.05433	13.138	0.04566
13.1643	0.02342	15.1654	0.1638		13.1643	0.04189	13.1643	0.0366	13.1643	0.04576	13.176	0.01062	13.1696	0.05515	13.1643	0.0443
13.1905	0.02412	15.1916	0.15568		13.1905	0.04266	13.1905	0.03541	13.1905	0.04499	13.2022	0.01063	13.1958	0.05253	13.1905	0.04351
13.2168	0.02492	15.2179	0.16413		13.2168	0.04431	13.2168	0.03571	13.2168	0.04709	13.2285	0.00994	13.2221	0.05011	13.2168	0.0471
13.2431	0.02505	15.2441	0.16406		13.2431	0.04287	13.2431	0.03633	13.2431	0.04775	13.2547	0.01035	13.2484	0.05433	13.2431	0.04342
13.2693	0.02496	15.2704	0.16286		13.2693	0.04358	13.2693	0.03701	13.2693	0.04768	13.281	0.01057	13.2746	0.0522	13.2693	0.04439
13.2956	0.02542	15.2967	0.16473		13.2956	0.04483	13.2956	0.03765	13.2956	0.04795	13.3073	0.01057	13.3009	0.05021	13.2956	0.04351
13.3218	0.02516	15.3229	0.16419		13.3218	0.04608	13.3218	0.03946	13.3218	0.04909	13.3335	0.01013	13.3271	0.05433	13.3218	0.0445
13.3481	0.02431	15.3492	0.16539		13.3481	0.04717	13.3481	0.03979	13.3481	0.05031	13.3598	0.01027	13.3534	0.05642	13.3481	0.0441
13.3743	0.02471	15.3755	0.16386		13.3743	0.04913	13.3743	0.03935	13.3743	0.05192	13.386	0.01055	13.3796	0.05666	13.3743	0.04403
13.4006	0.02465	15.4017	0.16493		13.4006	0.04827	13.4006	0.03959	13.4006	0.05265	13.4123	0.01111	13.4059	0.05714	13.4006	0.04417
13.4269	0.02501	15.428	0.16373		13.4269	0.0503	13.4269	0.03766	13.4269	0.05389	13.4386	0.01086	13.4322	0.05491	13.4269	0.04457
13.4531	0.024	15.4542	0.15974		13.4531	0.05254	13.4531	0.04189	13.4531	0.055	13.4648	0.01148	13.4584	0.05748	13.4531	0.04761
13.4794	0.0249	15.4805	0.15648		13.4794	0.05417	13.4794	0.04153	13.4794	0.05665	13.4911	0.01157	13.4847	0.05714	13.4794	0.04697
13.5057	0.02466	15.5068	0.16147		13.5057	0.05788	13.5057	0.0423	13.5057	0.05912	13.5174	0.01237	13.511	0.05923	13.5057	0.0487
13.5319	0.0241	15.533	0.16167		13.5319	0.06126	13.5319	0.04518	13.5319	0.06209	13.5436	0.0132	13.5372	0.05957	13.5319	0.05013
13.5582	0.02425	15.5593	0.16001		13.5582	0.06464	13.5582	0.04713	13.5582	0.06621	13.5699	0.01354	13.5635	0.0619	13.5582	0.05096
13.5844	0.02349	15.5855	0.15981		13.5844	0.06891	13.5844	0.04999	13.5844	0.07223	13.5961	0.01521	13.5897	0.06146	13.5844	0.05659
13.6107	0.02364	15.6118	0.16094		13.6107	0.07448	13.6107	0.05249	13.6107	0.07547	13.6224	0.01513	13.616	0.06165	13.6107	0.05782
13.637	0.02486	15.6381	0.16792		13.637	0.07873	13.637	0.05645	13.637	0.08022	13.6487	0.01679	13.6423	0.06423	13.637	0.06075
13.6632	0.02511	15.6643	0.16666		13.6632	0.08353	13.6632	0.05934	13.6632	0.08458	13.6749	0.01758	13.6685	0.06539	13.6632	0.06353
13.6895	0.02558	15.6906	0.16373		13.6895	0.09194	13.6895	0.06039	13.6895	0.09215	13.7012	0.01914	13.6948	0.07213	13.6895	0.06996
13.7157	0.02526	15.7168	0.15861		13.7157	0.09932	13.7157	0.06837	13.7157	0.1005	13.7274	0.02162	13.721	0.07053	13.7157	0.07459
13.742	0.02748	15.7431	0.15748		13.742	0.11291	13.742	0.0754	13.742	0.10924	13.7537	0.02408	13.7473	0.0798	13.742	0.07964
13.7683	0.02678	15.7694	0.16167		13.7683	0.11958	13.7683	0.08309	13.7683	0.12163	13.78	0.02675	13.7736	0.08445	13.7683	0.08799
13.7945	0.02781	15.7956	0.15708		13.7945	0.13132	13.7945	0.09556	13.7945	0.13324	13.8062	0.03141	13.7998	0.08673	13.7945	0.10089
13.8208	0.02853	15.8219	0.16473		13.8208	0.15338	13.8208	0.11196	13.8208	0.1501	13.8325	0.03623	13.8261	0.08901	13.8208	0.11413
13.847	0.03116	15.8481	0.15961		13.847	0.17578	13.847	0.12601	13.847	0.17319	13.8587	0.04424	13.8523	0.09867	13.847	0.13226
13.8733	0.03299	15.8744	0.16074		13.8733	0.20687	13.8733	0.15156	13.8733	0.19885	13.885	0.05428	13.8786	0.10774	13.8733	0.15626
13.8996	0.03441	15.9007	0.15435		13.8996	0.23849	13.8996	0.18481	13.8996	0.23403	13.9113	0.06982	13.9049	0.1172	13.8996	0.18796
13.9258	0.03654	15.9269	0.16233		13.9258	0.28698	13.9258	0.2314	13.9258	0.27784	13.9375	0.09492	13.9311	0.12476	13.9258	0.23555
13.9521	0.03894	15.9532	0.16134		13.9521	0.34894	13.9521	0.30228	13.9521	0.34088	13.9638	0.13674	13.9574	0.14097	13.9521	0.29606
13.9784	0.04071	15.9794	0.16592		13.9784	0.43526	13.9784	0.39822	13.9784	0.42008	13.9901	0.19877	13.9837	0.15285	13.9784	0.38766
14.0046	0.04438	16.0057	0.163		14.0046	0.56322	14.0046	0.55861	14.0046	0.53875	14.0163	0.24983	14.0099	0.18166	14.0046	0.52925
14.0309	0.04943	16.032	0.16779		14.0309	0.76981	14.0309	0.83584	14.0309	0.73868	14.0426	0.17862	14.0362	0.1967	14.0309	0.76647
14.0571	0.05659	16.0582	0.15761		14.0571	1	14.0571	1	14.0571	1	14.0688	0.0897	14.0624	0.22391	14.0571	1
14.0834	0.0619	16.0845	0.15668		14.0834	0.85809	14.0834	0.68378	14.0834	0.81034	14.0951	0.03827	14.0887	0.26922	14.0834	0.83585
14.1097	0.07419	16.1107	0.162		14.1097	0.51977	14.1097	0.35708	14.1097	0.47323	14.1213	0.0255	14.115	0.33097	14.1097	0.50289
14.1359	0.08824	16.137	0.16679		14.1359	0.25055	14.1359	0.1797	14.1359	0.22639	14.1476	0.02109	14.1412	0.41096	14.1359	0.24644
14.1622	0.10692	16.1633	0.15761		14.1622	0.15331	14.1622	0.12841	14.1622	0.14966	14.1739	0.01815	14.1675	0.52826	14.1622	0.15416
14.1884	0.13664	16.1895	0.15794		14.1884	0.12402	14.1884	0.10471	14.1884	0.12	14.2001	0.01649	14.1937	0.7416	14.1884	0.12538
14.2147	0.17468	16.2158	0.15761		14.2147	0.10002	14.2147	0.08742	14.2147	0.10225	14.2264	0.0146	14.22	1	14.2147	0.10408
14.2409	0.23449	16.242	0.15974		14.2409	0.08835	14.2409	0.07567	14.2409	0.08954	14.2526	0.01446	14.2462	0.68722	14.2409	0.09074
14.2672	0.33624	16.2683	0.1622		14.2672	0.07776	14.2672	0.06629	14.2672	0.07888	14.2789	0.01306	14.2725	0.3723	14.2672	0.07938
14.2935	0.52296	16.2946	0.15688		14.2935	0.07069	14.2935	0.05993	14.2935	0.07104	14.3052	0.01234	14.2988	0.17211	14.2935	0.07398
14.3197	0.80835	16.3208	0.15741		14.3197	0.06425	14.3197	0.05582	14.3197	0.06543	14.3314	0.01167	14.325	0.12816	14.3197	0.06565
14.346	1	16.3471	0.16273		14.346	0.0604	14.346	0.05225	14.346	0.06162	14.3577	0.01129	14.3513	0.10551	14.346	0.0602
14.3722	0.70961	16.3734	0.1612		14.3722	0.05619	14.3722	0.04877	14.3722	0.05799	14.384	0.01145	14.3776	0.09221	14.3723	0.05492
14.3985	0.36457	16.3996	0.1614		14.3985	0.05532	14.3985	0.04501	14.3985	0.05635	14.4102	0.0104	14.4038	0.08761	14.3985	0.05272
14.4248	0.15166	16.4259	0.16985		14.4248	0.05306	14.4248	0.04501	14.4248	0.05385	14.4365	0.01095	14.4301	0.07737	14.4248	0.05248
14.451	0.09714	16.4521	0.1626		14.451	0.04955	14.451	0.04198	14.451	0.05261	14.4627	0.0101	14.4563	0.07165	14.451	0.04912
14.4773	0.07774	16.4784	0.16406		14.4773	0.04823	14.4773	0.04281	14.4773	0.05112	14.489	0.00961	14.4826	0.07063	14.4773	0.0491
14.5036	0.06661	16.5047	0.16466		14.5036	0.04881	14.5036	0.04018	14.5036	0.04952	14.5153	0.01006	14.5089	0.06587	14.5036	0.04792
14.5298	0.05917	16.5309	0.16027		14.5298	0.04683	14.5298	0.04143	14.5298	0.04866	14.5415	0.00957	14.5351	0.05816	14.5298	0.04766
14.5561	0.05385	16.5572	0.16686		14.5561	0.04659	14.5561	0.0409	14.5561	0.04903	14.5678	0.00942	14.5614	0.06068	14.5561	0.04752
14.5823	0.04596	16.5834	0.16087		14.5823	0.04618	14.5823	0.04237	14.5823	0.04869	14.594	0.00933	14.5876	0.05928	14.5823	0.04714
14.6086	0.03989	16.6097	0.16114		14.6086	0.04697	14.6086	0.04044	14.6086	0.04969	14.6203	0.00958	14.6139	0.05768	14.6086	0.04611
14.6349	0.03555	16.636	0.15469		14.6349	0.04512	14.6349	0.03895	14.6349	0.04807	14.6466	0.00939	14.6402	0.05661	14.6349	0.04569
14.6611	0.03474	16.6622	0.16592		14.6611	0.0454	14.6611	0.03864	14.6611	0.04707	14.6728	0.00982	14.6664	0.0553	14.6611	0.0442
14.6874	0.03087	16.6885	0.163		14.6874	0.04417	14.6874	0.03938	14.6874	0.04715	14.6991	0.0094	14.6927	0.0568	14.6874	0.04396
14.7136	0.02992	16.7147	0.15701		14.7136	0.04518	14.7136	0.0387	14.7136	0.04552	14.7253	0.00902	14.7189	0.05787	14.7136	0.04456
14.7399	0.03033	16.741	0.16353		14.7399	0.04489	14.7399	0.03863	14.7399	0.04583	14.7516	0.009	14.7452	0.05734	14.7399	0.04268
14.7662	0.03082	16.7673	0.16054		14.7662	0.04395	14.7662	0.03755	14.7662	0.04593	14.7779	0.0097	14.7715	0.05297	14.7662	0.04273
14.7924	0.029	16.7935	0.16333		14.7924	0.04417	14.7924	0.03657	14.7924	0.04583	14.8041	0.00896	14.7977	0.04992	14.7924	0.04213
14.8187	0.02842	16.8198	0.17224		14.8187	0.04358	14.8187	0.03759	14.8187	0.04425	14.8304	0.00879	14.824	0.05186	14.8187	0.04348
14.845	0.02862	16.8461	0.17477		14.845	0.04296	14.845	0.03812	14.845	0.04479	14.8567	0.00918	14.8503	0.05001	14.845	0.04104
14.8712	0.02817	16.8723	0.16626		14.8712	0.0438	14.8712	0.03754	14.8712	0.04358	14.8829	0.00846	14.8765	0.05355	14.8712	0.04103
14.8975	0.02745	16.8986	0.17464		14.8975	0.04479	14.8975	0.03626	14.8975	0.04446	14.9092	0.00855	14.9028	0.05176	14.8975	0.04155
14.9237	0.02736	16.9248	0.18095		14.9237	0.04284	14.9237	0.03677	14.9237	0.04398	14.9354	0.00903	14.929	0.05472	14.9237	0.04014
14.95	0.02752	16.9511	0.18282		14.95	0.04217	14.95	0.03725	14.95	0.04433	14.9617	0.00889	14.9553	0.05084	14.95	0.04204
14.9763	0.0263	16.9774	0.19785		14.9763	0.04191	14.9763	0.03611	14.9763	0.04341	14.9879	0.00894	14.9816	0.0504	14.9763	0.04149
15.0025	0.02564	17.0036	0.215		15.0025	0.04379	15.0025	0.03513	15.0025	0.04414	15.0142	0.0087	15.0078	0.04919	15.0025	0.04116
15.0288	0.02588	17.0299	0.2164		15.0288	0.04181	15.0288	0.03722	15.0288	0.04349	15.0405	0.0085	15.0341	0.04958	15.0288	0.04003
15.055	0.02614	17.0561	0.21786		15.055	0.04173	15.055	0.03642	15.055	0.04303	15.0667	0.00841	15.0603	0.05161	15.055	0.04178
15.0813	0.02575	17.0824	0.20423		15.0813	0.04356	15.0813	0.03558	15.0813	0.04444	15.093	0.0086	15.0866	0.05084	15.0813	0.03951
15.1075	0.0255	17.1087	0.18614		15.1075	0.04275	15.1075	0.03595	15.1075	0.04312	15.1192	0.00875	15.1128	0.04982	15.1075	0.04244
15.1338	0.02557	17.1349	0.18435		15.1338	0.04135	15.1338	0.03669	15.1338	0.04322	15.1455	0.00834	15.1391	0.05399	15.1338	0.04141
15.1601	0.02496	17.1612	0.18208		15.1601	0.04213	15.1601	0.03514	15.1601	0.04267	15.1718	0.00855	15.1654	0.04987	15.1601	0.04054
15.1863	0.02518	17.1874	0.17317		15.1863	0.04299	15.1863	0.03684	15.1863	0.04245	15.198	0.00858	15.1916	0.05307	15.1863	0.04123
15.2126	0.02567	17.2137	0.16513		15.2126	0.04122	15.2126	0.03363	15.2126	0.04264	15.2243	0.00865	15.2179	0.05215	15.2126	0.04043
15.2388	0.0254	17.24	0.17231		15.2388	0.04219	15.2388	0.03483	15.2388	0.0444	15.2506	0.009	15.2441	0.04885	15.2388	0.04139
15.2651	0.02525	17.2662	0.17484		15.2651	0.04241	15.2651	0.03533	15.2651	0.04163	15.2768	0.00862	15.2704	0.05457	15.2651	0.04023
15.2914	0.02471	17.2925	0.16313		15.2914	0.04088	15.2914	0.03483	15.2914	0.04232	15.3031	0.00814	15.2967	0.05089	15.2914	0.0404
15.3176	0.02525	17.3187	0.17058		15.3176	0.04161	15.3176	0.0352	15.3176	0.04493	15.3293	0.00878	15.3229	0.04657	15.3176	0.04037
15.3439	0.02536	17.345	0.1628		15.3439	0.04058	15.3439	0.03498	15.3439	0.04357	15.3556	0.00779	15.3492	0.04982	15.3439	0.04069
15.3702	0.02599	17.3713	0.16845		15.3702	0.04038	15.3702	0.03498	15.3702	0.04368	15.3819	0.0078	15.3755	0.05423	15.3702	0.04027
15.3964	0.02511	17.3975	0.17357		15.3964	0.04235	15.3964	0.03522	15.3964	0.04226	15.4081	0.0083	15.4017	0.04802	15.3964	0.04115
15.4227	0.02483	17.4238	0.16845		15.4227	0.04195	15.4227	0.03599	15.4227	0.04349	15.4344	0.00831	15.428	0.04996	15.4227	0.04041
15.4489	0.02505	17.45	0.16732		15.4489	0.04108	15.4489	0.03591	15.4489	0.04249	15.4606	0.00837	15.4542	0.05457	15.4489	0.03929
15.4752	0.02572	17.4763	0.16832		15.4752	0.03983	15.4752	0.03564	15.4752	0.04282	15.4869	0.00845	15.4805	0.04807	15.4752	0.03931
15.5015	0.02436	17.5026	0.16553		15.5015	0.03999	15.5015	0.03421	15.5015	0.0426	15.5132	0.00819	15.5068	0.05127	15.5015	0.03972
15.5277	0.02507	17.5288	0.15954		15.5277	0.04101	15.5277	0.03336	15.5277	0.04218	15.5394	0.00835	15.533	0.05438	15.5277	0.03945
15.554	0.02469	17.5551	0.16819		15.554	0.04017	15.554	0.03459	15.554	0.04143	15.5657	0.00773	15.5593	0.05263	15.554	0.03912
15.5802	0.02523	17.5813	0.17151		15.5802	0.04008	15.5802	0.03408	15.5802	0.0426	15.5919	0.00822	15.5855	0.05137	15.5802	0.03906
15.6065	0.02484	17.6076	0.16333		15.6065	0.04089	15.6065	0.03439	15.6065	0.04222	15.6182	0.00879	15.6118	0.04681	15.6065	0.04007
15.6328	0.02483	17.6339	0.16273		15.6328	0.04078	15.6328	0.03404	15.6328	0.04241	15.6445	0.00801	15.6381	0.0519	15.6328	0.03991
15.659	0.02438	17.6601	0.16506		15.659	0.03988	15.659	0.03335	15.659	0.04264	15.6707	0.0081	15.6643	0.05074	15.659	0.04003
15.6853	0.02462	17.6864	0.16752		15.6853	0.04045	15.6853	0.03557	15.6853	0.04193	15.697	0.00811	15.6906	0.04962	15.6853	0.03943
15.7115	0.02494	17.7126	0.1604		15.7115	0.04093	15.7115	0.0349	15.7115	0.04188	15.7232	0.00796	15.7168	0.04817	15.7115	0.03969
15.7378	0.02545	17.7389	0.16612		15.7378	0.0401	15.7378	0.03482	15.7378	0.04088	15.7495	0.00795	15.7431	0.04778	15.7378	0.04035
15.7641	0.02474	17.7652	0.17503		15.7641	0.03945	15.7641	0.03459	15.7641	0.04155	15.7758	0.00735	15.7694	0.05186	15.7641	0.04023
15.7903	0.02504	17.7914	0.16799		15.7903	0.03831	15.7903	0.03383	15.7903	0.04159	15.802	0.00801	15.7956	0.04992	15.7903	0.03954
15.8166	0.02381	17.8177	0.17417		15.8166	0.03888	15.8166	0.03485	15.8166	0.04217	15.8283	0.00843	15.8219	0.04933	15.8166	0.03997
15.8429	0.02375	17.8439	0.16998		15.8429	0.03944	15.8429	0.03365	15.8429	0.0412	15.8545	0.00807	15.8482	0.05045	15.8429	0.03954
15.8691	0.02415	17.8702	0.17224		15.8691	0.03912	15.8691	0.03292	15.8691	0.04164	15.8808	0.00794	15.8744	0.04841	15.8691	0.03928
15.8954	0.0238	17.8965	0.16925		15.8954	0.0396	15.8954	0.03377	15.8954	0.04127	15.9071	0.0076	15.9007	0.05006	15.8954	0.03941
15.9216	0.02473	17.9227	0.1636		15.9216	0.04049	15.9216	0.03373	15.9216	0.0423	15.9333	0.00777	15.9269	0.04919	15.9216	0.03825
15.9479	0.02428	17.949	0.17018		15.9479	0.04093	15.9479	0.03285	15.9479	0.04228	15.9596	0.00777	15.9532	0.04715	15.9479	0.0396
15.9741	0.02346	17.9752	0.16333		15.9741	0.03903	15.9741	0.0323	15.9741	0.04133	15.9858	0.0078	15.9794	0.04773	15.9741	0.03783
16.0004	0.02274	18.0015	0.16852		16.0004	0.04018	16.0004	0.03506	16.0004	0.04123	16.0121	0.00749	16.0057	0.05045	16.0004	0.04041
16.0267	0.02312	18.0278	0.15582		16.0267	0.03889	16.0267	0.03365	16.0267	0.04156	16.0384	0.00758	16.032	0.04579	16.0267	0.03866
16.0529	0.02351	18.054	0.16586		16.0529	0.04032	16.0529	0.03248	16.0529	0.04085	16.0646	0.00792	16.0582	0.05253	16.0529	0.038
16.0792	0.02438	18.0803	0.15861		16.0792	0.04052	16.0792	0.03498	16.0792	0.04196	16.0909	0.0076	16.0845	0.05074	16.0792	0.03856
16.1055	0.0237	18.1065	0.15748		16.1055	0.04078	16.1055	0.03311	16.1055	0.04304	16.1171	0.00774	16.1107	0.04914	16.1055	0.03865
16.1317	0.0232	18.1328	0.16978		16.1317	0.03987	16.1317	0.03376	16.1317	0.04134	16.1434	0.00768	16.137	0.04948	16.1317	0.03734
16.158	0.02436	18.1591	0.16333		16.158	0.04005	16.158	0.03355	16.158	0.0413	16.1697	0.00778	16.1633	0.04579	16.158	0.03968
16.1842	0.02342	18.1853	0.1636		16.1842	0.03915	16.1842	0.03322	16.1842	0.03951	16.1959	0.00758	16.1895	0.04778	16.1842	0.03777
16.2105	0.02358	18.2116	0.1612		16.2105	0.03968	16.2105	0.03448	16.2105	0.04164	16.2222	0.00756	16.2158	0.04904	16.2105	0.04011
16.2368	0.02312	18.2379	0.16812		16.2368	0.03884	16.2368	0.03353	16.2368	0.03877	16.2485	0.00757	16.2421	0.04996	16.2368	0.03972
16.263	0.02358	18.2641	0.16513		16.263	0.04109	16.263	0.03376	16.263	0.04171	16.2747	0.00801	16.2683	0.0487	16.263	0.03903
16.2893	0.02338	18.2904	0.1628		16.2893	0.04104	16.2893	0.03316	16.2893	0.03977	16.301	0.00808	16.2946	0.05346	16.2893	0.03774
16.3155	0.02318	18.3166	0.15568		16.3155	0.04108	16.3155	0.03387	16.3155	0.04106	16.3272	0.00763	16.3208	0.05263	16.3155	0.03894
16.3418	0.02442	18.3429	0.15741		16.3418	0.04033	16.3418	0.03339	16.3418	0.04112	16.3535	0.0075	16.3471	0.05108	16.3418	0.03937
16.3681	0.02416	18.3692	0.1636		16.3681	0.03915	16.3681	0.03398	16.3681	0.04033	16.3798	0.00711	16.3734	0.05113	16.3681	0.03937
16.3943	0.02359	18.3954	0.16592		16.3943	0.03855	16.3943	0.03291	16.3943	0.041	16.406	0.00752	16.3996	0.0487	16.3943	0.0392
16.4206	0.02315	18.4217	0.16652		16.4206	0.03936	16.4206	0.03274	16.4206	0.0408	16.4323	0.00754	16.4259	0.04914	16.4206	0.03727
16.4468	0.0244	18.4479	0.16293		16.4468	0.03899	16.4468	0.03224	16.4468	0.04143	16.4585	0.00777	16.4521	0.04977	16.4468	0.03829
16.4731	0.02372	18.4742	0.16945		16.4731	0.04037	16.4731	0.03323	16.4731	0.04126	16.4848	0.00749	16.4784	0.04972	16.4731	0.03763
16.4994	0.02215	18.5005	0.15761		16.4994	0.03872	16.4994	0.03281	16.4994	0.04069	16.5111	0.00761	16.5047	0.04967	16.4994	0.03806
16.5256	0.02297	18.5267	0.16832		16.5256	0.04029	16.5256	0.03257	16.5256	0.04191	16.5373	0.0075	16.5309	0.04797	16.5256	0.03931
16.5519	0.02297	18.553	0.16732		16.5519	0.03855	16.5519	0.03374	16.5519	0.0418	16.5636	0.00764	16.5572	0.04637	16.5519	0.03701
16.5781	0.02301	18.5792	0.16945		16.5781	0.03834	16.5781	0.03267	16.5781	0.04059	16.5898	0.00724	16.5834	0.04928	16.5781	0.03731
16.6044	0.02352	18.6055	0.17311		16.6044	0.03878	16.6044	0.03326	16.6044	0.04046	16.6161	0.00758	16.6097	0.04948	16.6044	0.03797
16.6307	0.02467	18.6318	0.16905		16.6307	0.03903	16.6307	0.03233	16.6307	0.04107	16.6424	0.00712	16.636	0.04696	16.6307	0.03906
16.6569	0.02342	18.658	0.1606		16.6569	0.03949	16.6569	0.032	16.6569	0.03883	16.6686	0.00742	16.6622	0.04356	16.6569	0.03834
16.6832	0.02373	18.6843	0.16459		16.6832	0.03956	16.6832	0.03189	16.6832	0.04015	16.6949	0.00707	16.6885	0.04749	16.6832	0.03925
16.7095	0.02273	18.7106	0.16526		16.7095	0.03872	16.7095	0.03338	16.7095	0.04049	16.7212	0.00754	16.7147	0.04696	16.7095	0.03742
16.7357	0.0233	18.7368	0.16439		16.7357	0.03701	16.7357	0.03233	16.7357	0.04011	16.7474	0.00736	16.741	0.04594	16.7357	0.03736
16.762	0.02262	18.7631	0.16626		16.762	0.03753	16.762	0.03162	16.762	0.04117	16.7737	0.00726	16.7673	0.05176	16.762	0.03817
16.7882	0.02271	18.7893	0.16666		16.7882	0.03807	16.7882	0.03315	16.7882	0.04053	16.7999	0.00739	16.7935	0.04298	16.7882	0.03882
16.8145	0.02241	18.8156	0.1634		16.8145	0.03923	16.8145	0.03247	16.8145	0.0397	16.8262	0.00726	16.8198	0.05084	16.8145	0.03724
16.8407	0.02252	18.8419	0.16938		16.8407	0.03951	16.8407	0.03335	16.8407	0.0414	16.8525	0.00707	16.8461	0.04749	16.8407	0.03957
16.867	0.02317	18.8681	0.16513		16.867	0.03956	16.867	0.03257	16.867	0.03949	16.8787	0.007	16.8723	0.04924	16.867	0.03891
16.8933	0.02258	18.8944	0.16439		16.8933	0.03759	16.8933	0.03089	16.8933	0.03901	16.905	0.00703	16.8986	0.04613	16.8933	0.0372
16.9195	0.02271	18.9206	0.163		16.9195	0.03791	16.9195	0.03372	16.9195	0.04076	16.9312	0.00732	16.9248	0.0439	16.9195	0.03767
16.9458	0.02131	18.9469	0.16852		16.9458	0.03835	16.9458	0.03253	16.9458	0.0408	16.9575	0.00736	16.9511	0.04526	16.9458	0.03687
16.972	0.02214	18.9732	0.16612		16.972	0.03794	16.972	0.03342	16.972	0.04116	16.9838	0.00733	16.9774	0.04759	16.972	0.0375
16.9983	0.0223	18.9994	0.17131		16.9983	0.03834	16.9983	0.03357	16.9983	0.03941	17.01	0.00828	17.0036	0.04885	16.9983	0.03854
17.0246	0.02333	19.0257	0.16792		17.0246	0.03879	17.0246	0.03206	17.0246	0.04064	17.0363	0.0076	17.0299	0.04841	17.0246	0.03753
17.0508	0.0226	19.0519	0.16772		17.0508	0.0387	17.0508	0.03243	17.0508	0.04072	17.0625	0.00756	17.0561	0.04565	17.0508	0.03833
17.0771	0.0224	19.0782	0.16247		17.0771	0.03846	17.0771	0.03435	17.0771	0.03988	17.0888	0.00728	17.0824	0.0455	17.0771	0.03889
17.1033	0.0232	19.1044	0.16632		17.1033	0.03904	17.1033	0.0323	17.1033	0.04077	17.1151	0.00728	17.1087	0.04351	17.1033	0.03788
17.1296	0.02255	19.1307	0.17111		17.1296	0.03871	17.1296	0.03273	17.1296	0.03939	17.1413	0.00731	17.1349	0.04589	17.1296	0.03805
17.1559	0.02256	19.157	0.16207		17.1559	0.03921	17.1559	0.03223	17.1559	0.03982	17.1676	0.00696	17.1612	0.0473	17.1559	0.03747
17.1821	0.02299	19.1832	0.16506		17.1821	0.0376	17.1821	0.03345	17.1821	0.04047	17.1938	0.00724	17.1874	0.04623	17.1821	0.03714
17.2084	0.02231	19.2095	0.16393		17.2084	0.04009	17.2084	0.03287	17.2084	0.03935	17.2201	0.00716	17.2137	0.04797	17.2084	0.03843
17.2347	0.02175	19.2358	0.16267		17.2347	0.03725	17.2347	0.03147	17.2347	0.04011	17.2464	0.00723	17.24	0.04652	17.2347	0.03831
17.2609	0.02325	19.262	0.16153		17.2609	0.03719	17.2609	0.03202	17.2609	0.03933	17.2726	0.00713	17.2662	0.04744	17.2609	0.03765
17.2872	0.02249	19.2883	0.16134		17.2872	0.03799	17.2872	0.03316	17.2872	0.04006	17.2989	0.00737	17.2925	0.04744	17.2872	0.03648
17.3134	0.02249	19.3145	0.16719		17.3134	0.03786	17.3134	0.03304	17.3134	0.04045	17.3251	0.00676	17.3187	0.04749	17.3134	0.03814
17.3397	0.02312	19.3408	0.16273		17.3397	0.03856	17.3397	0.03367	17.3397	0.03963	17.3514	0.00685	17.345	0.04613	17.3397	0.03751
17.366	0.02293	19.3671	0.16227		17.366	0.03778	17.366	0.03297	17.366	0.03939	17.3777	0.00696	17.3713	0.04754	17.366	0.0384
17.3922	0.02239	19.3933	0.16453		17.3922	0.03839	17.3922	0.0327	17.3922	0.04001	17.4039	0.00699	17.3975	0.04497	17.3922	0.03748
17.4185	0.02218	19.4196	0.16958		17.4185	0.03673	17.4185	0.03074	17.4185	0.03994	17.4302	0.00681	17.4238	0.04652	17.4185	0.03615
17.4447	0.02208	19.4458	0.16419		17.4447	0.03927	17.4447	0.03108	17.4447	0.03971	17.4564	0.0069	17.45	0.04647	17.4447	0.03747
17.471	0.02232	19.4721	0.15754		17.471	0.03819	17.471	0.03182	17.471	0.03881	17.4827	0.00721	17.4763	0.04642	17.471	0.038
17.4973	0.02194	19.4984	0.16373		17.4973	0.03493	17.4973	0.03251	17.4973	0.04074	17.509	0.00699	17.5026	0.0472	17.4973	0.0379
17.5235	0.02203	19.5246	0.16759		17.5235	0.03667	17.5235	0.03309	17.5235	0.03926	17.5352	0.00664	17.5288	0.04516	17.5235	0.03722
17.5498	0.02272	19.5509	0.16971		17.5498	0.03714	17.5498	0.0327	17.5498	0.04078	17.5615	0.0074	17.5551	0.04768	17.5498	0.03782
17.576	0.02265	19.5771	0.16998		17.576	0.03774	17.576	0.03205	17.576	0.04038	17.5877	0.00732	17.5813	0.04569	17.576	0.03668
17.6023	0.02188	19.6034	0.16712		17.6023	0.03683	17.6023	0.0328	17.6023	0.03988	17.614	0.00665	17.6076	0.04405	17.6023	0.03806
17.6286	0.02178	19.6297	0.16533		17.6286	0.03743	17.6286	0.03127	17.6286	0.04008	17.6403	0.00663	17.6339	0.04317	17.6286	0.03648
17.6548	0.02339	19.6559	0.17344		17.6548	0.03717	17.6548	0.03261	17.6548	0.03896	17.6665	0.00635	17.6601	0.04351	17.6548	0.03811
17.6811	0.02231	19.6822	0.16686		17.6811	0.038	17.6811	0.03087	17.6811	0.04015	17.6928	0.00683	17.6864	0.04967	17.6811	0.03605
17.7074	0.02315	19.7084	0.17484		17.7074	0.03649	17.7074	0.03302	17.7074	0.03918	17.719	0.00691	17.7127	0.04375	17.7074	0.03717
17.7336	0.02295	19.7347	0.16692		17.7336	0.03787	17.7336	0.03127	17.7336	0.03899	17.7453	0.00649	17.7389	0.04312	17.7336	0.03897
17.7599	0.02233	19.761	0.16479		17.7599	0.03755	17.7599	0.03285	17.7599	0.03898	17.7716	0.007	17.7652	0.04414	17.7599	0.03785
17.7861	0.02252	19.7872	0.17118		17.7861	0.03717	17.7861	0.0312	17.7861	0.04098	17.7978	0.00638	17.7914	0.04448	17.7861	0.03773
17.8124	0.02231	19.8135	0.1753		17.8124	0.0367	17.8124	0.03172	17.8124	0.03942	17.8241	0.00677	17.8177	0.04982	17.8124	0.03674
17.8387	0.02281	19.8397	0.18062		17.8387	0.03661	17.8387	0.03217	17.8387	0.03833	17.8503	0.00661	17.8439	0.04477	17.8387	0.03677
17.8649	0.02293	19.866	0.17364		17.8649	0.03669	17.8649	0.03236	17.8649	0.04046	17.8766	0.00687	17.8702	0.04739	17.8649	0.03756
17.8912	0.02209	19.8923	0.17523		17.8912	0.03658	17.8912	0.03198	17.8912	0.04085	17.9029	0.00667	17.8965	0.04618	17.8912	0.03651
17.9174	0.02271	19.9185	0.17237		17.9174	0.03799	17.9174	0.03176	17.9174	0.03982	17.9291	0.00635	17.9227	0.0454	17.9174	0.03917
17.9437	0.02182	19.9448	0.17776		17.9437	0.03749	17.9437	0.03281	17.9437	0.03795	17.9554	0.00653	17.949	0.04628	17.9437	0.03869
17.97	0.02247	19.9711	0.18069		17.97	0.03738	17.97	0.03333	17.97	0.03853	17.9816	0.00687	17.9752	0.04395	17.97	0.0369
17.9962	0.02261	19.9973	0.17823		17.9962	0.03707	17.9962	0.03198	17.9962	0.03979	18.0079	0.00654	18.0015	0.04448	17.9962	0.03701
18.0225	0.02315	20.0236	0.17211		18.0225	0.03734	18.0225	0.03298	18.0225	0.04027	18.0342	0.00659	18.0278	0.04613	18.0225	0.03745
18.0487	0.0225	20.0498	0.17869		18.0487	0.03645	18.0487	0.03232	18.0487	0.04027	18.0604	0.0062	18.054	0.04322	18.0487	0.03667
18.075	0.02268	20.0761	0.17803		18.075	0.0359	18.075	0.03132	18.075	0.03991	18.0867	0.00638	18.0803	0.04662	18.075	0.03679
18.1013	0.02315	20.1024	0.17929		18.1013	0.03681	18.1013	0.03099	18.1013	0.03885	18.113	0.00625	18.1066	0.04429	18.1013	0.0379
18.1275	0.02283	20.1286	0.17849		18.1275	0.03701	18.1275	0.03168	18.1275	0.03986	18.1392	0.00698	18.1328	0.04497	18.1275	0.0374
18.1538	0.02268	20.1549	0.17876		18.1538	0.03604	18.1538	0.03343	18.1538	0.03884	18.1655	0.0062	18.1591	0.04206	18.1538	0.03674
18.18	0.02226	20.1811	0.19532		18.18	0.03526	18.18	0.03244	18.18	0.04022	18.1917	0.00647	18.1853	0.04385	18.18	0.03731
18.2063	0.02111	20.2074	0.20603		18.2063	0.03808	18.2063	0.0309	18.2063	0.04089	18.218	0.00662	18.2116	0.04676	18.2063	0.03825
18.2326	0.0223	20.2337	0.19937		18.2326	0.03766	18.2326	0.03277	18.2326	0.04027	18.2443	0.00647	18.2379	0.04429	18.2326	0.03573
18.2588	0.02206	20.2599	0.20117		18.2588	0.03741	18.2588	0.03168	18.2588	0.04031	18.2705	0.00633	18.2641	0.04371	18.2588	0.03682
18.2851	0.02223	20.2862	0.22724		18.2851	0.03618	18.2851	0.03185	18.2851	0.03978	18.2968	0.00637	18.2904	0.04332	18.2851	0.03631
18.3113	0.02299	20.3124	0.25464		18.3113	0.03598	18.3113	0.03089	18.3113	0.0412	18.323	0.00613	18.3166	0.04545	18.3113	0.03845
18.3376	0.02208	20.3387	0.26934		18.3376	0.0362	18.3376	0.03142	18.3376	0.03971	18.3493	0.00657	18.3429	0.04099	18.3376	0.03851
18.3639	0.02273	20.365	0.30964		18.3639	0.03497	18.3639	0.03147	18.3639	0.04031	18.3756	0.0065	18.3692	0.04788	18.3639	0.03849
18.3901	0.0236	20.3912	0.37202		18.3901	0.03738	18.3901	0.0319	18.3901	0.04128	18.4018	0.00627	18.3954	0.04584	18.3901	0.03688
18.4164	0.022	20.4175	0.43686		18.4164	0.0365	18.4164	0.0321	18.4164	0.04034	18.4281	0.00645	18.4217	0.04569	18.4164	0.0388
18.4426	0.02195	20.4437	0.57093		18.4426	0.03674	18.4426	0.03209	18.4426	0.04011	18.4543	0.00682	18.4479	0.0424	18.4426	0.03555
18.4689	0.0223	20.47	0.69921		18.4689	0.03639	18.4689	0.03165	18.4689	0.04077	18.4806	0.00648	18.4742	0.04487	18.4689	0.03644
18.4952	0.02233	20.4963	0.8918		18.4952	0.03618	18.4952	0.03237	18.4952	0.04069	18.5069	0.00596	18.5005	0.04118	18.4952	0.0372
18.5214	0.0222	20.5225	1		18.5214	0.03707	18.5214	0.03216	18.5214	0.03978	18.5331	0.00657	18.5267	0.04288	18.5214	0.03674
18.5477	0.02228	20.5488	0.99342		18.5477	0.03613	18.5477	0.03175	18.5477	0.03915	18.5594	0.00616	18.553	0.04424	18.5477	0.0355
18.5739	0.02246	20.5751	0.86852		18.5739	0.03544	18.5739	0.0328	18.5739	0.04023	18.5857	0.00649	18.5792	0.03992	18.5739	0.03605
18.6002	0.02232	20.6013	0.7147		18.6002	0.03545	18.6002	0.03104	18.6002	0.03911	18.6119	0.00658	18.6055	0.04031	18.6002	0.03808
18.6265	0.02271	20.6276	0.58602		18.6265	0.03617	18.6265	0.03234	18.6265	0.03998	18.6382	0.006	18.6318	0.04603	18.6265	0.03739
18.6527	0.02202	20.6538	0.48002		18.6527	0.03467	18.6527	0.03198	18.6527	0.03875	18.6644	0.0063	18.658	0.04215	18.6527	0.03607
18.679	0.02165	20.6801	0.41139		18.679	0.03822	18.679	0.0322	18.679	0.04057	18.6907	0.00667	18.6843	0.04472	18.679	0.03685
18.7052	0.02188	20.7064	0.36104		18.7052	0.03573	18.7052	0.03331	18.7052	0.03971	18.717	0.00641	18.7106	0.04793	18.7052	0.03697
18.7315	0.02211	20.7326	0.32899		18.7315	0.03576	18.7315	0.0323	18.7315	0.03968	18.7432	0.00653	18.7368	0.04317	18.7315	0.03793
18.7578	0.02191	20.7589	0.30644		18.7578	0.03503	18.7578	0.03195	18.7578	0.03994	18.7695	0.00573	18.7631	0.04327	18.7578	0.0372
18.784	0.02235	20.7851	0.29148		18.784	0.03608	18.784	0.03274	18.784	0.03903	18.7957	0.00645	18.7893	0.04196	18.784	0.0375
18.8103	0.02188	20.8114	0.27486		18.8103	0.03528	18.8103	0.03104	18.8103	0.04056	18.822	0.00628	18.8156	0.04497	18.8103	0.03809
18.8365	0.02251	20.8377	0.25391		18.8365	0.03549	18.8365	0.03151	18.8365	0.03935	18.8483	0.00616	18.8419	0.04409	18.8365	0.0369
18.8628	0.023	20.8639	0.24746		18.8628	0.03408	18.8628	0.03253	18.8628	0.03881	18.8745	0.00651	18.8681	0.04123	18.8628	0.03725
18.8891	0.02181	20.8902	0.2303		18.8891	0.03679	18.8891	0.03394	18.8891	0.03993	18.9008	0.00622	18.8944	0.04046	18.8891	0.03555
18.9153	0.02107	20.9164	0.22205		18.9153	0.03546	18.9153	0.03123	18.9153	0.03972	18.927	0.00667	18.9206	0.03987	18.9153	0.0373
18.9416	0.02184	20.9427	0.21401		18.9416	0.03639	18.9416	0.03168	18.9416	0.04002	18.9533	0.00624	18.9469	0.03983	18.9416	0.03668
18.9678	0.02144	20.9689	0.20356		18.9678	0.03509	18.9678	0.03233	18.9678	0.03916	18.9795	0.0062	18.9732	0.0424	18.9678	0.03648
18.9941	0.02216	20.9952	0.19951		18.9941	0.03554	18.9941	0.0343	18.9941	0.03968	19.0058	0.0063	18.9994	0.04371	18.9941	0.03711
19.0204	0.02233	21.0215	0.19479		19.0204	0.03596	19.0204	0.03198	19.0204	0.04071	19.0321	0.00639	19.0257	0.04269	19.0204	0.03756
19.0466	0.02202	21.0477	0.20057		19.0466	0.0358	19.0466	0.03157	19.0466	0.04063	19.0583	0.00658	19.0519	0.04341	19.0466	0.03671
19.0729	0.02214	21.074	0.18508		19.0729	0.03581	19.0729	0.03174	19.0729	0.03999	19.0846	0.00589	19.0782	0.04424	19.0729	0.03754
19.0992	0.022	21.1003	0.19625		19.0992	0.03574	19.0992	0.03178	19.0992	0.04029	19.1109	0.00627	19.1045	0.03987	19.0992	0.0374
19.1254	0.02173	21.1265	0.19013		19.1254	0.03616	19.1254	0.03222	19.1254	0.04088	19.1371	0.00622	19.1307	0.04118	19.1254	0.03809
19.1517	0.02194	21.1528	0.188		19.1517	0.03596	19.1517	0.03171	19.1517	0.04001	19.1634	0.00603	19.157	0.04337	19.1517	0.03737
19.1779	0.02205	21.179	0.19525		19.1779	0.0352	19.1779	0.03308	19.1779	0.03898	19.1896	0.0061	19.1832	0.04521	19.1779	0.03856
19.2042	0.02197	21.2053	0.18787		19.2042	0.03576	19.2042	0.03315	19.2042	0.04008	19.2159	0.0063	19.2095	0.04293	19.2042	0.03756
19.2305	0.02257	21.2316	0.18607		19.2305	0.03522	19.2305	0.03315	19.2305	0.03977	19.2422	0.0064	19.2358	0.04123	19.2305	0.03671
19.2567	0.02208	21.2578	0.19206		19.2567	0.0373	19.2567	0.03233	19.2567	0.04073	19.2684	0.00619	19.262	0.04172	19.2567	0.0374
19.283	0.02279	21.2841	0.19279		19.283	0.03521	19.283	0.0322	19.283	0.04049	19.2947	0.00635	19.2883	0.04152	19.283	0.03955
19.3092	0.02239	21.3103	0.19937		19.3092	0.03717	19.3092	0.03239	19.3092	0.04047	19.3209	0.00569	19.3145	0.04123	19.3092	0.03728
19.3355	0.02225	21.3366	0.19465		19.3355	0.03432	19.3355	0.03241	19.3355	0.04018	19.3472	0.00615	19.3408	0.03798	19.3355	0.03965
19.3618	0.02277	21.3629	0.20024		19.3618	0.03722	19.3618	0.03241	19.3618	0.04097	19.3735	0.00623	19.3671	0.03968	19.3618	0.0372
19.388	0.02302	21.3891	0.19824		19.388	0.03747	19.388	0.031	19.388	0.04016	19.3997	0.00624	19.3933	0.03701	19.388	0.03684
19.4143	0.02342	21.4154	0.2023		19.4143	0.03653	19.4143	0.03336	19.4143	0.04078	19.426	0.00615	19.4196	0.0424	19.4143	0.03628
19.4405	0.02162	21.4416	0.21527		19.4405	0.03549	19.4405	0.03284	19.4405	0.04082	19.4522	0.00573	19.4458	0.04133	19.4405	0.03716
19.4668	0.02207	21.4679	0.21547		19.4668	0.03504	19.4668	0.03227	19.4668	0.04213	19.4785	0.00637	19.4721	0.0438	19.4668	0.03704
19.4931	0.02199	21.4942	0.2146		19.4931	0.03472	19.4931	0.03345	19.4931	0.03992	19.5048	0.00626	19.4984	0.04366	19.4931	0.03739
19.5193	0.0222	21.5204	0.2182		19.5193	0.03616	19.5193	0.03338	19.5193	0.04107	19.531	0.00661	19.5246	0.04206	19.5193	0.03727
19.5456	0.02233	21.5467	0.22172		19.5456	0.03617	19.5456	0.03216	19.5456	0.04174	19.5573	0.00635	19.5509	0.04584	19.5456	0.03848
19.5719	0.02303	21.5729	0.217		19.5719	0.03634	19.5719	0.03335	19.5719	0.04055	19.5835	0.00646	19.5771	0.04298	19.5719	0.03886
19.5981	0.02274	21.5992	0.21381		19.5981	0.03782	19.5981	0.0338	19.5981	0.04146	19.6098	0.00615	19.6034	0.04482	19.5981	0.0386
19.6244	0.02281	21.6255	0.21108		19.6244	0.03634	19.6244	0.03302	19.6244	0.04201	19.6361	0.00601	19.6297	0.03934	19.6244	0.03851
19.6506	0.02202	21.6517	0.20636		19.6506	0.03635	19.6506	0.03195	19.6506	0.04232	19.6623	0.00656	19.6559	0.04477	19.6506	0.03912
19.6769	0.02208	21.678	0.20563		19.6769	0.03548	19.6769	0.03174	19.6769	0.04329	19.6886	0.00629	19.6822	0.04094	19.6769	0.03951
19.7032	0.02252	21.7042	0.19671		19.7032	0.03703	19.7032	0.03318	19.7032	0.04219	19.7148	0.00651	19.7084	0.04123	19.7032	0.03972
19.7294	0.02232	21.7305	0.19073		19.7294	0.03694	19.7294	0.03321	19.7294	0.04395	19.7411	0.00695	19.7347	0.04477	19.7294	0.03866
19.7557	0.02182	21.7568	0.19552		19.7557	0.03806	19.7557	0.03551	19.7557	0.04472	19.7674	0.00705	19.761	0.04434	19.7557	0.0404
19.7819	0.02343	21.783	0.18235		19.7819	0.0392	19.7819	0.03468	19.7819	0.04454	19.7936	0.00786	19.7872	0.04356	19.7819	0.03949
19.8082	0.02259	21.8093	0.1876		19.8082	0.03999	19.8082	0.03594	19.8082	0.04673	19.8199	0.00858	19.8135	0.04317	19.8082	0.04161
19.8345	0.02261	21.8356	0.17956		19.8345	0.04203	19.8345	0.03717	19.8345	0.04655	19.8462	0.00937	19.8397	0.04191	19.8345	0.04279
19.8607	0.0229	21.8618	0.18474		19.8607	0.0433	19.8607	0.03988	19.8607	0.04714	19.8724	0.01026	19.866	0.04657	19.8607	0.04291
19.887	0.02245	21.8881	0.18109		19.887	0.04421	19.887	0.04205	19.887	0.05103	19.8987	0.00885	19.8923	0.04439	19.887	0.04483
19.9132	0.02276	21.9143	0.17809		19.9132	0.04522	19.9132	0.04502	19.9132	0.05205	19.9249	0.00825	19.9185	0.04439	19.9132	0.04732
19.9395	0.02344	21.9406	0.17843		19.9395	0.04646	19.9395	0.04287	19.9395	0.05254	19.9512	0.00696	19.9448	0.04686	19.9395	0.04953
19.9658	0.02333	21.9669	0.18288		19.9658	0.04622	19.9658	0.03987	19.9658	0.05041	19.9775	0.00642	19.9711	0.04972	19.9658	0.04629
19.992	0.02373	21.9931	0.17949		19.992	0.04221	19.992	0.03734	19.992	0.0469	20.0037	0.00629	19.9973	0.04851	19.992	0.04733
20.0183	0.0241	22.0194	0.17789		20.0183	0.04126	20.0183	0.03694	20.0183	0.045	20.03	0.00663	20.0236	0.05283	20.0183	0.04212
20.0445	0.02497	22.0456	0.18195		20.0445	0.03904	20.0445	0.03554	20.0445	0.04309	20.0562	0.00619	20.0498	0.05695	20.0445	0.04166
20.0708	0.02564	22.0719	0.18235		20.0708	0.03745	20.0708	0.03512	20.0708	0.04253	20.0825	0.00654	20.0761	0.05748	20.0708	0.03932
20.0971	0.02668	22.0982	0.17331		20.0971	0.03683	20.0971	0.03336	20.0971	0.04172	20.1088	0.00656	20.1024	0.0535	20.0971	0.0404
20.1233	0.03039	22.1244	0.17317		20.1233	0.03602	20.1233	0.03499	20.1233	0.04172	20.135	0.00633	20.1286	0.05103	20.1233	0.04043
20.1496	0.03305	22.1507	0.18169		20.1496	0.03516	20.1496	0.03372	20.1496	0.04047	20.1613	0.0064	20.1549	0.04244	20.1496	0.04018
20.1758	0.03726	22.1769	0.17384		20.1758	0.03473	20.1758	0.03379	20.1758	0.04156	20.1875	0.00642	20.1811	0.04405	20.1758	0.03728
20.2021	0.03749	22.2032	0.17464		20.2021	0.03715	20.2021	0.03264	20.2021	0.04241	20.2138	0.00668	20.2074	0.03983	20.2021	0.04103
20.2284	0.03262	22.2295	0.17384		20.2284	0.035	20.2284	0.03312	20.2284	0.03979	20.2401	0.00631	20.2337	0.04429	20.2284	0.03966
20.2546	0.02836	22.2557	0.18461		20.2546	0.03584	20.2546	0.03271	20.2546	0.04129	20.2663	0.00685	20.2599	0.04089	20.2546	0.03839
20.2809	0.02633	22.282	0.1767		20.2809	0.03634	20.2809	0.03381	20.2809	0.04084	20.2926	0.00636	20.2862	0.04114	20.2809	0.03871
20.3071	0.02383	22.3082	0.1763		20.3071	0.03499	20.3071	0.03346	20.3071	0.04136	20.3188	0.00658	20.3124	0.04419	20.3071	0.03909
20.3334	0.02376	22.3345	0.17251		20.3334	0.0361	20.3334	0.03321	20.3334	0.04082	20.3451	0.00666	20.3387	0.04138	20.3334	0.03915
20.3597	0.02312	22.3608	0.17936		20.3597	0.03468	20.3597	0.03256	20.3597	0.04156	20.3714	0.00726	20.365	0.03949	20.3597	0.03866
20.3859	0.02316	22.387	0.17976		20.3859	0.0333	20.3859	0.03288	20.3859	0.04173	20.3976	0.00773	20.3912	0.04191	20.3859	0.03863
20.4122	0.0247	22.4133	0.17011		20.4122	0.03424	20.4122	0.03227	20.4122	0.04138	20.4239	0.00777	20.4175	0.04579	20.4122	0.03833
20.4384	0.02389	22.4396	0.17324		20.4384	0.03419	20.4384	0.03258	20.4384	0.04039	20.4502	0.00933	20.4438	0.04196	20.4384	0.0378
20.4647	0.02367	22.4658	0.17204		20.4647	0.03492	20.4647	0.03234	20.4647	0.04101	20.4764	0.00999	20.47	0.04089	20.4647	0.03874
20.491	0.02371	22.4921	0.16825		20.491	0.03445	20.491	0.03223	20.491	0.04175	20.5027	0.00993	20.4963	0.04147	20.491	0.03857
20.5172	0.02367	22.5183	0.1775		20.5172	0.03546	20.5172	0.03263	20.5172	0.04173	20.5289	0.0103	20.5225	0.03822	20.5172	0.03836
20.5435	0.02407	22.5446	0.17031		20.5435	0.03405	20.5435	0.03232	20.5435	0.04191	20.5552	0.01048	20.5488	0.04506	20.5435	0.03862
20.5697	0.0234	22.5709	0.17517		20.5697	0.03467	20.5697	0.03403	20.5697	0.04079	20.5815	0.01	20.5751	0.0422	20.5697	0.03803
20.596	0.02335	22.5971	0.17563		20.596	0.03488	20.596	0.03192	20.596	0.04149	20.6077	0.00907	20.6013	0.04463	20.596	0.03918
20.6223	0.02341	22.6234	0.17424		20.6223	0.03327	20.6223	0.03318	20.6223	0.04072	20.634	0.00823	20.6276	0.04094	20.6223	0.03839
20.6485	0.02301	22.6496	0.18002		20.6485	0.0337	20.6485	0.03181	20.6485	0.04075	20.6602	0.00775	20.6538	0.04075	20.6485	0.03768
20.6748	0.02298	22.6759	0.16892		20.6748	0.03457	20.6748	0.03264	20.6748	0.04129	20.6865	0.00713	20.6801	0.03973	20.6748	0.03817
20.701	0.02294	22.7021	0.17304		20.701	0.03437	20.701	0.03179	20.701	0.04086	20.7127	0.00692	20.7064	0.04201	20.701	0.03773
20.7273	0.02308	22.7284	0.17184		20.7273	0.034	20.7273	0.03183	20.7273	0.04084	20.739	0.00659	20.7326	0.03958	20.7273	0.03911
20.7536	0.02435	22.7547	0.17883		20.7536	0.03409	20.7536	0.03198	20.7536	0.03994	20.7653	0.00679	20.7589	0.04012	20.7536	0.039
20.7798	0.02232	22.7809	0.18481		20.7798	0.03534	20.7798	0.0319	20.7798	0.04142	20.7915	0.00617	20.7851	0.03886	20.7798	0.03895
20.8061	0.0229	22.8072	0.1775		20.8061	0.03338	20.8061	0.03178	20.8061	0.04008	20.8178	0.00611	20.8114	0.04026	20.8061	0.03724
20.8324	0.0234	22.8334	0.17211		20.8324	0.03416	20.8324	0.03239	20.8324	0.04009	20.844	0.00648	20.8377	0.03958	20.8324	0.0404
20.8586	0.02286	22.8597	0.17537		20.8586	0.03437	20.8586	0.03287	20.8586	0.04087	20.8703	0.00613	20.8639	0.03997	20.8586	0.03771
20.8849	0.02208	22.886	0.17417		20.8849	0.03355	20.8849	0.03216	20.8849	0.0406	20.8966	0.00576	20.8902	0.04036	20.8849	0.03984
20.9111	0.02381	22.9122	0.17889		20.9111	0.03501	20.9111	0.03256	20.9111	0.04119	20.9228	0.006	20.9164	0.04196	20.9111	0.03843
20.9374	0.02315	22.9385	0.17264		20.9374	0.03503	20.9374	0.03192	20.9374	0.0412	20.9491	0.00614	20.9427	0.04298	20.9374	0.03722
20.9637	0.02234	22.9648	0.17484		20.9637	0.03303	20.9637	0.03387	20.9637	0.04183	20.9754	0.00585	20.969	0.03987	20.9637	0.03745
20.9899	0.02348	22.991	0.17796		20.9899	0.03364	20.9899	0.03415	20.9899	0.04083	21.0016	0.00617	20.9952	0.03876	20.9899	0.03733
21.0162	0.02346	23.0173	0.17271		21.0162	0.03424	21.0162	0.03234	21.0162	0.04202	21.0279	0.00538	21.0215	0.0406	21.0162	0.03803
21.0424	0.02207	23.0435	0.17563		21.0424	0.03468	21.0424	0.03414	21.0424	0.04161	21.0541	0.00575	21.0477	0.03822	21.0424	0.03826
21.0687	0.02319	23.0698	0.17863		21.0687	0.03387	21.0687	0.03319	21.0687	0.04261	21.0804	0.00596	21.074	0.04002	21.0687	0.03816
21.095	0.02344	23.0961	0.17404		21.095	0.03339	21.095	0.03367	21.095	0.03968	21.1067	0.00597	21.1003	0.03653	21.095	0.03839
21.1212	0.02303	23.1223	0.18115		21.1212	0.03295	21.1212	0.03251	21.1212	0.04223	21.1329	0.00607	21.1265	0.03575	21.1212	0.0377
21.1475	0.02337	23.1486	0.17716		21.1475	0.03534	21.1475	0.03308	21.1475	0.04192	21.1592	0.0059	21.1528	0.03968	21.1475	0.03831
21.1737	0.02348	23.1748	0.16952		21.1737	0.03404	21.1737	0.03282	21.1737	0.04128	21.1854	0.00588	21.179	0.039	21.1737	0.03929
21.2	0.0228	23.2011	0.1751		21.2	0.03344	21.2	0.03183	21.2	0.04083	21.2117	0.00581	21.2053	0.03905	21.2	0.03917
21.2263	0.02362	23.2274	0.17417		21.2263	0.03513	21.2263	0.03407	21.2263	0.04048	21.238	0.00558	21.2316	0.03915	21.2263	0.0386
21.2525	0.02344	23.2536	0.17317		21.2525	0.03427	21.2525	0.03306	21.2525	0.04175	21.2642	0.00579	21.2578	0.03958	21.2525	0.03885
21.2788	0.02196	23.2799	0.18089		21.2788	0.0334	21.2788	0.03329	21.2788	0.04137	21.2905	0.00588	21.2841	0.04128	21.2788	0.03823
21.305	0.02371	23.3061	0.17344		21.305	0.03404	21.305	0.03348	21.305	0.0411	21.3167	0.00556	21.3103	0.03643	21.305	0.03971
21.3313	0.02377	23.3324	0.17909		21.3313	0.03443	21.3313	0.03309	21.3313	0.04123	21.343	0.00603	21.3366	0.03808	21.3313	0.03733
21.3576	0.02341	23.3587	0.16985		21.3576	0.03352	21.3576	0.03295	21.3576	0.04064	21.3693	0.0059	21.3629	0.04191	21.3576	0.03837
21.3838	0.02283	23.3849	0.18388		21.3838	0.03425	21.3838	0.03349	21.3838	0.04095	21.3955	0.00567	21.3891	0.03861	21.3838	0.03811
21.4101	0.02215	23.4112	0.17763		21.4101	0.03419	21.4101	0.03314	21.4101	0.04187	21.4218	0.00602	21.4154	0.04448	21.4101	0.03911
21.4364	0.02313	23.4374	0.17377		21.4364	0.03312	21.4364	0.03338	21.4364	0.04237	21.448	0.00555	21.4416	0.03939	21.4364	0.03971
21.4626	0.02267	23.4637	0.17497		21.4626	0.03368	21.4626	0.03431	21.4626	0.0424	21.4743	0.00583	21.4679	0.03818	21.4626	0.0402
21.4889	0.02289	23.49	0.18069		21.4889	0.03384	21.4889	0.03413	21.4889	0.04132	21.5006	0.0059	21.4942	0.03997	21.4889	0.03952
21.5151	0.02268	23.5162	0.17763		21.5151	0.03392	21.5151	0.03325	21.5151	0.0416	21.5268	0.00589	21.5204	0.03628	21.5151	0.03899
21.5414	0.02387	23.5425	0.17883		21.5414	0.03368	21.5414	0.03343	21.5414	0.0407	21.5531	0.0059	21.5467	0.04055	21.5414	0.03842
21.5677	0.02379	23.5688	0.17484		21.5677	0.03382	21.5677	0.03481	21.5677	0.04236	21.5794	0.00589	21.5729	0.04046	21.5677	0.0378
21.5939	0.02283	23.595	0.17231		21.5939	0.03404	21.5939	0.03306	21.5939	0.04089	21.6056	0.00506	21.5992	0.03919	21.5939	0.038
21.6202	0.02365	23.6213	0.17543		21.6202	0.0323	21.6202	0.03311	21.6202	0.04155	21.6319	0.00584	21.6255	0.03449	21.6202	0.03813
21.6464	0.02257	23.6475	0.17903		21.6464	0.03388	21.6464	0.03321	21.6464	0.04204	21.6581	0.00545	21.6517	0.03924	21.6464	0.03846
21.6727	0.02359	23.6738	0.17903		21.6727	0.03435	21.6727	0.03346	21.6727	0.04104	21.6844	0.00611	21.678	0.03953	21.6727	0.03831
21.6989	0.02387	23.7001	0.17843		21.6989	0.035	21.6989	0.03305	21.6989	0.04253	21.7107	0.00597	21.7042	0.03716	21.6989	0.03909
21.7252	0.02298	23.7263	0.1747		21.7252	0.03473	21.7252	0.03118	21.7252	0.04211	21.7369	0.00573	21.7305	0.03866	21.7252	0.03813
21.7515	0.02331	23.7526	0.17789		21.7515	0.03346	21.7515	0.03441	21.7515	0.04187	21.7632	0.00579	21.7568	0.0406	21.7515	0.03796
21.7777	0.02289	23.7788	0.18115		21.7777	0.03431	21.7777	0.03397	21.7777	0.04101	21.7894	0.00559	21.783	0.04075	21.7777	0.03768
21.804	0.02344	23.8051	0.18202		21.804	0.03395	21.804	0.03401	21.804	0.04134	21.8157	0.00592	21.8093	0.039	21.804	0.03988
21.8303	0.02197	23.8314	0.17663		21.8303	0.0332	21.8303	0.03345	21.8303	0.04141	21.842	0.00598	21.8356	0.03856	21.8303	0.0394
21.8565	0.02275	23.8576	0.17816		21.8565	0.03233	21.8565	0.03312	21.8565	0.04186	21.8682	0.00588	21.8618	0.04303	21.8565	0.0382
21.8828	0.02376	23.8839	0.18554		21.8828	0.033	21.8828	0.03394	21.8828	0.04354	21.8945	0.00557	21.8881	0.04191	21.8828	0.03935
21.909	0.02457	23.9101	0.17736		21.909	0.03436	21.909	0.03349	21.909	0.04192	21.9207	0.00572	21.9143	0.03968	21.909	0.04015
21.9353	0.02291	23.9364	0.17942		21.9353	0.03593	21.9353	0.03377	21.9353	0.04199	21.947	0.00543	21.9406	0.04133	21.9353	0.03813
21.9616	0.02278	23.9627	0.17883		21.9616	0.03308	21.9616	0.03362	21.9616	0.04194	21.9733	0.00592	21.9669	0.03929	21.9616	0.03923
21.9878	0.02207	23.9889	0.17311		21.9878	0.03461	21.9878	0.0336	21.9878	0.04224	21.9995	0.00603	21.9931	0.03682	21.9878	0.03937
22.0141	0.02303	24.0152	0.17716		22.0141	0.03425	22.0141	0.03456	22.0141	0.04357	22.0258	0.00574	22.0194	0.03997	22.0141	0.03779
22.0403	0.02249	24.0414	0.17523		22.0403	0.03424	22.0403	0.03432	22.0403	0.04264	22.052	0.00613	22.0456	0.03847	22.0403	0.03992
22.0666	0.02322	24.0677	0.17863		22.0666	0.03425	22.0666	0.0349	22.0666	0.04387	22.0783	0.00594	22.0719	0.04055	22.0666	0.03912
22.0929	0.02267	24.094	0.18062		22.0929	0.03366	22.0929	0.03512	22.0929	0.04146	22.1046	0.0059	22.0982	0.03648	22.0929	0.04097
22.1191	0.02328	24.1202	0.18514		22.1191	0.03464	22.1191	0.03369	22.1191	0.0423	22.1308	0.0059	22.1244	0.03852	22.1191	0.03938
22.1454	0.02327	24.1465	0.18454		22.1454	0.03389	22.1454	0.03393	22.1454	0.04347	22.1571	0.00597	22.1507	0.04143	22.1454	0.03885
22.1716	0.02288	24.1727	0.18302		22.1716	0.03376	22.1716	0.0334	22.1716	0.04258	22.1833	0.00557	22.1769	0.04177	22.1716	0.03971
22.1979	0.02312	24.199	0.17809		22.1979	0.03405	22.1979	0.03377	22.1979	0.04305	22.2096	0.00616	22.2032	0.039	22.1979	0.03991
22.2242	0.02411	24.2253	0.18315		22.2242	0.03396	22.2242	0.03374	22.2242	0.04154	22.2359	0.00556	22.2295	0.03905	22.2242	0.03963
22.2504	0.02329	24.2515	0.18395		22.2504	0.03417	22.2504	0.03393	22.2504	0.04316	22.2621	0.00567	22.2557	0.03852	22.2504	0.03899
22.2767	0.02403	24.2778	0.18734		22.2767	0.03363	22.2767	0.0338	22.2767	0.04223	22.2884	0.00535	22.282	0.03987	22.2767	0.03977
22.3029	0.02421	24.3041	0.18222		22.3029	0.03346	22.3029	0.03389	22.3029	0.04193	22.3147	0.00598	22.3083	0.04016	22.3029	0.03693
22.3292	0.02471	24.3303	0.19432		22.3292	0.03399	22.3292	0.03415	22.3292	0.04212	22.3409	0.00569	22.3345	0.04021	22.3292	0.03845
22.3555	0.02375	24.3566	0.20117		22.3555	0.03452	22.3555	0.03519	22.3555	0.04296	22.3672	0.00556	22.3608	0.03701	22.3555	0.03945
22.3817	0.02366	24.3828	0.20982		22.3817	0.03362	22.3817	0.03299	22.3817	0.04227	22.3934	0.00616	22.387	0.04021	22.3817	0.03879
22.408	0.02338	24.4091	0.22172		22.408	0.03393	22.408	0.03441	22.408	0.04295	22.4197	0.00585	22.4133	0.04041	22.408	0.03814
22.4342	0.02354	24.4353	0.21833		22.4342	0.03359	22.4342	0.03481	22.4342	0.04315	22.4459	0.00586	22.4396	0.03847	22.4342	0.0408
22.4605	0.02291	24.4616	0.21367		22.4605	0.03452	22.4605	0.03331	22.4605	0.04296	22.4722	0.00563	22.4658	0.03852	22.4605	0.04021
22.4868	0.02245	24.4879	0.21268		22.4868	0.033	22.4868	0.03421	22.4868	0.04262	22.4985	0.00565	22.4921	0.03915	22.4868	0.03949
22.513	0.02321	24.5141	0.20549		22.513	0.0325	22.513	0.03355	22.513	0.04214	22.5247	0.0056	22.5183	0.03716	22.513	0.03949
22.5393	0.02408	24.5404	0.19944		22.5393	0.03358	22.5393	0.03355	22.5393	0.04234	22.551	0.00572	22.5446	0.03779	22.5393	0.03877
22.5656	0.02483	24.5666	0.19173		22.5656	0.03355	22.5656	0.03299	22.5656	0.04096	22.5772	0.00565	22.5709	0.03992	22.5656	0.04001
22.5918	0.02491	24.5929	0.19113		22.5918	0.03407	22.5918	0.03431	22.5918	0.0439	22.6035	0.00566	22.5971	0.0359	22.5918	0.03859
22.6181	0.02431	24.6192	0.20011		22.6181	0.03459	22.6181	0.03551	22.6181	0.04189	22.6298	0.0055	22.6234	0.03886	22.6181	0.03925
22.6443	0.02318	24.6454	0.19053		22.6443	0.03409	22.6443	0.0334	22.6443	0.0428	22.656	0.0052	22.6496	0.04002	22.6443	0.03965
22.6706	0.02297	24.6717	0.18647		22.6706	0.03423	22.6706	0.03377	22.6706	0.04236	22.6823	0.0054	22.6759	0.04114	22.6706	0.039
22.6969	0.02375	24.6979	0.18315		22.6969	0.03475	22.6969	0.0335	22.6969	0.04368	22.7085	0.00555	22.7021	0.03691	22.6969	0.03925
22.7231	0.02295	24.7242	0.18454		22.7231	0.03292	22.7231	0.03345	22.7231	0.04332	22.7348	0.00562	22.7284	0.0408	22.7231	0.03958
22.7494	0.02398	24.7505	0.17809		22.7494	0.03175	22.7494	0.03533	22.7494	0.04398	22.7611	0.00564	22.7547	0.04254	22.7494	0.03899
22.7756	0.02408	24.7767	0.18694		22.7756	0.03338	22.7756	0.03359	22.7756	0.04352	22.7873	0.00567	22.7809	0.0405	22.7756	0.03983
22.8019	0.02457	24.803	0.18421		22.8019	0.0333	22.8019	0.03423	22.8019	0.04235	22.8136	0.00568	22.8072	0.03745	22.8019	0.03955
22.8282	0.02436	24.8293	0.18188		22.8282	0.03476	22.8282	0.03449	22.8282	0.0435	22.8399	0.00556	22.8335	0.03779	22.8282	0.04069
22.8544	0.02344	24.8555	0.18162		22.8544	0.03296	22.8544	0.035	22.8544	0.04363	22.8661	0.00587	22.8597	0.03949	22.8544	0.04084
22.8807	0.02381	24.8818	0.18654		22.8807	0.03388	22.8807	0.03394	22.8807	0.04341	22.8924	0.00535	22.886	0.04356	22.8807	0.03923
22.9069	0.02343	24.908	0.18488		22.9069	0.03359	22.9069	0.03605	22.9069	0.04295	22.9186	0.00542	22.9122	0.03881	22.9069	0.04149
22.9332	0.02475	24.9343	0.18315		22.9332	0.0331	22.9332	0.0336	22.9332	0.04265	22.9449	0.00588	22.9385	0.03764	22.9332	0.04011
22.9595	0.02308	24.9606	0.18275		22.9595	0.0336	22.9595	0.03367	22.9595	0.04253	22.9712	0.00532	22.9648	0.03624	22.9595	0.04072
22.9857	0.02318	24.9868	0.18036		22.9857	0.03387	22.9857	0.03314	22.9857	0.04242	22.9974	0.0052	22.991	0.03837	22.9857	0.03949
23.012	0.02366	25.0131	0.18415		23.012	0.03455	23.012	0.03456	23.012	0.04341	23.0237	0.00591	23.0173	0.03803	23.012	0.03937
23.0382	0.02384	25.0393	0.18534		23.0382	0.03449	23.0382	0.03394	23.0382	0.04389	23.0499	0.00623	23.0435	0.03575	23.0382	0.03968
23.0645	0.02436	25.0656	0.17962		23.0645	0.03391	23.0645	0.03476	23.0645	0.04356	23.0762	0.00564	23.0698	0.04041	23.0645	0.03988
23.0908	0.02339	25.0919	0.1894		23.0908	0.03403	23.0908	0.03611	23.0908	0.0432	23.1025	0.00521	23.0961	0.03599	23.0908	0.04054
23.117	0.02261	25.1181	0.18807		23.117	0.03364	23.117	0.03411	23.117	0.04313	23.1287	0.00523	23.1223	0.03929	23.117	0.03952
23.1433	0.02359	25.1444	0.19332		23.1433	0.03452	23.1433	0.03372	23.1433	0.04253	23.155	0.0057	23.1486	0.03672	23.1433	0.0396
23.1695	0.023	25.1706	0.19665		23.1695	0.03351	23.1695	0.03456	23.1695	0.04318	23.1812	0.00583	23.1748	0.03818	23.1695	0.04061
23.1958	0.02328	25.1969	0.19199		23.1958	0.03471	23.1958	0.03349	23.1958	0.04327	23.2075	0.00585	23.2011	0.04016	23.1958	0.03946
23.2221	0.02413	25.2232	0.19213		23.2221	0.03464	23.2221	0.03309	23.2221	0.04491	23.2338	0.00583	23.2274	0.03463	23.2221	0.03997
23.2483	0.02383	25.2494	0.18873		23.2483	0.0332	23.2483	0.03372	23.2483	0.04367	23.26	0.00549	23.2536	0.03425	23.2483	0.04077
23.2746	0.02334	25.2757	0.19625		23.2746	0.03436	23.2746	0.0329	23.2746	0.04354	23.2863	0.00509	23.2799	0.03808	23.2746	0.04054
23.3009	0.02423	25.302	0.19971		23.3009	0.03501	23.3009	0.03418	23.3009	0.04204	23.3126	0.00526	23.3061	0.03813	23.3009	0.04003
23.3271	0.02336	25.3282	0.19698		23.3271	0.03254	23.3271	0.03401	23.3271	0.04215	23.3388	0.00583	23.3324	0.03944	23.3271	0.03877
23.3534	0.02395	25.3545	0.19751		23.3534	0.03443	23.3534	0.03338	23.3534	0.04402	23.3651	0.00579	23.3587	0.03789	23.3534	0.03918
23.3796	0.02412	25.3807	0.19991		23.3796	0.03407	23.3796	0.0341	23.3796	0.04354	23.3913	0.00557	23.3849	0.03919	23.3796	0.03974
23.4059	0.02453	25.407	0.20217		23.4059	0.03247	23.4059	0.03585	23.4059	0.04307	23.4176	0.00563	23.4112	0.03755	23.4059	0.03895
23.4322	0.02385	25.4333	0.20456		23.4322	0.03375	23.4322	0.03308	23.4322	0.04279	23.4439	0.00547	23.4374	0.03551	23.4322	0.04041
23.4584	0.02329	25.4595	0.19625		23.4584	0.03319	23.4584	0.03502	23.4584	0.04212	23.4701	0.00527	23.4637	0.03323	23.4584	0.03994
23.4847	0.0241	25.4858	0.19585		23.4847	0.03299	23.4847	0.03202	23.4847	0.04342	23.4964	0.00593	23.49	0.03706	23.4847	0.0412
23.5109	0.02378	25.512	0.19891		23.5109	0.03374	23.5109	0.03479	23.5109	0.04315	23.5226	0.0053	23.5162	0.03876	23.5109	0.04113
23.5372	0.02447	25.5383	0.20762		23.5372	0.03447	23.5372	0.03316	23.5372	0.04282	23.5489	0.00576	23.5425	0.03789	23.5372	0.04041
23.5634	0.02446	25.5646	0.21926		23.5634	0.03303	23.5634	0.0355	23.5634	0.04434	23.5752	0.00519	23.5688	0.03808	23.5634	0.03984
23.5897	0.02239	25.5908	0.21693		23.5897	0.0346	23.5897	0.03415	23.5897	0.04483	23.6014	0.00548	23.595	0.03769	23.5897	0.04031
23.616	0.02557	25.6171	0.22711		23.616	0.03439	23.616	0.03445	23.616	0.04472	23.6277	0.00542	23.6213	0.0375	23.616	0.04124
23.6422	0.02386	25.6433	0.22371		23.6422	0.03485	23.6422	0.03584	23.6422	0.04342	23.6539	0.00588	23.6475	0.03963	23.6422	0.04116
23.6685	0.0247	25.6696	0.21181		23.6685	0.03412	23.6685	0.03587	23.6685	0.044	23.6802	0.00536	23.6738	0.04016	23.6685	0.04178
23.6948	0.024	25.6959	0.20363		23.6948	0.03408	23.6948	0.0357	23.6948	0.04224	23.7065	0.00586	23.7001	0.03493	23.6948	0.03879
23.721	0.02379	25.7221	0.20795		23.721	0.03364	23.721	0.035	23.721	0.04474	23.7327	0.00541	23.7263	0.03789	23.721	0.04149
23.7473	0.02449	25.7484	0.19219		23.7473	0.0342	23.7473	0.03464	23.7473	0.04297	23.759	0.00525	23.7526	0.03939	23.7473	0.04176
23.7735	0.02364	25.7746	0.19625		23.7735	0.03496	23.7735	0.03389	23.7735	0.04506	23.7852	0.00532	23.7788	0.03779	23.7735	0.04143
23.7998	0.02302	25.8009	0.19412		23.7998	0.03401	23.7998	0.03533	23.7998	0.04397	23.8115	0.00566	23.8051	0.03876	23.7998	0.04175
23.8261	0.02402	25.8272	0.19472		23.8261	0.03529	23.8261	0.03674	23.8261	0.04553	23.8378	0.00545	23.8314	0.03919	23.8261	0.04018
23.8523	0.02325	25.8534	0.18853		23.8523	0.03362	23.8523	0.03608	23.8523	0.04631	23.864	0.00521	23.8576	0.03832	23.8523	0.041
23.8786	0.02357	25.8797	0.19179		23.8786	0.03432	23.8786	0.03618	23.8786	0.04556	23.8903	0.00596	23.8839	0.04055	23.8786	0.04054
23.9048	0.02611	25.9059	0.19332		23.9048	0.0336	23.9048	0.0354	23.9048	0.04525	23.9165	0.00596	23.9101	0.04016	23.9048	0.04288
23.9311	0.02353	25.9322	0.18714		23.9311	0.03473	23.9311	0.03734	23.9311	0.04495	23.9428	0.00577	23.9364	0.03774	23.9311	0.04213
23.9574	0.02596	25.9585	0.18867		23.9574	0.0359	23.9574	0.03575	23.9574	0.04564	23.9691	0.00564	23.9627	0.0423	23.9574	0.04239
23.9836	0.02436	25.9847	0.19332		23.9836	0.03557	23.9836	0.0372	23.9836	0.04576	23.9953	0.0061	23.9889	0.04041	23.9836	0.04047
24.0099	0.02453	26.011	0.19818		24.0099	0.03378	24.0099	0.03578	24.0099	0.0468	24.0216	0.00593	24.0152	0.03958	24.0099	0.04155
24.0361	0.02416	26.0372	0.2039		24.0361	0.03431	24.0361	0.03618	24.0361	0.04535	24.0478	0.0062	24.0414	0.03983	24.0361	0.04186
24.0624	0.0241	26.0635	0.19711		24.0624	0.03604	24.0624	0.03785	24.0624	0.04629	24.0741	0.00609	24.0677	0.03769	24.0624	0.04169
24.0887	0.02487	26.0898	0.19891		24.0887	0.035	24.0887	0.03728	24.0887	0.04717	24.1004	0.00676	24.094	0.04167	24.0887	0.04259
24.1149	0.02425	26.116	0.19778		24.1149	0.03416	24.1149	0.03714	24.1149	0.04777	24.1266	0.00719	24.1202	0.03779	24.1149	0.04281
24.1412	0.02563	26.1423	0.20257		24.1412	0.03767	24.1412	0.03882	24.1412	0.04913	24.1529	0.00695	24.1465	0.04293	24.1412	0.04316
24.1674	0.02474	26.1685	0.20489		24.1674	0.03721	24.1674	0.03822	24.1674	0.05135	24.1791	0.00697	24.1728	0.04152	24.1674	0.04526
24.1937	0.02515	26.1948	0.21188		24.1937	0.03808	24.1937	0.03929	24.1937	0.05126	24.2054	0.00734	24.199	0.04114	24.1937	0.04629
24.22	0.02456	26.2211	0.22252		24.22	0.0406	24.22	0.03974	24.22	0.05283	24.2317	0.00816	24.2253	0.03924	24.22	0.04671
24.2462	0.02542	26.2473	0.23436		24.2462	0.04318	24.2462	0.04233	24.2462	0.05617	24.2579	0.00893	24.2515	0.04157	24.2462	0.04686
24.2725	0.02442	26.2736	0.24639		24.2725	0.04468	24.2725	0.04646	24.2725	0.06002	24.2842	0.01045	24.2778	0.04356	24.2725	0.04985
24.2987	0.02496	26.2998	0.25743		24.2987	0.04794	24.2987	0.04856	24.2987	0.06407	24.3104	0.01285	24.3041	0.04385	24.2987	0.05096
24.325	0.024	26.3261	0.29607		24.325	0.05041	24.325	0.05338	24.325	0.07141	24.3367	0.01702	24.3303	0.04754	24.325	0.05734
24.3513	0.02544	26.3524	0.32839		24.3513	0.05573	24.3513	0.06283	24.3513	0.07895	24.363	0.02308	24.3566	0.04812	24.3513	0.06631
24.3775	0.02572	26.3786	0.3899		24.3775	0.06194	24.3775	0.07377	24.3775	0.09158	24.3892	0.02575	24.3828	0.05186	24.3775	0.07257
24.4038	0.02622	26.4049	0.45627		24.4038	0.0701	24.4038	0.09447	24.4038	0.10565	24.4155	0.02145	24.4091	0.05908	24.4038	0.08228
24.4301	0.02518	26.4311	0.5684		24.4301	0.08429	24.4301	0.11581	24.4301	0.12598	24.4417	0.01796	24.4353	0.06161	24.4301	0.09587
24.4563	0.02708	26.4574	0.69808		24.4563	0.09602	24.4563	0.12964	24.4563	0.14456	24.468	0.01434	24.4616	0.07165	24.4563	0.11123
24.4826	0.02677	26.4837	0.839		24.4826	0.11101	24.4826	0.11391	24.4826	0.13327	24.4943	0.01063	24.4879	0.07795	24.4826	0.12148
24.5088	0.0289	26.5099	0.86793		24.5088	0.11301	24.5088	0.09663	24.5088	0.11307	24.5205	0.00826	24.5141	0.09095	24.5088	0.11304
24.5351	0.02911	26.5362	0.78739		24.5351	0.09825	24.5351	0.07978	24.5351	0.09373	24.5468	0.00773	24.5404	0.10279	24.5351	0.1001
24.5614	0.03104	26.5624	0.68145		24.5614	0.08299	24.5614	0.06186	24.5614	0.07419	24.573	0.00763	24.5666	0.13835	24.5614	0.08623
24.5876	0.03373	26.5887	0.57711		24.5876	0.06693	24.5876	0.0512	24.5876	0.06206	24.5993	0.00653	24.5929	0.16207	24.5876	0.06921
24.6139	0.0388	26.615	0.46771		24.6139	0.05348	24.6139	0.04639	24.6139	0.05795	24.6256	0.00659	24.6192	0.12535	24.6139	0.06314
24.6401	0.04675	26.6412	0.37687		24.6401	0.04677	24.6401	0.0447	24.6401	0.05443	24.6518	0.00644	24.6454	0.10895	24.6401	0.05579
24.6664	0.05697	26.6675	0.32473		24.6664	0.04371	24.6664	0.04113	24.6664	0.05084	24.6781	0.00637	24.6717	0.08014	24.6664	0.04997
24.6927	0.07115	26.6938	0.28882		24.6927	0.03935	24.6927	0.04071	24.6927	0.04917	24.7044	0.00621	24.698	0.0585	24.6927	0.04763
24.7189	0.06129	26.72	0.26249		24.7189	0.03826	24.7189	0.03962	24.7189	0.04832	24.7306	0.00589	24.7242	0.05234	24.7189	0.04749
24.7452	0.05388	26.7463	0.24347		24.7452	0.03681	24.7452	0.03935	24.7452	0.04835	24.7569	0.00623	24.7505	0.05224	24.7452	0.04855
24.7714	0.04703	26.7725	0.23316		24.7714	0.03693	24.7714	0.03708	24.7714	0.0479	24.7831	0.00546	24.7767	0.04511	24.7714	0.04422
24.7977	0.03573	26.7988	0.22578		24.7977	0.03508	24.7977	0.037	24.7977	0.04711	24.8094	0.0057	24.803	0.04269	24.7977	0.04396
24.824	0.03155	26.8251	0.21201		24.824	0.03657	24.824	0.03694	24.824	0.0464	24.8357	0.00605	24.8293	0.04618	24.824	0.04337
24.8502	0.02962	26.8513	0.21301		24.8502	0.03549	24.8502	0.03636	24.8502	0.04725	24.8619	0.00583	24.8555	0.04123	24.8502	0.04316
24.8765	0.02981	26.8776	0.19964		24.8765	0.03487	24.8765	0.03779	24.8765	0.04712	24.8882	0.00599	24.8818	0.04123	24.8765	0.0429
24.9027	0.02686	26.9038	0.19086		24.9027	0.03417	24.9027	0.03827	24.9027	0.04694	24.9144	0.00571	24.908	0.04196	24.9027	0.04413
24.929	0.02703	26.9301	0.19598		24.929	0.03512	24.929	0.0388	24.929	0.04518	24.9407	0.0059	24.9343	0.04215	24.929	0.04301
24.9553	0.02728	26.9564	0.1874		24.9553	0.0359	24.9553	0.03756	24.9553	0.04543	24.967	0.00575	24.9606	0.04283	24.9553	0.0443
24.9815	0.02607	26.9826	0.18494		24.9815	0.03485	24.9815	0.03857	24.9815	0.04725	24.9932	0.00549	24.9868	0.03987	24.9815	0.04356
25.0078	0.02525	27.0089	0.18381		25.0078	0.03459	25.0078	0.03788	25.0078	0.04646	25.0195	0.00601	25.0131	0.0375	25.0078	0.04348
25.034	0.02521	27.0351	0.18794		25.034	0.03508	25.034	0.03759	25.034	0.0458	25.0457	0.00589	25.0393	0.03725	25.034	0.04417
25.0603	0.02528	27.0614	0.18302		25.0603	0.03391	25.0603	0.03693	25.0603	0.04629	25.072	0.00583	25.0656	0.04293	25.0603	0.04413
25.0866	0.02565	27.0877	0.18115		25.0866	0.03411	25.0866	0.04018	25.0866	0.04594	25.0983	0.00598	25.0919	0.04041	25.0866	0.04341
25.1128	0.02559	27.1139	0.18388		25.1128	0.03629	25.1128	0.03622	25.1128	0.04618	25.1245	0.00596	25.1181	0.03973	25.1128	0.04437
25.1391	0.02539	27.1402	0.18607		25.1391	0.0352	25.1391	0.03703	25.1391	0.04718	25.1508	0.00564	25.1444	0.03779	25.1391	0.04488
25.1654	0.02435	27.1665	0.17736		25.1654	0.03471	25.1654	0.03925	25.1654	0.04718	25.1771	0.00621	25.1706	0.04031	25.1654	0.04371
25.1916	0.025	27.1927	0.17523		25.1916	0.03661	25.1916	0.03875	25.1916	0.0474	25.2033	0.00607	25.1969	0.03837	25.1916	0.04422
25.2179	0.02378	27.219	0.18055		25.2179	0.03602	25.2179	0.0373	25.2179	0.04811	25.2296	0.00597	25.2232	0.04099	25.2179	0.04268
25.2441	0.02431	27.2452	0.18355		25.2441	0.03469	25.2441	0.03977	25.2441	0.04788	25.2558	0.00677	25.2494	0.0405	25.2441	0.04422
25.2704	0.02445	27.2715	0.17743		25.2704	0.03516	25.2704	0.03681	25.2704	0.04875	25.2821	0.0064	25.2757	0.04157	25.2704	0.04377
25.2966	0.02515	27.2978	0.17377		25.2966	0.03655	25.2966	0.03947	25.2966	0.04885	25.3084	0.00658	25.302	0.0422	25.2966	0.04698
25.3229	0.02458	27.324	0.17617		25.3229	0.03695	25.3229	0.03956	25.3229	0.04795	25.3346	0.00641	25.3282	0.0422	25.3229	0.04471
25.3492	0.0257	27.3503	0.17603		25.3492	0.03726	25.3492	0.03868	25.3492	0.04937	25.3609	0.00616	25.3545	0.04249	25.3492	0.04796
25.3754	0.02588	27.3765	0.18135		25.3754	0.03697	25.3754	0.03932	25.3754	0.04792	25.3871	0.00674	25.3807	0.04254	25.3754	0.04637
25.4017	0.02601	27.4028	0.18095		25.4017	0.03691	25.4017	0.03935	25.4017	0.04866	25.4134	0.00705	25.407	0.04443	25.4017	0.0475
25.4279	0.0254	27.4291	0.17231		25.4279	0.03767	25.4279	0.04029	25.4279	0.04908	25.4397	0.00672	25.4333	0.0408	25.4279	0.04671
25.4542	0.02594	27.4553	0.1761		25.4542	0.03723	25.4542	0.03915	25.4542	0.04883	25.4659	0.00713	25.4595	0.04332	25.4542	0.04723
25.4805	0.02629	27.4816	0.17065		25.4805	0.03686	25.4805	0.04073	25.4805	0.0492	25.4922	0.00668	25.4858	0.04371	25.4805	0.04747
25.5067	0.02656	27.5078	0.1741		25.5067	0.03774	25.5067	0.04034	25.5067	0.0491	25.5184	0.00664	25.512	0.04536	25.5067	0.04838
25.533	0.02608	27.5341	0.17922		25.533	0.03635	25.533	0.0398	25.533	0.05043	25.5447	0.00654	25.5383	0.04487	25.533	0.04993
25.5593	0.02653	27.5604	0.16606		25.5593	0.03624	25.5593	0.0388	25.5593	0.04851	25.571	0.00596	25.5646	0.04434	25.5593	0.04822
25.5855	0.02682	27.5866	0.17324		25.5855	0.03718	25.5855	0.03882	25.5855	0.04821	25.5972	0.00589	25.5908	0.04744	25.5855	0.04494
25.6118	0.0273	27.6129	0.17377		25.6118	0.0348	25.6118	0.03872	25.6118	0.04751	25.6235	0.00607	25.6171	0.04492	25.6118	0.04517
25.638	0.02665	27.6391	0.17557		25.638	0.03427	25.638	0.03829	25.638	0.04669	25.6497	0.006	25.6433	0.0522	25.638	0.04509
25.6643	0.02675	27.6654	0.17191		25.6643	0.03526	25.6643	0.03833	25.6643	0.04673	25.676	0.00609	25.6696	0.05404	25.6643	0.04322
25.6906	0.02863	27.6917	0.18594		25.6906	0.03477	25.6906	0.03838	25.6906	0.04792	25.7023	0.00629	25.6959	0.05079	25.6906	0.04534
25.7168	0.02758	27.7179	0.17364		25.7168	0.03518	25.7168	0.03677	25.7168	0.04803	25.7285	0.00593	25.7221	0.04865	25.7168	0.04532
25.7431	0.02854	27.7442	0.18062		25.7431	0.03537	25.7431	0.03758	25.7431	0.04728	25.7548	0.0061	25.7484	0.04502	25.7431	0.04468
25.7693	0.02924	27.7704	0.17557		25.7693	0.0359	25.7693	0.03756	25.7693	0.04614	25.781	0.00581	25.7746	0.0423	25.7693	0.04456
25.7956	0.02815	27.7967	0.18222		25.7956	0.03457	25.7956	0.03819	25.7956	0.0474	25.8073	0.00576	25.8009	0.0406	25.7956	0.04543
25.8219	0.02677	27.823	0.19053		25.8219	0.03382	25.8219	0.03943	25.8219	0.04679	25.8336	0.00602	25.8272	0.03949	25.8219	0.04608
25.8481	0.02741	27.8492	0.19465		25.8481	0.03549	25.8481	0.03973	25.8481	0.04847	25.8598	0.00593	25.8534	0.04118	25.8481	0.04628
25.8744	0.02675	27.8755	0.19632		25.8744	0.03467	25.8744	0.03882	25.8744	0.04789	25.8861	0.00601	25.8797	0.04337	25.8744	0.04677
25.9006	0.02659	27.9017	0.21115		25.9006	0.03554	25.9006	0.03824	25.9006	0.04911	25.9123	0.00653	25.9059	0.04041	25.9006	0.04549
25.9269	0.02638	27.928	0.22179		25.9269	0.03465	25.9269	0.03874	25.9269	0.049	25.9386	0.00662	25.9322	0.04152	25.9269	0.04801
25.9532	0.02673	27.9543	0.22664		25.9532	0.03635	25.9532	0.03984	25.9532	0.04996	25.9649	0.00676	25.9585	0.039	25.9532	0.04876
25.9794	0.02718	27.9805	0.25524		25.9794	0.03516	25.9794	0.03957	25.9794	0.04975	25.9911	0.00688	25.9847	0.0389	25.9794	0.04796
26.0057	0.02746	28.0068	0.28004		26.0057	0.03536	26.0057	0.04092	26.0057	0.05107	26.0174	0.00717	26.011	0.04414	26.0057	0.05044
26.0319	0.02794	28.033	0.33278		26.0319	0.03701	26.0319	0.04257	26.0319	0.05233	26.0436	0.00664	26.0373	0.04055	26.0319	0.04979
26.0582	0.02671	28.0593	0.39363		26.0582	0.03691	26.0582	0.04107	26.0582	0.05303	26.0699	0.00756	26.0635	0.04385	26.0582	0.04958
26.0845	0.02636	28.0856	0.46904		26.0845	0.03917	26.0845	0.04262	26.0845	0.05331	26.0962	0.00784	26.0898	0.04065	26.0845	0.05142
26.1107	0.02695	28.1118	0.54193		26.1107	0.03818	26.1107	0.0444	26.1107	0.05486	26.1224	0.00825	26.116	0.04545	26.1107	0.05374
26.137	0.02784	28.1381	0.57771		26.137	0.03963	26.137	0.04246	26.137	0.05622	26.1487	0.00859	26.1423	0.04594	26.137	0.05397
26.1633	0.02875	28.1643	0.57425		26.1633	0.04081	26.1633	0.04409	26.1633	0.05868	26.1749	0.00928	26.1685	0.04337	26.1633	0.05636
26.1895	0.02833	28.1906	0.53089		26.1895	0.04238	26.1895	0.04587	26.1895	0.05851	26.2012	0.0093	26.1948	0.04351	26.1895	0.05561
26.2158	0.02884	28.2169	0.46765		26.2158	0.04036	26.2158	0.04578	26.2158	0.05939	26.2275	0.0096	26.2211	0.04502	26.2158	0.05911
26.242	0.02909	28.2431	0.40859		26.242	0.04521	26.242	0.04709	26.242	0.06152	26.2537	0.0101	26.2473	0.04385	26.242	0.06043
26.2683	0.02928	28.2694	0.3518		26.2683	0.04687	26.2683	0.04769	26.2683	0.06383	26.28	0.01034	26.2736	0.04536	26.2683	0.05967
26.2946	0.03146	28.2956	0.30644		26.2946	0.051	26.2946	0.05044	26.2946	0.06672	26.3062	0.01099	26.2998	0.04909	26.2946	0.06189
26.3208	0.03235	28.3219	0.27758		26.3208	0.05411	26.3208	0.05289	26.3208	0.07062	26.3325	0.01181	26.3261	0.05273	26.3208	0.06506
26.3471	0.03365	28.3482	0.26435		26.3471	0.05853	26.3471	0.05773	26.3471	0.07674	26.3588	0.01245	26.3524	0.05603	26.3471	0.06626
26.3733	0.0324	28.3744	0.24712		26.3733	0.06528	26.3733	0.06105	26.3733	0.08413	26.385	0.01514	26.3786	0.0569	26.3733	0.07238
26.3996	0.03476	28.4007	0.23622		26.3996	0.07339	26.3996	0.0734	26.3996	0.09255	26.4113	0.018	26.4049	0.05874	26.3996	0.0856
26.4259	0.03335	28.427	0.23203		26.4259	0.08278	26.4259	0.08609	26.4259	0.1045	26.4376	0.02279	26.4311	0.06456	26.4259	0.10038
26.4521	0.03398	28.4532	0.22059		26.4521	0.09672	26.4521	0.10565	26.4521	0.12265	26.4638	0.0274	26.4574	0.06224	26.4521	0.1197
26.4784	0.03351	28.4795	0.21839		26.4784	0.11079	26.4784	0.12902	26.4784	0.14308	26.4901	0.02975	26.4837	0.06811	26.4784	0.1456
26.5046	0.03371	28.5057	0.22145		26.5046	0.11819	26.5046	0.13464	26.5046	0.15577	26.5163	0.02876	26.5099	0.07373	26.5046	0.15748
26.5309	0.03109	28.532	0.2162		26.5309	0.11041	26.5309	0.12514	26.5309	0.15099	26.5426	0.02556	26.5362	0.08217	26.5309	0.15517
26.5572	0.0344	28.5583	0.23143		26.5572	0.10149	26.5572	0.1146	26.5572	0.13776	26.5689	0.0213	26.5625	0.08814	26.5572	0.14173
26.5834	0.03365	28.5845	0.23635		26.5834	0.08493	26.5834	0.09795	26.5834	0.11982	26.5951	0.01694	26.5887	0.11007	26.5834	0.12457
26.6097	0.03516	28.6108	0.24699		26.6097	0.07095	26.6097	0.07783	26.6097	0.10125	26.6214	0.01333	26.615	0.12316	26.6097	0.10293
26.6359	0.0372	28.637	0.26395		26.6359	0.06002	26.6359	0.06736	26.6359	0.08354	26.6476	0.01165	26.6412	0.14237	26.6359	0.08491
26.6622	0.03841	28.6633	0.26468		26.6622	0.05393	26.6622	0.05915	26.6622	0.07437	26.6739	0.01002	26.6675	0.16507	26.6622	0.07151
26.6885	0.04313	28.6896	0.25224		26.6885	0.0484	26.6885	0.05236	26.6885	0.06602	26.7002	0.00832	26.6938	0.17017	26.6885	0.06503
26.7147	0.04958	28.7158	0.23748		26.7147	0.04424	26.7147	0.04901	26.7147	0.06104	26.7264	0.0082	26.72	0.16178	26.7147	0.06155
26.741	0.0574	28.7421	0.22777		26.741	0.0408	26.741	0.04812	26.741	0.05582	26.7527	0.00754	26.7463	0.13379	26.741	0.05564
26.7672	0.07224	28.7683	0.21075		26.7672	0.04057	26.7672	0.04273	26.7672	0.05544	26.7789	0.00702	26.7725	0.1156	26.7672	0.05438
26.7935	0.08896	28.7946	0.20024		26.7935	0.03905	26.7935	0.04283	26.7935	0.05497	26.8052	0.00711	26.7988	0.08945	26.7935	0.05231
26.8198	0.09943	28.8209	0.1892		26.8198	0.03778	26.8198	0.04124	26.8198	0.05162	26.8315	0.00661	26.8251	0.07723	26.8198	0.05068
26.846	0.10009	28.8471	0.18607		26.846	0.03686	26.846	0.04226	26.846	0.04998	26.8577	0.00654	26.8513	0.06718	26.846	0.04818
26.8723	0.0888	28.8734	0.18448		26.8723	0.03762	26.8723	0.03988	26.8723	0.04856	26.884	0.00637	26.8776	0.05564	26.8723	0.04856
26.8985	0.07679	28.8996	0.18308		26.8985	0.03642	26.8985	0.03913	26.8985	0.04964	26.9102	0.00616	26.9038	0.05695	26.8985	0.04552
26.9248	0.06344	28.9259	0.17903		26.9248	0.0361	26.9248	0.04007	26.9248	0.04813	26.9365	0.0061	26.9301	0.05084	26.9248	0.04601
26.9511	0.05248	28.9522	0.18182		26.9511	0.03437	26.9511	0.03819	26.9511	0.04696	26.9628	0.00571	26.9564	0.04739	26.9511	0.04531
26.9773	0.04485	28.9784	0.17676		26.9773	0.03533	26.9773	0.03824	26.9773	0.04607	26.989	0.00603	26.9826	0.04715	26.9773	0.04459
27.0036	0.04049	29.0047	0.17583		27.0036	0.03421	27.0036	0.03826	27.0036	0.04729	27.0153	0.00568	27.0089	0.04565	27.0036	0.04489
27.0298	0.03549	29.031	0.17404		27.0298	0.03528	27.0298	0.03732	27.0298	0.04682	27.0416	0.00578	27.0352	0.04555	27.0298	0.04345
27.0561	0.03403	29.0572	0.1743		27.0561	0.03657	27.0561	0.03747	27.0561	0.04578	27.0678	0.00565	27.0614	0.04186	27.0561	0.04382
27.0824	0.03158	29.0835	0.17124		27.0824	0.03468	27.0824	0.03735	27.0824	0.04684	27.0941	0.00582	27.0877	0.0391	27.0824	0.0456
27.1086	0.03121	29.1097	0.17011		27.1086	0.03343	27.1086	0.03848	27.1086	0.04629	27.1203	0.00556	27.1139	0.03915	27.1086	0.04359
27.1349	0.03018	29.136	0.163		27.1349	0.03507	27.1349	0.03721	27.1349	0.04569	27.1466	0.00527	27.1402	0.03886	27.1349	0.04624
27.1611	0.02882	29.1623	0.1606		27.1611	0.03383	27.1611	0.03782	27.1611	0.04551	27.1729	0.00578	27.1665	0.0373	27.1611	0.04212
27.1874	0.02878	29.1885	0.16526		27.1874	0.03397	27.1874	0.03635	27.1874	0.0455	27.1991	0.00544	27.1927	0.04104	27.1874	0.04396
27.2137	0.02746	29.2148	0.1616		27.2137	0.03552	27.2137	0.03782	27.2137	0.0471	27.2254	0.0055	27.219	0.04012	27.2137	0.04568
27.2399	0.02729	29.241	0.16918		27.2399	0.03542	27.2399	0.03823	27.2399	0.04703	27.2516	0.0057	27.2452	0.04385	27.2399	0.04408
27.2662	0.02723	29.2673	0.17277		27.2662	0.03351	27.2662	0.03792	27.2662	0.04799	27.2779	0.0061	27.2715	0.03818	27.2662	0.04296
27.2924	0.02751	29.2935	0.1618		27.2924	0.03459	27.2924	0.03796	27.2924	0.04661	27.3041	0.00599	27.2978	0.03876	27.2924	0.045
27.3187	0.0264	29.3198	0.16732		27.3187	0.03635	27.3187	0.03969	27.3187	0.04836	27.3304	0.00581	27.324	0.03895	27.3187	0.04517
27.345	0.0267	29.3461	0.162		27.345	0.03517	27.345	0.03854	27.345	0.04861	27.3567	0.00577	27.3503	0.03517	27.345	0.046
27.3712	0.02665	29.3723	0.1632		27.3712	0.03477	27.3712	0.0388	27.3712	0.04727	27.3829	0.00598	27.3765	0.04012	27.3712	0.04655
27.3975	0.02725	29.3986	0.16865		27.3975	0.03721	27.3975	0.0399	27.3975	0.04803	27.4092	0.00561	27.4028	0.04303	27.3975	0.04384
27.4238	0.02655	29.4249	0.17357		27.4238	0.03654	27.4238	0.03797	27.4238	0.0488	27.4355	0.00609	27.4291	0.0375	27.4238	0.0448
27.45	0.02558	29.4511	0.17876		27.45	0.03701	27.45	0.03962	27.45	0.04932	27.4617	0.00622	27.4553	0.03638	27.45	0.04428
27.4763	0.02662	29.4774	0.17025		27.4763	0.03731	27.4763	0.03988	27.4763	0.04759	27.488	0.00556	27.4816	0.03983	27.4763	0.04586
27.5025	0.02688	29.5036	0.16825		27.5025	0.03628	27.5025	0.04058	27.5025	0.04893	27.5142	0.00601	27.5078	0.0423	27.5025	0.0452
27.5288	0.02697	29.5299	0.1884		27.5288	0.03533	27.5288	0.03895	27.5288	0.04988	27.5405	0.00562	27.5341	0.04283	27.5288	0.04681
27.5551	0.02699	29.5562	0.19432		27.5551	0.03666	27.5551	0.04007	27.5551	0.049	27.5668	0.00594	27.5604	0.04225	27.5551	0.04634
27.5813	0.02996	29.5824	0.20948		27.5813	0.03867	27.5813	0.04054	27.5813	0.04866	27.593	0.00619	27.5866	0.0391	27.5813	0.04459
27.6076	0.0287	29.6087	0.21733		27.6076	0.03851	27.6076	0.03998	27.6076	0.05119	27.6193	0.00591	27.6129	0.04046	27.6076	0.0446
27.6338	0.02817	29.6349	0.23429		27.6338	0.03912	27.6338	0.04039	27.6338	0.04909	27.6455	0.00619	27.6391	0.04603	27.6338	0.04687
27.6601	0.02854	29.6612	0.242		27.6601	0.03889	27.6601	0.04137	27.6601	0.05064	27.6718	0.00599	27.6654	0.04298	27.6601	0.04792
27.6864	0.02778	29.6875	0.24287		27.6864	0.03771	27.6864	0.04215	27.6864	0.05206	27.6981	0.00621	27.6917	0.04133	27.6864	0.0464
27.7126	0.02966	29.7137	0.23509		27.7126	0.03855	27.7126	0.04205	27.7126	0.05166	27.7243	0.00622	27.7179	0.03827	27.7126	0.04746
27.7389	0.02821	29.74	0.21913		27.7389	0.03866	27.7389	0.04321	27.7389	0.0509	27.7506	0.00683	27.7442	0.04133	27.7389	0.04847
27.7651	0.02867	29.7662	0.21121		27.7651	0.03997	27.7651	0.04314	27.7651	0.05338	27.7768	0.00651	27.7704	0.03745	27.7651	0.04816
27.7914	0.02909	29.7925	0.18834		27.7914	0.03975	27.7914	0.04454	27.7914	0.05302	27.8031	0.00671	27.7967	0.0405	27.7914	0.04849
27.8177	0.02965	29.8188	0.18641		27.8177	0.04233	27.8177	0.04254	27.8177	0.05643	27.8294	0.00744	27.823	0.0424	27.8177	0.05133
27.8439	0.02877	29.845	0.18388		27.8439	0.04322	27.8439	0.04645	27.8439	0.05746	27.8556	0.00727	27.8492	0.04274	27.8439	0.05034
27.8702	0.02844	29.8713	0.17969		27.8702	0.04423	27.8702	0.04685	27.8702	0.0592	27.8819	0.00735	27.8755	0.04453	27.8702	0.05057
27.8965	0.03029	29.8975	0.17277		27.8965	0.04687	27.8965	0.04758	27.8965	0.0617	27.9081	0.00808	27.9017	0.044	27.8965	0.05395
27.9227	0.02938	29.9238	0.17138		27.9227	0.04984	27.9227	0.04847	27.9227	0.0658	27.9344	0.00877	27.928	0.04288	27.9227	0.05492
27.949	0.02856	29.9501	0.16213		27.949	0.05207	27.949	0.05265	27.949	0.06856	27.9607	0.00974	27.9543	0.04424	27.949	0.05805
27.9752	0.02948	29.9763	0.15887		27.9752	0.0583	27.9752	0.05767	27.9752	0.07791	27.9869	0.01114	27.9805	0.04322	27.9752	0.06135
28.0015	0.03073	30.0026	0.161		28.0015	0.06599	28.0015	0.05949	28.0015	0.08529	28.0132	0.0128	28.0068	0.04657	28.0015	0.066
28.0278	0.03039	30.0288	0.16553		28.0278	0.07294	28.0278	0.06808	28.0278	0.09628	28.0394	0.01559	28.033	0.04914	28.0278	0.074
28.054	0.0307	30.0551	0.15648		28.054	0.08311	28.054	0.07608	28.054	0.11109	28.0657	0.01867	28.0593	0.05253	28.054	0.07947
28.0803	0.03145	30.0814	0.15542		28.0803	0.09694	28.0803	0.08718	28.0803	0.12877	28.092	0.02283	28.0856	0.05675	28.0803	0.09074
28.1065	0.03197	30.1076	0.15535		28.1065	0.11192	28.1065	0.10488	28.1065	0.14932	28.1182	0.03219	28.1118	0.05884	28.1065	0.1071
28.1328	0.03386	30.1339	0.16227		28.1328	0.13627	28.1328	0.12888	28.1328	0.17717	28.1445	0.04598	28.1381	0.06573	28.1328	0.13131
28.1591	0.03468	30.1602	0.15415		28.1591	0.16217	28.1591	0.1624	28.1591	0.21745	28.1708	0.07378	28.1643	0.07344	28.1591	0.16168
28.1853	0.03626	30.1864	0.15887		28.1853	0.2033	28.1853	0.21391	28.1853	0.2682	28.197	0.12353	28.1906	0.08154	28.1853	0.2105
28.2116	0.03909	30.2127	0.15528		28.2116	0.25748	28.2116	0.30609	28.2116	0.34879	28.2233	0.14233	28.2169	0.09459	28.2116	0.28534
28.2378	0.04004	30.2389	0.15641		28.2378	0.33517	28.2378	0.46213	28.2378	0.46992	28.2495	0.08896	28.2431	0.10929	28.2378	0.39785
28.2641	0.04477	30.2652	0.16007		28.2641	0.45949	28.2641	0.67058	28.2641	0.66244	28.2758	0.08228	28.2694	0.13092	28.2641	0.56467
28.2904	0.05072	30.2915	0.15502		28.2904	0.60853	28.2904	0.74006	28.2904	0.80446	28.3021	0.06547	28.2956	0.15789	28.2904	0.69352
28.3166	0.05567	30.3177	0.15116		28.3166	0.57734	28.3166	0.52737	28.3166	0.61243	28.3283	0.0304	28.3219	0.19743	28.3166	0.63153
28.3429	0.06741	30.344	0.15076		28.3429	0.46018	28.3429	0.45443	28.3429	0.47225	28.3546	0.01809	28.3482	0.26034	28.3429	0.48405
28.3691	0.0826	30.3702	0.15688		28.3691	0.395	28.3691	0.36669	28.3691	0.42462	28.3808	0.01438	28.3744	0.3415	28.3691	0.41636
28.3954	0.10729	30.3965	0.15602		28.3954	0.28371	28.3954	0.20749	28.3954	0.25413	28.4071	0.01243	28.4007	0.50876	28.3954	0.29632
28.4217	0.14574	30.4228	0.15349		28.4217	0.17881	28.4217	0.13478	28.4217	0.15507	28.4334	0.01059	28.427	0.67917	28.4217	0.1805
28.4479	0.20854	30.449	0.15655		28.4479	0.12401	28.4479	0.10863	28.4479	0.121	28.4596	0.00913	28.4532	0.44526	28.4479	0.13447
28.4742	0.33505	30.4753	0.15375		28.4742	0.09513	28.4742	0.08851	28.4742	0.10216	28.4859	0.00917	28.4795	0.35867	28.4742	0.10907
28.5004	0.58606	30.5015	0.14644		28.5004	0.07853	28.5004	0.08111	28.5004	0.08942	28.5121	0.00836	28.5057	0.34295	28.5004	0.0933
28.5267	0.89663	30.5278	0.15096		28.5267	0.06675	28.5267	0.06757	28.5267	0.07979	28.5384	0.00757	28.532	0.16857	28.5267	0.08142
28.553	0.67859	30.5541	0.15375		28.553	0.05889	28.553	0.06355	28.553	0.07252	28.5647	0.00728	28.5583	0.10255	28.553	0.0751
28.5792	0.49319	30.5803	0.15103		28.5792	0.05304	28.5792	0.05741	28.5792	0.06791	28.5909	0.0072	28.5845	0.08722	28.5792	0.06758
28.6055	0.4958	30.6066	0.14584		28.6055	0.0473	28.6055	0.05325	28.6055	0.06219	28.6172	0.00704	28.6108	0.07179	28.6055	0.06184
28.6317	0.26318	30.6328	0.14524		28.6317	0.04619	28.6317	0.04915	28.6317	0.05802	28.6434	0.00676	28.637	0.065	28.6317	0.0573
28.658	0.13662	30.6591	0.15076		28.658	0.04332	28.658	0.04673	28.658	0.05663	28.6697	0.00647	28.6633	0.0586	28.658	0.05556
28.6843	0.09556	30.6854	0.15183		28.6843	0.04256	28.6843	0.04379	28.6843	0.05501	28.696	0.00676	28.6896	0.05477	28.6843	0.05291
28.7105	0.0757	30.7116	0.15455		28.7105	0.04174	28.7105	0.044	28.7105	0.05267	28.7222	0.00591	28.7158	0.05137	28.7105	0.05103
28.7368	0.06558	30.7379	0.14917		28.7368	0.04153	28.7368	0.04406	28.7368	0.05196	28.7485	0.00641	28.7421	0.047	28.7368	0.05007
28.763	0.05664	30.7641	0.14883		28.763	0.03842	28.763	0.04171	28.763	0.04955	28.7747	0.00624	28.7683	0.04531	28.763	0.04856
28.7893	0.04992	30.7904	0.14857		28.7893	0.03798	28.7893	0.04082	28.7893	0.04839	28.801	0.00599	28.7946	0.04531	28.7893	0.04709
28.8156	0.04282	30.8167	0.15176		28.8156	0.03884	28.8156	0.04066	28.8156	0.04986	28.8273	0.00539	28.8209	0.03949	28.8156	0.04638
28.8418	0.04059	30.8429	0.15143		28.8418	0.03663	28.8418	0.03918	28.8418	0.04812	28.8535	0.00498	28.8471	0.04031	28.8418	0.0466
28.8681	0.03811	30.8692	0.15209		28.8681	0.03691	28.8681	0.04063	28.8681	0.04792	28.8798	0.0056	28.8734	0.04298	28.8681	0.04471
28.8943	0.03465	30.8955	0.15069		28.8943	0.0353	28.8943	0.038	28.8943	0.04632	28.9061	0.00516	28.8997	0.04075	28.8943	0.04589
28.9206	0.03343	30.9217	0.15069		28.9206	0.03528	28.9206	0.0382	28.9206	0.04557	28.9323	0.00491	28.9259	0.03915	28.9206	0.04279
28.9469	0.03256	30.948	0.14451		28.9469	0.03489	28.9469	0.03779	28.9469	0.04667	28.9586	0.00528	28.9522	0.04026	28.9469	0.04331
28.9731	0.03115	30.9742	0.14664		28.9731	0.03424	28.9731	0.03537	28.9731	0.04531	28.9848	0.00499	28.9784	0.03658	28.9731	0.04454
28.9994	0.0309	31.0005	0.1473		28.9994	0.03463	28.9994	0.03698	28.9994	0.04458	29.0111	0.00497	29.0047	0.03769	28.9994	0.04459
29.0256	0.0295	31.0267	0.15575		29.0256	0.03287	29.0256	0.03608	29.0256	0.04531	29.0373	0.00529	29.031	0.03628	29.0256	0.04133
29.0519	0.0301	31.053	0.15023		29.0519	0.03311	29.0519	0.03599	29.0519	0.0444	29.0636	0.00503	29.0572	0.03944	29.0519	0.04423
29.0782	0.02979	31.0793	0.15103		29.0782	0.03391	29.0782	0.03741	29.0782	0.04494	29.0899	0.00485	29.0835	0.03434	29.0782	0.04141
29.1044	0.02933	31.1055	0.15282		29.1044	0.03319	29.1044	0.03585	29.1044	0.04354	29.1161	0.00478	29.1097	0.03449	29.1044	0.04139
29.1307	0.02843	31.1318	0.14897		29.1307	0.03238	29.1307	0.03621	29.1307	0.0443	29.1424	0.00475	29.136	0.03439	29.1307	0.0417
29.1569	0.02822	31.158	0.15768		29.1569	0.03193	29.1569	0.0349	29.1569	0.04333	29.1686	0.00462	29.1623	0.03536	29.1569	0.0407
29.1832	0.02862	31.1843	0.14963		29.1832	0.03203	29.1832	0.03548	29.1832	0.04245	29.1949	0.00511	29.1885	0.03211	29.1832	0.04092
29.2095	0.02812	31.2106	0.14591		29.2095	0.03142	29.2095	0.03451	29.2095	0.04267	29.2212	0.00474	29.2148	0.03391	29.2095	0.04057
29.2357	0.0262	31.2368	0.14551		29.2357	0.03162	29.2357	0.03629	29.2357	0.04308	29.2474	0.00508	29.241	0.03129	29.2357	0.04141
29.262	0.02719	31.2631	0.15442		29.262	0.03092	29.262	0.03505	29.262	0.04327	29.2737	0.00489	29.2673	0.03662	29.262	0.04298
29.2883	0.02742	31.2894	0.1485		29.2883	0.03205	29.2883	0.03581	29.2883	0.04334	29.3	0.00501	29.2936	0.03711	29.2883	0.0419
29.3145	0.02622	31.3156	0.14604		29.3145	0.03266	29.3145	0.03598	29.3145	0.04228	29.3262	0.00477	29.3198	0.03172	29.3145	0.04052
29.3408	0.02614	31.3419	0.1481		29.3408	0.03041	29.3408	0.03591	29.3408	0.04247	29.3525	0.00482	29.3461	0.03745	29.3408	0.04187
29.367	0.02686	31.3681	0.15568		29.367	0.03155	29.367	0.03332	29.367	0.0423	29.3787	0.00521	29.3723	0.03255	29.367	0.04047
29.3933	0.02625	31.3944	0.1493		29.3933	0.03245	29.3933	0.0356	29.3933	0.04233	29.405	0.00476	29.3986	0.03318	29.3933	0.04129
29.4196	0.02648	31.4207	0.14484		29.4196	0.03054	29.4196	0.03357	29.4196	0.0424	29.4313	0.00524	29.4249	0.03444	29.4196	0.04072
29.4458	0.02712	31.4469	0.14956		29.4458	0.03165	29.4458	0.03606	29.4458	0.04125	29.4575	0.0051	29.4511	0.03536	29.4458	0.03937
29.4721	0.02606	31.4732	0.15056		29.4721	0.03106	29.4721	0.03381	29.4721	0.0424	29.4838	0.00463	29.4774	0.0341	29.4721	0.04258
29.4983	0.02633	31.4994	0.14677		29.4983	0.03154	29.4983	0.03418	29.4983	0.04137	29.51	0.00463	29.5036	0.03507	29.4983	0.03981
29.5246	0.02684	31.5257	0.15156		29.5246	0.03171	29.5246	0.03397	29.5246	0.04235	29.5363	0.0049	29.5299	0.0324	29.5246	0.0392
29.5509	0.02647	31.552	0.14531		29.5509	0.03003	29.5509	0.03265	29.5509	0.0404	29.5626	0.00488	29.5562	0.03759	29.5509	0.03968
29.5771	0.02723	31.5782	0.14963		29.5771	0.03013	29.5771	0.03295	29.5771	0.04033	29.5888	0.00448	29.5824	0.03313	29.5771	0.03875
29.6034	0.02805	31.6045	0.1485		29.6034	0.0306	29.6034	0.03563	29.6034	0.0409	29.6151	0.00457	29.6087	0.03352	29.6034	0.03856
29.6296	0.027	31.6307	0.14597		29.6296	0.02989	29.6296	0.03415	29.6296	0.04077	29.6413	0.00464	29.6349	0.03764	29.6296	0.04004
29.6559	0.02596	31.657	0.14784		29.6559	0.02891	29.6559	0.0335	29.6559	0.04053	29.6676	0.00473	29.6612	0.03463	29.6559	0.03885
29.6822	0.0257	31.6833	0.14252		29.6822	0.02912	29.6822	0.03311	29.6822	0.03941	29.6939	0.00489	29.6875	0.03163	29.6822	0.03882
29.7084	0.02468	31.7095	0.14464		29.7084	0.02959	29.7084	0.03374	29.7084	0.03994	29.7201	0.00453	29.7137	0.03303	29.7084	0.03839
29.7347	0.02507	31.7358	0.14338		29.7347	0.03105	29.7347	0.03345	29.7347	0.04073	29.7464	0.0045	29.74	0.03245	29.7347	0.03941
29.761	0.02405	31.762	0.14551		29.761	0.0306	29.761	0.03362	29.761	0.04097	29.7726	0.00459	29.7662	0.03236	29.761	0.03941
29.7872	0.02462	31.7883	0.14285		29.7872	0.03	29.7872	0.03413	29.7872	0.03979	29.7989	0.00427	29.7925	0.03357	29.7872	0.04027
29.8135	0.02486	31.8146	0.14744		29.8135	0.03042	29.8135	0.03239	29.8135	0.04067	29.8252	0.00477	29.8188	0.02852	29.8135	0.03684
29.8397	0.02398	31.8408	0.14498		29.8397	0.03016	29.8397	0.03168	29.8397	0.04048	29.8514	0.00428	29.845	0.02881	29.8397	0.03658
29.866	0.02496	31.8671	0.14557		29.866	0.02984	29.866	0.03345	29.866	0.03968	29.8777	0.00418	29.8713	0.03459	29.866	0.03757
29.8923	0.02488	31.8934	0.14757		29.8923	0.02999	29.8923	0.03301	29.8923	0.03929	29.9039	0.00395	29.8975	0.02721	29.8923	0.03865
29.9185	0.02371	31.9196	0.1503		29.9185	0.02896	29.9185	0.03154	29.9185	0.03878	29.9302	0.00477	29.9238	0.03303	29.9185	0.03843
29.9448	0.02375	31.9459	0.15016		29.9448	0.02999	29.9448	0.0319	29.9448	0.0392	29.9565	0.00425	29.9501	0.03168	29.9448	0.03776
29.971	0.02455	31.9721	0.14504		29.971	0.03007	29.971	0.03215	29.971	0.03957	29.9827	0.00437	29.9763	0.03003	29.971	0.03796
29.9973	0.02456	31.9984	0.14305		29.9973	0.02945	29.9973	0.03222	29.9973	0.03942	30.009	0.00412	30.0026	0.02746	29.9973	0.03845
30.0236	0.02411	32.0247	0.14571		30.0236	0.02955	30.0236	0.03227	30.0236	0.0381	30.0353	0.0041	30.0288	0.03114	30.0236	0.03797
30.0498	0.02483	32.0509	0.14258		30.0498	0.02888	30.0498	0.03188	30.0498	0.03952	30.0615	0.00377	30.0551	0.03138	30.0498	0.03767
30.0761	0.0245	32.0772	0.13972		30.0761	0.02955	30.0761	0.03234	30.0761	0.03999	30.0878	0.00442	30.0814	0.03313	30.0761	0.03765
30.1023	0.02375	32.1034	0.14265		30.1023	0.02921	30.1023	0.03171	30.1023	0.03914	30.114	0.00407	30.1076	0.02867	30.1023	0.03834
30.1286	0.02351	32.1297	0.14178		30.1286	0.02981	30.1286	0.03165	30.1286	0.03906	30.1403	0.00437	30.1339	0.02993	30.1286	0.03677
30.1548	0.02381	32.1559	0.14491		30.1548	0.02767	30.1548	0.03305	30.1548	0.03776	30.1666	0.00381	30.1602	0.02964	30.1548	0.03724
30.1811	0.02323	32.1822	0.14331		30.1811	0.02899	30.1811	0.0324	30.1811	0.04077	30.1928	0.004	30.1864	0.02877	30.1811	0.03673
30.2074	0.0241	32.2085	0.15156		30.2074	0.02884	30.2074	0.03152	30.2074	0.0393	30.2191	0.00426	30.2127	0.03192	30.2074	0.03697
30.2336	0.0232	32.2347	0.14418		30.2336	0.0282	30.2336	0.03117	30.2336	0.03918	30.2453	0.00419	30.2389	0.02852	30.2336	0.03771
30.2599	0.02345	32.261	0.14185		30.2599	0.02802	30.2599	0.03267	30.2599	0.03799	30.2716	0.00423	30.2652	0.03192	30.2599	0.03592
30.2862	0.02341	32.2873	0.1491		30.2862	0.02832	30.2862	0.03141	30.2862	0.03979	30.2979	0.00421	30.2915	0.03168	30.2862	0.03671
30.3124	0.02287	32.3135	0.14651		30.3124	0.02815	30.3124	0.03181	30.3124	0.03945	30.3241	0.0045	30.3177	0.03231	30.3124	0.0378
30.3387	0.02375	32.3398	0.13713		30.3387	0.02976	30.3387	0.03254	30.3387	0.03908	30.3504	0.00383	30.344	0.02954	30.3387	0.03756
30.3649	0.02325	32.366	0.15203		30.3649	0.02917	30.3649	0.03176	30.3649	0.0387	30.3766	0.00442	30.3702	0.0292	30.3649	0.03673
30.3912	0.0231	32.3923	0.14391		30.3912	0.02678	30.3912	0.03202	30.3912	0.03917	30.4029	0.00406	30.3965	0.03323	30.3912	0.03724
30.4175	0.02336	32.4186	0.14518		30.4175	0.0279	30.4175	0.03185	30.4175	0.03918	30.4292	0.00445	30.4228	0.02838	30.4175	0.03673
30.4437	0.02384	32.4448	0.14358		30.4437	0.0285	30.4437	0.03151	30.4437	0.03984	30.4554	0.0044	30.449	0.03221	30.4437	0.03696
30.47	0.0232	32.4711	0.14897		30.47	0.02856	30.47	0.03232	30.47	0.03837	30.4817	0.00395	30.4753	0.03434	30.47	0.03671
30.4962	0.02349	32.4973	0.1636		30.4962	0.02749	30.4962	0.03234	30.4962	0.0395	30.5079	0.00457	30.5015	0.02901	30.4962	0.03768
30.5225	0.02272	32.5236	0.16213		30.5225	0.02933	30.5225	0.03174	30.5225	0.03798	30.5342	0.00392	30.5278	0.02867	30.5225	0.03725
30.5488	0.02332	32.5499	0.15728		30.5488	0.02854	30.5488	0.03287	30.5488	0.03958	30.5605	0.00416	30.5541	0.03187	30.5488	0.03656
30.575	0.02356	32.5761	0.15615		30.575	0.0285	30.575	0.03183	30.575	0.0391	30.5867	0.00379	30.5803	0.02867	30.575	0.03636
30.6013	0.02323	32.6024	0.15688		30.6013	0.02772	30.6013	0.03175	30.6013	0.03857	30.613	0.00412	30.6066	0.02877	30.6013	0.03754
30.6275	0.023	32.6287	0.15442		30.6275	0.02746	30.6275	0.0324	30.6275	0.03858	30.6393	0.00399	30.6329	0.02847	30.6275	0.03691
30.6538	0.0241	32.6549	0.15409		30.6538	0.02925	30.6538	0.03154	30.6538	0.03819	30.6655	0.00408	30.6591	0.03143	30.6538	0.03677
30.6801	0.02341	32.6812	0.15149		30.6801	0.02924	30.6801	0.03164	30.6801	0.03798	30.6918	0.00408	30.6854	0.03109	30.6801	0.03848
30.7063	0.02286	32.7074	0.15422		30.7063	0.02903	30.7063	0.03121	30.7063	0.03838	30.718	0.00416	30.7116	0.03071	30.7063	0.03828
30.7326	0.02338	32.7337	0.14724		30.7326	0.02856	30.7326	0.03049	30.7326	0.03824	30.7443	0.00408	30.7379	0.03109	30.7326	0.03724
30.7588	0.02364	32.76	0.14637		30.7588	0.0288	30.7588	0.03196	30.7588	0.03994	30.7706	0.00376	30.7642	0.03158	30.7588	0.03699
30.7851	0.02363	32.7862	0.14458		30.7851	0.02874	30.7851	0.03062	30.7851	0.03906	30.7968	0.00395	30.7904	0.02935	30.7851	0.03736
30.8114	0.02204	32.8125	0.14391		30.8114	0.02933	30.8114	0.03264	30.8114	0.03978	30.8231	0.00424	30.8167	0.03109	30.8114	0.03731
30.8376	0.02397	32.8387	0.14298		30.8376	0.02952	30.8376	0.03148	30.8376	0.03991	30.8493	0.00383	30.8429	0.031	30.8376	0.03661
30.8639	0.02218	32.865	0.14172		30.8639	0.02828	30.8639	0.03089	30.8639	0.03801	30.8756	0.00402	30.8692	0.02877	30.8639	0.0363
30.8901	0.02251	32.8912	0.14265		30.8901	0.02855	30.8901	0.03174	30.8901	0.03868	30.9018	0.00394	30.8955	0.03143	30.8901	0.03694
30.9164	0.02332	32.9175	0.14571		30.9164	0.02887	30.9164	0.03198	30.9164	0.03809	30.9281	0.00409	30.9217	0.03284	30.9164	0.03739
30.9427	0.02322	32.9438	0.14285		30.9427	0.02827	30.9427	0.03212	30.9427	0.03856	30.9544	0.00408	30.948	0.03143	30.9427	0.03679
30.9689	0.02298	32.97	0.13886		30.9689	0.02901	30.9689	0.03217	30.9689	0.03827	30.9806	0.004	30.9742	0.031	30.9689	0.03559
30.9952	0.02282	32.9963	0.15109		30.9952	0.02912	30.9952	0.03091	30.9952	0.03875	31.0069	0.00433	31.0005	0.03313	30.9952	0.03641
31.0215	0.02345	33.0226	0.15143		31.0215	0.02886	31.0215	0.03108	31.0215	0.03828	31.0331	0.00445	31.0267	0.02784	31.0215	0.03662
31.0477	0.02382	33.0488	0.14398		31.0477	0.02734	31.0477	0.02984	31.0477	0.03877	31.0594	0.0041	31.053	0.02833	31.0477	0.03619
31.074	0.02254	33.0751	0.14837		31.074	0.02848	31.074	0.03213	31.074	0.03885	31.0857	0.00395	31.0793	0.02925	31.074	0.0373
31.1002	0.02315	33.1013	0.14438		31.1002	0.03013	31.1002	0.03043	31.1002	0.03837	31.1119	0.00409	31.1055	0.03051	31.1002	0.03665
31.1265	0.02299	33.1276	0.14597		31.1265	0.02901	31.1265	0.03263	31.1265	0.03949	31.1382	0.00404	31.1318	0.02925	31.1265	0.03701
31.1528	0.02297	33.1539	0.14438		31.1528	0.02828	31.1528	0.03195	31.1528	0.03882	31.1645	0.00399	31.1581	0.03105	31.1528	0.03771
31.179	0.02239	33.1801	0.14597		31.179	0.02929	31.179	0.03103	31.179	0.0389	31.1907	0.00409	31.1843	0.02983	31.179	0.03786
31.2053	0.02333	33.2064	0.15203		31.2053	0.02812	31.2053	0.03199	31.2053	0.039	31.217	0.00394	31.2106	0.02799	31.2053	0.03708
31.2315	0.02298	33.2326	0.14158		31.2315	0.03005	31.2315	0.031	31.2315	0.03925	31.2432	0.00417	31.2368	0.02935	31.2315	0.03737
31.2578	0.02266	33.2589	0.14956		31.2578	0.02819	31.2578	0.03178	31.2578	0.03829	31.2695	0.00437	31.2631	0.03522	31.2578	0.0378
31.2841	0.02176	33.2852	0.1499		31.2841	0.02894	31.2841	0.03161	31.2841	0.03924	31.2958	0.00436	31.2894	0.03041	31.2841	0.03848
31.3103	0.02313	33.3114	0.15176		31.3103	0.02967	31.3103	0.03144	31.3103	0.04045	31.322	0.00408	31.3156	0.03003	31.3103	0.03862
31.3366	0.02348	33.3377	0.16486		31.3366	0.03049	31.3366	0.03298	31.3366	0.04084	31.3483	0.00456	31.3419	0.02988	31.3366	0.03802
31.3628	0.02291	33.3639	0.17085		31.3628	0.02961	31.3628	0.03268	31.3628	0.04177	31.3745	0.00438	31.3681	0.02998	31.3628	0.03786
31.3891	0.02364	33.3902	0.17517		31.3891	0.0298	31.3891	0.03315	31.3891	0.04123	31.4008	0.00484	31.3944	0.0308	31.3891	0.03992
31.4154	0.02306	33.4165	0.19386		31.4154	0.03038	31.4154	0.03322	31.4154	0.04112	31.4271	0.00476	31.4207	0.03143	31.4154	0.03862
31.4416	0.02352	33.4427	0.20902		31.4416	0.03046	31.4416	0.03353	31.4416	0.04293	31.4533	0.00504	31.4469	0.02813	31.4416	0.03788
31.4679	0.02339	33.469	0.21959		31.4679	0.03116	31.4679	0.03355	31.4679	0.04401	31.4796	0.0057	31.4732	0.03206	31.4679	0.03957
31.4941	0.02354	33.4952	0.23243		31.4941	0.03263	31.4941	0.03321	31.4941	0.04509	31.5058	0.00575	31.4994	0.03027	31.4941	0.03997
31.5204	0.02408	33.5215	0.23223		31.5204	0.03407	31.5204	0.03462	31.5204	0.04683	31.5321	0.00693	31.5257	0.03109	31.5204	0.04106
31.5467	0.02378	33.5478	0.24839		31.5467	0.03533	31.5467	0.03778	31.5467	0.04837	31.5584	0.00903	31.552	0.03493	31.5467	0.04232
31.5729	0.0234	33.574	0.25517		31.5729	0.0365	31.5729	0.03942	31.5729	0.05184	31.5846	0.01014	31.5782	0.03454	31.5729	0.0456
31.5992	0.02496	33.6003	0.27359		31.5992	0.03981	31.5992	0.04525	31.5992	0.05637	31.6109	0.01475	31.6045	0.03473	31.5992	0.04767
31.6255	0.02394	33.6266	0.30691		31.6255	0.04185	31.6255	0.05051	31.6255	0.06358	31.6371	0.01621	31.6307	0.03953	31.6255	0.05159
31.6517	0.02441	33.6528	0.34289		31.6517	0.04701	31.6517	0.06259	31.6517	0.07404	31.6634	0.01202	31.657	0.04201	31.6517	0.05855
31.678	0.02489	33.6791	0.37734		31.678	0.0553	31.678	0.07363	31.678	0.08553	31.6897	0.01084	31.6833	0.04332	31.678	0.06419
31.7042	0.02563	33.7053	0.39749		31.7042	0.06318	31.7042	0.08215	31.7042	0.09561	31.7159	0.01099	31.7095	0.04492	31.7042	0.07419
31.7305	0.02473	33.7316	0.39017		31.7305	0.0702	31.7305	0.07855	31.7305	0.09177	31.7422	0.00771	31.7358	0.0537	31.7305	0.08124
31.7568	0.02644	33.7578	0.36723		31.7568	0.06834	31.7568	0.06723	31.7568	0.07575	31.7685	0.00584	31.762	0.05642	31.7568	0.079
31.783	0.02789	33.7841	0.33976		31.783	0.06158	31.783	0.05853	31.783	0.07068	31.7947	0.0046	31.7883	0.06791	31.783	0.07108
31.8093	0.0312	33.8104	0.2964		31.8093	0.05622	31.8093	0.05253	31.8093	0.06476	31.821	0.00432	31.8146	0.08368	31.8093	0.06551
31.8355	0.03594	33.8366	0.26109		31.8355	0.04915	31.8355	0.04385	31.8355	0.05154	31.8472	0.00431	31.8408	0.09265	31.8355	0.057
31.8618	0.04361	33.8629	0.23316		31.8618	0.04223	31.8618	0.03647	31.8618	0.04495	31.8735	0.00409	31.8671	0.07053	31.8618	0.04924
31.888	0.0549	33.8892	0.21826		31.888	0.0357	31.888	0.03451	31.888	0.04086	31.8998	0.00417	31.8934	0.0651	31.888	0.04337
31.9143	0.07524	33.9154	0.19738		31.9143	0.03186	31.9143	0.03273	31.9143	0.03987	31.926	0.00431	31.9196	0.06005	31.9143	0.04121
31.9406	0.08339	33.9417	0.18714		31.9406	0.03093	31.9406	0.03118	31.9406	0.03907	31.9523	0.00375	31.9459	0.04831	31.9406	0.0377
31.9668	0.06313	33.9679	0.1757		31.9668	0.02832	31.9668	0.03205	31.9668	0.03843	31.9785	0.00361	31.9721	0.03507	31.9668	0.03659
31.9931	0.06038	33.9942	0.17091		31.9931	0.02741	31.9931	0.03087	31.9931	0.03705	32.0048	0.00419	31.9984	0.03764	31.9931	0.03665
32.0194	0.05674	34.0204	0.16666		32.0194	0.02727	32.0194	0.03079	32.0194	0.03718	32.0311	0.00366	32.0247	0.03512	32.0194	0.0349
32.0456	0.04218	34.0467	0.15994		32.0456	0.02715	32.0456	0.03103	32.0456	0.03704	32.0573	0.00387	32.0509	0.02794	32.0456	0.0363
32.0719	0.03475	34.073	0.15621		32.0719	0.0278	32.0719	0.02943	32.0719	0.0366	32.0836	0.00373	32.0772	0.02755	32.0719	0.03472
32.0981	0.03005	34.0992	0.14823		32.0981	0.02681	32.0981	0.03018	32.0981	0.03772	32.1098	0.00323	32.1034	0.03032	32.0981	0.03533
32.1244	0.02612	34.1255	0.1483		32.1244	0.02691	32.1244	0.02892	32.1244	0.03611	32.1361	0.00344	32.1297	0.02707	32.1244	0.03519
32.1507	0.02509	34.1518	0.14238		32.1507	0.02645	32.1507	0.02985	32.1507	0.03657	32.1624	0.00373	32.156	0.02964	32.1507	0.03392
32.1769	0.02338	34.178	0.14079		32.1769	0.02667	32.1769	0.02953	32.1769	0.0364	32.1886	0.00321	32.1822	0.02838	32.1769	0.03346
32.2032	0.02255	34.2043	0.14285		32.2032	0.02636	32.2032	0.02858	32.2032	0.03607	32.2149	0.00335	32.2085	0.02794	32.2032	0.03242
32.2294	0.0233	34.2305	0.14976		32.2294	0.02562	32.2294	0.02943	32.2294	0.03603	32.2411	0.00371	32.2347	0.02547	32.2294	0.03449
32.2557	0.02184	34.2568	0.1505		32.2557	0.02617	32.2557	0.02951	32.2557	0.03535	32.2674	0.00347	32.261	0.02581	32.2557	0.03381
32.282	0.0221	34.2831	0.1499		32.282	0.02654	32.282	0.02824	32.282	0.03536	32.2937	0.0035	32.2873	0.02479	32.282	0.03435
32.3082	0.02288	34.3093	0.15023		32.3082	0.02592	32.3082	0.02975	32.3082	0.03506	32.3199	0.00329	32.3135	0.02896	32.3082	0.03332
32.3345	0.02172	34.3356	0.15901		32.3345	0.02734	32.3345	0.02924	32.3345	0.03469	32.3462	0.00324	32.3398	0.02925	32.3345	0.03348
32.3607	0.0209	34.3618	0.15994		32.3607	0.02566	32.3607	0.0296	32.3607	0.03452	32.3724	0.00334	32.366	0.02518	32.3607	0.03311
32.387	0.02158	34.3881	0.17178		32.387	0.02534	32.387	0.02762	32.387	0.03464	32.3987	0.00363	32.3923	0.02823	32.387	0.03389
32.4133	0.02196	34.4144	0.17357		32.4133	0.02649	32.4133	0.02874	32.4133	0.03445	32.425	0.00327	32.4186	0.02653	32.4133	0.03452
32.4395	0.02134	34.4406	0.18089		32.4395	0.02655	32.4395	0.02872	32.4395	0.03526	32.4512	0.00341	32.4448	0.02377	32.4395	0.03424
32.4658	0.02168	34.4669	0.1874		32.4658	0.02569	32.4658	0.02886	32.4658	0.03474	32.4775	0.00347	32.4711	0.02547	32.4658	0.03309
32.492	0.0217	34.4931	0.17909		32.492	0.02727	32.492	0.02786	32.492	0.0344	32.5037	0.00358	32.4973	0.02566	32.492	0.03375
32.5183	0.02147	34.5194	0.19658		32.5183	0.02648	32.5183	0.02923	32.5183	0.03529	32.53	0.00346	32.5236	0.02406	32.5183	0.03378
32.5446	0.02121	34.5457	0.20051		32.5446	0.02507	32.5446	0.02813	32.5446	0.03599	32.5563	0.00348	32.5499	0.02595	32.5446	0.03384
32.5708	0.02087	34.5719	0.21208		32.5708	0.02622	32.5708	0.02767	32.5708	0.03491	32.5825	0.00354	32.5761	0.02474	32.5708	0.03306
32.5971	0.02149	34.5982	0.21793		32.5971	0.02714	32.5971	0.02767	32.5971	0.03463	32.6088	0.00336	32.6024	0.02285	32.5971	0.0341
32.6234	0.021	34.6245	0.21135		32.6234	0.02558	32.6234	0.0294	32.6234	0.03592	32.635	0.0035	32.6287	0.02634	32.6234	0.03294
32.6496	0.02122	34.6507	0.20742		32.6496	0.02626	32.6496	0.02913	32.6496	0.03403	32.6613	0.00357	32.6549	0.0245	32.6496	0.03295
32.6759	0.02162	34.677	0.20456		32.6759	0.02512	32.6759	0.02803	32.6759	0.03432	32.6876	0.00331	32.6812	0.02411	32.6759	0.03257
32.7021	0.02135	34.7032	0.20489		32.7021	0.02526	32.7021	0.02811	32.7021	0.03451	32.7138	0.00343	32.7074	0.02746	32.7021	0.03295
32.7284	0.02132	34.7295	0.18149		32.7284	0.02504	32.7284	0.02817	32.7284	0.03513	32.7401	0.00354	32.7337	0.02644	32.7284	0.03301
32.7546	0.02179	34.7557	0.17577		32.7546	0.02594	32.7546	0.02796	32.7546	0.03302	32.7664	0.00334	32.76	0.02484	32.7546	0.0324
32.7809	0.02042	34.782	0.16918		32.7809	0.02521	32.7809	0.02891	32.7809	0.03435	32.7926	0.0035	32.7862	0.02227	32.7809	0.03292
32.8072	0.02059	34.8083	0.16333		32.8072	0.02609	32.8072	0.02886	32.8072	0.03419	32.8189	0.00361	32.8125	0.02319	32.8072	0.03237
32.8334	0.02124	34.8345	0.15661		32.8334	0.02581	32.8334	0.02773	32.8334	0.03486	32.8451	0.00328	32.8387	0.0244	32.8334	0.0338
32.8597	0.0215	34.8608	0.15143		32.8597	0.02524	32.8597	0.02864	32.8597	0.03526	32.8714	0.00354	32.865	0.02663	32.8597	0.03403
32.886	0.02146	34.8871	0.15276		32.886	0.02578	32.886	0.02791	32.886	0.03458	32.8976	0.00346	32.8912	0.02726	32.886	0.0342
32.9122	0.02094	34.9133	0.14005		32.9122	0.02481	32.9122	0.02854	32.9122	0.03492	32.9239	0.00358	32.9175	0.02372	32.9122	0.03446
32.9385	0.02123	34.9396	0.14458		32.9385	0.02433	32.9385	0.02835	32.9385	0.03479	32.9502	0.00377	32.9438	0.02566	32.9385	0.03334
32.9647	0.02128	34.9658	0.14604		32.9647	0.02516	32.9647	0.02837	32.9647	0.03464	32.9764	0.00329	32.97	0.02707	32.9647	0.03177
32.991	0.02074	34.9921	0.14065		32.991	0.02475	32.991	0.02927	32.991	0.03425	33.0027	0.00351	32.9963	0.02537	32.991	0.03377
33.0173	0.02157	35.0184	0.14285		33.0173	0.02556	33.0173	0.02851	33.0173	0.03438	33.029	0.00369	33.0226	0.02542	33.0173	0.03286
33.0435	0.02045	35.0446	0.13899		33.0435	0.02534	33.0435	0.0297	33.0435	0.03473	33.0552	0.00321	33.0488	0.02581	33.0435	0.03328
33.0698	0.02099	35.0709	0.14092		33.0698	0.02469	33.0698	0.02883	33.0698	0.03548	33.0815	0.0034	33.0751	0.02823	33.0698	0.03146
33.096	0.02082	35.0971	0.13593		33.096	0.02546	33.096	0.02963	33.096	0.03493	33.1077	0.00334	33.1013	0.02843	33.096	0.03257
33.1223	0.02098	35.1234	0.13573		33.1223	0.02612	33.1223	0.02824	33.1223	0.03375	33.134	0.00337	33.1276	0.02629	33.1223	0.03278
33.1486	0.02035	35.1497	0.13507		33.1486	0.0257	33.1486	0.02893	33.1486	0.03601	33.1603	0.00302	33.1539	0.02522	33.1486	0.03222
33.1748	0.02039	35.1759	0.1352		33.1748	0.02661	33.1748	0.02851	33.1748	0.03483	33.1865	0.00347	33.1801	0.02518	33.1748	0.03295
33.2011	0.02025	35.2022	0.13148		33.2011	0.02568	33.2011	0.02834	33.2011	0.03417	33.2128	0.00344	33.2064	0.02605	33.2011	0.03354
33.2273	0.01906	35.2284	0.12622		33.2273	0.02655	33.2273	0.02899	33.2273	0.03551	33.239	0.00323	33.2326	0.026	33.2273	0.03329
33.2536	0.02029	35.2547	0.13314		33.2536	0.0255	33.2536	0.02868	33.2536	0.03519	33.2653	0.00338	33.2589	0.02421	33.2536	0.03285
33.2799	0.02166	35.281	0.12622		33.2799	0.02613	33.2799	0.02991	33.2799	0.03566	33.2916	0.00356	33.2852	0.02867	33.2799	0.03249
33.3061	0.02084	35.3072	0.12928		33.3061	0.02757	33.3061	0.02885	33.3061	0.03574	33.3178	0.00373	33.3114	0.02353	33.3061	0.03435
33.3324	0.0208	35.3335	0.12822		33.3324	0.0265	33.3324	0.02923	33.3324	0.0366	33.3441	0.00396	33.3377	0.02673	33.3324	0.03417
33.3586	0.02061	35.3597	0.12522		33.3586	0.02771	33.3586	0.02974	33.3586	0.03643	33.3703	0.00337	33.3639	0.02683	33.3586	0.03484
33.3849	0.02048	35.386	0.1344		33.3849	0.02826	33.3849	0.02978	33.3849	0.03747	33.3966	0.0034	33.3902	0.02527	33.3849	0.03285
33.4112	0.02071	35.4123	0.12689		33.4112	0.02862	33.4112	0.02985	33.4112	0.03783	33.4229	0.00394	33.4165	0.02328	33.4112	0.03607
33.4374	0.02001	35.4385	0.1362		33.4374	0.02823	33.4374	0.02937	33.4374	0.03923	33.4491	0.00391	33.4427	0.02634	33.4374	0.03522
33.4637	0.02146	35.4648	0.13181		33.4637	0.02729	33.4637	0.03171	33.4637	0.03807	33.4754	0.00444	33.469	0.02391	33.4637	0.03694
33.49	0.02059	35.4911	0.12808		33.49	0.02964	33.49	0.03193	33.49	0.04141	33.5016	0.00463	33.4952	0.02683	33.49	0.03615
33.5162	0.01985	35.5173	0.12669		33.5162	0.03202	33.5162	0.0343	33.5162	0.04198	33.5279	0.00475	33.5215	0.02852	33.5162	0.03894
33.5425	0.02065	35.5436	0.13001		33.5425	0.0331	33.5425	0.03478	33.5425	0.04487	33.5542	0.00548	33.5478	0.02964	33.5425	0.03918
33.5687	0.02068	35.5698	0.136		33.5687	0.03687	33.5687	0.03817	33.5687	0.04869	33.5804	0.00626	33.574	0.02978	33.5687	0.04347
33.595	0.0209	35.5961	0.13766		33.595	0.03854	33.595	0.041	33.595	0.05209	33.6067	0.00738	33.6003	0.03075	33.595	0.04652
33.6213	0.02025	35.6223	0.13779		33.6213	0.04338	33.6213	0.0452	33.6213	0.05683	33.633	0.00928	33.6266	0.03017	33.6213	0.05062
33.6475	0.02113	35.6486	0.13833		33.6475	0.04967	33.6475	0.05487	33.6475	0.06479	33.6592	0.01101	33.6528	0.03075	33.6475	0.05797
33.6738	0.02111	35.6749	0.14737		33.6738	0.05463	33.6738	0.06213	33.6738	0.07191	33.6855	0.01209	33.6791	0.0358	33.6738	0.06827
33.7	0.02142	35.7011	0.13706		33.7	0.05807	33.7	0.0662	33.7	0.0761	33.7117	0.01288	33.7053	0.03531	33.7	0.07602
33.7263	0.02139	35.7274	0.13706		33.7263	0.05885	33.7263	0.06825	33.7263	0.08036	33.738	0.01186	33.7316	0.0391	33.7263	0.07843
33.7525	0.02189	35.7537	0.14198		33.7525	0.05533	33.7525	0.06146	33.7525	0.07552	33.7642	0.01057	33.7578	0.04351	33.7525	0.07416
33.7788	0.02323	35.7799	0.1475		33.7788	0.05082	33.7788	0.05747	33.7788	0.07104	33.7905	0.01	33.7841	0.0503	33.7788	0.07013
33.8051	0.02216	35.8062	0.14404		33.8051	0.04738	33.8051	0.0541	33.8051	0.06494	33.8168	0.00839	33.8104	0.05224	33.8051	0.06492
33.8313	0.02463	35.8324	0.14963		33.8313	0.04114	33.8313	0.04668	33.8313	0.05973	33.843	0.00733	33.8366	0.06646	33.8313	0.05859
33.8576	0.02663	35.8587	0.14404		33.8576	0.03932	33.8576	0.0444	33.8576	0.05262	33.8693	0.00578	33.8629	0.07383	33.8576	0.05263
33.8839	0.02737	35.885	0.1469		33.8839	0.03489	33.8839	0.03887	33.8839	0.04799	33.8956	0.00512	33.8892	0.07902	33.8839	0.04637
33.9101	0.02957	35.9112	0.14564		33.9101	0.03062	33.9101	0.03636	33.9101	0.04489	33.9218	0.00456	33.9154	0.07344	33.9101	0.04371
33.9364	0.03404	35.9375	0.14551		33.9364	0.03177	33.9364	0.03458	33.9364	0.04263	33.9481	0.00464	33.9417	0.07087	33.9364	0.04126
33.9626	0.0393	35.9637	0.14385		33.9626	0.02932	33.9626	0.03188	33.9626	0.04126	33.9743	0.004	33.9679	0.06505	33.9626	0.03994
33.9889	0.04645	35.99	0.14385		33.9889	0.02747	33.9889	0.03202	33.9889	0.03968	34.0006	0.0034	33.9942	0.05695	33.9889	0.03774
34.0152	0.05076	36.0163	0.13992		34.0152	0.02709	34.0152	0.02899	34.0152	0.03824	34.0269	0.00348	34.0205	0.04841	34.0152	0.03581
34.0414	0.05109	36.0425	0.14557		34.0414	0.02641	34.0414	0.02949	34.0414	0.0369	34.0531	0.00357	34.0467	0.04308	34.0414	0.03588
34.0677	0.04881	36.0688	0.14651		34.0677	0.02733	34.0677	0.02905	34.0677	0.03579	34.0794	0.00358	34.073	0.0407	34.0677	0.03351
34.0939	0.04598	36.095	0.14936		34.0939	0.02593	34.0939	0.02882	34.0939	0.0357	34.1056	0.00307	34.0992	0.03619	34.0939	0.03291
34.1202	0.04251	36.1213	0.14963		34.1202	0.02612	34.1202	0.02903	34.1202	0.03639	34.1319	0.00325	34.1255	0.03158	34.1202	0.03341
34.1465	0.03559	36.1476	0.15196		34.1465	0.02416	34.1465	0.02726	34.1465	0.03363	34.1582	0.0032	34.1518	0.03255	34.1465	0.03274
34.1727	0.03283	36.1738	0.16745		34.1727	0.02516	34.1727	0.02677	34.1727	0.03494	34.1844	0.00286	34.178	0.03337	34.1727	0.03341
34.199	0.03001	36.2001	0.17158		34.199	0.02546	34.199	0.0277	34.199	0.03428	34.2107	0.00344	34.2043	0.02993	34.199	0.03257
34.2252	0.02658	36.2263	0.19632		34.2252	0.02484	34.2252	0.02753	34.2252	0.03298	34.2369	0.00297	34.2305	0.02673	34.2252	0.0314
34.2515	0.02558	36.2526	0.22352		34.2515	0.02302	34.2515	0.02773	34.2515	0.03407	34.2632	0.00306	34.2568	0.02493	34.2515	0.03421
34.2778	0.02436	36.2789	0.25923		34.2778	0.02292	34.2778	0.02903	34.2778	0.03444	34.2895	0.00282	34.2831	0.02615	34.2778	0.03257
34.304	0.02382	36.3051	0.30465		34.304	0.02465	34.304	0.02763	34.304	0.03327	34.3157	0.0032	34.3093	0.02435	34.304	0.03401
34.3303	0.02202	36.3314	0.3383		34.3303	0.024	34.3303	0.02721	34.3303	0.03294	34.342	0.00322	34.3356	0.02372	34.3303	0.03278
34.3565	0.02133	36.3576	0.36902		34.3565	0.02404	34.3565	0.02741	34.3565	0.0329	34.3683	0.00303	34.3618	0.02401	34.3565	0.03122
34.3828	0.02196	36.3839	0.36962		34.3828	0.02409	34.3828	0.02791	34.3828	0.03263	34.3945	0.00308	34.3881	0.02513	34.3828	0.03128
34.4091	0.02091	36.4102	0.35526		34.4091	0.02407	34.4091	0.02537	34.4091	0.0336	34.4208	0.00326	34.4144	0.01994	34.4091	0.03119
34.4353	0.02127	36.4364	0.33577		34.4353	0.02307	34.4353	0.02673	34.4353	0.03317	34.447	0.00331	34.4406	0.02687	34.4353	0.03189
34.4616	0.02065	36.4627	0.31835		34.4616	0.02452	34.4616	0.02639	34.4616	0.03273	34.4733	0.00313	34.4669	0.02683	34.4616	0.03182
34.4879	0.02035	36.489	0.28077		34.4879	0.02339	34.4879	0.02598	34.4879	0.03256	34.4995	0.00333	34.4931	0.02455	34.4879	0.03142
34.5141	0.02046	36.5152	0.24759		34.5141	0.02511	34.5141	0.02589	34.5141	0.03196	34.5258	0.00335	34.5194	0.02658	34.5141	0.03123
34.5404	0.02029	36.5415	0.22657		34.5404	0.02488	34.5404	0.02711	34.5404	0.03325	34.5521	0.00336	34.5457	0.02309	34.5404	0.03166
34.5666	0.02	36.5677	0.20257		34.5666	0.0231	34.5666	0.0269	34.5666	0.03323	34.5783	0.00344	34.5719	0.02377	34.5666	0.03137
34.5929	0.01979	36.594	0.19272		34.5929	0.02409	34.5929	0.02569	34.5929	0.03339	34.6046	0.00363	34.5982	0.02416	34.5929	0.03157
34.6191	0.01966	36.6202	0.18927		34.6191	0.02366	34.6191	0.02666	34.6191	0.03279	34.6309	0.00365	34.6245	0.02236	34.6191	0.0314
34.6454	0.01922	36.6465	0.17823		34.6454	0.02401	34.6454	0.02755	34.6454	0.03333	34.6571	0.00392	34.6507	0.02197	34.6454	0.0314
34.6717	0.01884	36.6728	0.17656		34.6717	0.02429	34.6717	0.02779	34.6717	0.03381	34.6834	0.00446	34.677	0.02304	34.6717	0.0309
34.6979	0.01892	36.699	0.16233		34.6979	0.02533	34.6979	0.02743	34.6979	0.03501	34.7096	0.00545	34.7032	0.02319	34.6979	0.03186
34.7242	0.01997	36.7253	0.15668		34.7242	0.02573	34.7242	0.02841	34.7242	0.03621	34.7359	0.00666	34.7295	0.02498	34.7242	0.03119
34.7505	0.02018	36.7516	0.15282		34.7505	0.02663	34.7505	0.03077	34.7505	0.03718	34.7621	0.00685	34.7557	0.02629	34.7505	0.03263
34.7767	0.01946	36.7778	0.14784		34.7767	0.02721	34.7767	0.03203	34.7767	0.04027	34.7884	0.00559	34.782	0.0244	34.7767	0.03352
34.803	0.01877	36.8041	0.13653		34.803	0.02859	34.803	0.03437	34.803	0.04204	34.8147	0.00527	34.8083	0.02736	34.803	0.03453
34.8292	0.01948	36.8303	0.13666		34.8292	0.02919	34.8292	0.03823	34.8292	0.04621	34.8409	0.00487	34.8345	0.02896	34.8292	0.03803
34.8555	0.01948	36.8566	0.14158		34.8555	0.03145	34.8555	0.03901	34.8555	0.04587	34.8672	0.00448	34.8608	0.03012	34.8555	0.04001
34.8818	0.01988	36.8829	0.14072		34.8818	0.03324	34.8818	0.03689	34.8818	0.04312	34.8935	0.00311	34.8871	0.03027	34.8818	0.03963
34.908	0.01998	36.9091	0.13633		34.908	0.03351	34.908	0.03306	34.908	0.04129	34.9197	0.00343	34.9133	0.0373	34.908	0.04052
34.9343	0.0203	36.9354	0.13207		34.9343	0.03205	34.9343	0.03229	34.9343	0.03949	34.946	0.00314	34.9396	0.04269	34.9343	0.03705
34.9605	0.02167	36.9616	0.13114		34.9605	0.03214	34.9605	0.03032	34.9605	0.03709	34.9722	0.00243	34.9658	0.04463	34.9605	0.03576
34.9868	0.02357	36.9879	0.12529		34.9868	0.03036	34.9868	0.02793	34.9868	0.03484	34.9985	0.00232	34.9921	0.03837	34.9868	0.03429
35.0131	0.02664	37.0142	0.12702		35.0131	0.02812	35.0131	0.02745	35.0131	0.03267	35.0248	0.00259	35.0184	0.03434	35.0131	0.03289
35.0393	0.02753	37.0404	0.1229		35.0393	0.02594	35.0393	0.02732	35.0393	0.03267	35.051	0.00289	35.0446	0.0324	35.0393	0.03137
35.0656	0.02588	37.0667	0.13194		35.0656	0.02557	35.0656	0.02715	35.0656	0.03195	35.0773	0.00282	35.0709	0.02935	35.0656	0.03154
35.0918	0.02405	37.0929	0.12177		35.0918	0.02435	35.0918	0.0266	35.0918	0.03174	35.1035	0.0028	35.0971	0.02304	35.0918	0.03018
35.1181	0.02508	37.1192	0.12616		35.1181	0.02382	35.1181	0.02555	35.1181	0.03168	35.1298	0.0024	35.1234	0.02566	35.1181	0.03064
35.1444	0.0233	37.1455	0.12629		35.1444	0.02344	35.1444	0.0252	35.1444	0.03174	35.1561	0.00278	35.1497	0.02309	35.1444	0.02999
35.1706	0.02078	37.1717	0.12077		35.1706	0.02235	35.1706	0.02497	35.1706	0.03114	35.1823	0.00249	35.1759	0.02639	35.1706	0.03057
35.1969	0.02047	37.198	0.12443		35.1969	0.02338	35.1969	0.02683	35.1969	0.03065	35.2086	0.00277	35.2022	0.02076	35.1969	0.02873
35.2231	0.02058	37.2242	0.12064		35.2231	0.02278	35.2231	0.02598	35.2231	0.03093	35.2348	0.00265	35.2284	0.02464	35.2231	0.0299
35.2494	0.01917	37.2505	0.1217		35.2494	0.02326	35.2494	0.02486	35.2494	0.03071	35.2611	0.00265	35.2547	0.02047	35.2494	0.0289
35.2757	0.01914	37.2768	0.12629		35.2757	0.02207	35.2757	0.02395	35.2757	0.03165	35.2874	0.00241	35.281	0.02358	35.2757	0.03005
35.3019	0.0184	37.303	0.12749		35.3019	0.02207	35.3019	0.02441	35.3019	0.03028	35.3136	0.00242	35.3072	0.01969	35.3019	0.02899
35.3282	0.01833	37.3293	0.12383		35.3282	0.0217	35.3282	0.02538	35.3282	0.03088	35.3399	0.0026	35.3335	0.02091	35.3282	0.02909
35.3544	0.01806	37.3556	0.12742		35.3544	0.02237	35.3544	0.02537	35.3544	0.03092	35.3661	0.00242	35.3597	0.0196	35.3544	0.03039
35.3807	0.01849	37.3818	0.13507		35.3807	0.02162	35.3807	0.02462	35.3807	0.03144	35.3924	0.00288	35.386	0.01805	35.3807	0.03031
35.407	0.01899	37.4081	0.13021		35.407	0.02118	35.407	0.02429	35.407	0.02997	35.4187	0.00271	35.4123	0.01926	35.407	0.02964
35.4332	0.01782	37.4343	0.13859		35.4332	0.02278	35.4332	0.0246	35.4332	0.02875	35.4449	0.00221	35.4385	0.02168	35.4332	0.02876
35.4595	0.01844	37.4606	0.13833		35.4595	0.02334	35.4595	0.02402	35.4595	0.02979	35.4712	0.00239	35.4648	0.0227	35.4595	0.03008
35.4858	0.01831	37.4868	0.14956		35.4858	0.02187	35.4858	0.02537	35.4858	0.02978	35.4975	0.00272	35.4911	0.01921	35.4858	0.02994
35.512	0.01816	37.5131	0.1602		35.512	0.02219	35.512	0.02384	35.512	0.03063	35.5237	0.00223	35.5173	0.01974	35.512	0.02889
35.5383	0.0182	37.5394	0.16413		35.5383	0.02288	35.5383	0.02469	35.5383	0.02974	35.55	0.00232	35.5436	0.02091	35.5383	0.02839
35.5645	0.01784	37.5656	0.18514		35.5645	0.02134	35.5645	0.02565	35.5645	0.02979	35.5762	0.00259	35.5698	0.02304	35.5645	0.02866
35.5908	0.01819	37.5919	0.21401		35.5908	0.02229	35.5908	0.02541	35.5908	0.02951	35.6025	0.00214	35.5961	0.02222	35.5908	0.02928
35.617	0.0178	37.6181	0.24041		35.617	0.02271	35.617	0.024	35.617	0.02992	35.6287	0.00218	35.6223	0.01945	35.617	0.0279
35.6433	0.01772	37.6444	0.28902		35.6433	0.02263	35.6433	0.02501	35.6433	0.02938	35.655	0.00256	35.6486	0.01717	35.6433	0.02847
35.6696	0.01762	37.6707	0.34728		35.6696	0.02194	35.6696	0.02449	35.6696	0.02973	35.6813	0.00242	35.6749	0.01979	35.6696	0.0279
35.6958	0.01706	37.6969	0.41604		35.6958	0.02206	35.6958	0.0239	35.6958	0.02944	35.7075	0.00253	35.7011	0.02008	35.6958	0.02838
35.7221	0.01849	37.7232	0.45747		35.7221	0.02194	35.7221	0.02417	35.7221	0.02913	35.7338	0.00281	35.7274	0.02037	35.7221	0.02915
35.7484	0.01777	37.7495	0.44344		35.7484	0.02133	35.7484	0.02376	35.7484	0.03011	35.7601	0.00254	35.7537	0.02018	35.7484	0.02809
35.7746	0.01855	37.7757	0.41158		35.7746	0.02187	35.7746	0.02405	35.7746	0.03093	35.7863	0.0025	35.7799	0.01805	35.7746	0.02823
35.8009	0.0181	37.802	0.39197		35.8009	0.02148	35.8009	0.02412	35.8009	0.02967	35.8126	0.00249	35.8062	0.0179	35.8009	0.02826
35.8271	0.01755	37.8282	0.36776		35.8271	0.02197	35.8271	0.02417	35.8271	0.0307	35.8388	0.00239	35.8324	0.0194	35.8271	0.0283
35.8534	0.01796	37.8545	0.31868		35.8534	0.02137	35.8534	0.02503	35.8534	0.02879	35.8651	0.00266	35.8587	0.02052	35.8534	0.02924
35.8797	0.01796	37.8808	0.26874		35.8797	0.02318	35.8797	0.02299	35.8797	0.0294	35.8914	0.00236	35.885	0.02037	35.8797	0.02754
35.9059	0.01793	37.907	0.23748		35.9059	0.0215	35.9059	0.02316	35.9059	0.02991	35.9176	0.0024	35.9112	0.01785	35.9059	0.02878
35.9322	0.01838	37.9333	0.20323		35.9322	0.02148	35.9322	0.0236	35.9322	0.02897	35.9439	0.0022	35.9375	0.01809	35.9322	0.02875
35.9584	0.01746	37.9595	0.18707		35.9584	0.02113	35.9584	0.0234	35.9584	0.02963	35.9701	0.00259	35.9637	0.01916	35.9584	0.02715
35.9847	0.01848	37.9858	0.17996		35.9847	0.02088	35.9847	0.02364	35.9847	0.02777	35.9964	0.00218	35.99	0.01795	35.9847	0.02789
36.011	0.01802	38.0121	0.16426		36.011	0.02153	36.011	0.02344	36.011	0.02907	36.0227	0.00232	36.0163	0.01601	36.011	0.02761
36.0372	0.01808	38.0383	0.15555		36.0372	0.02202	36.0372	0.02257	36.0372	0.02964	36.0489	0.00241	36.0425	0.01868	36.0372	0.02649
36.0635	0.01753	38.0646	0.15069		36.0635	0.02185	36.0635	0.02533	36.0635	0.02762	36.0752	0.00248	36.0688	0.0179	36.0635	0.02677
36.0897	0.01701	38.0908	0.14837		36.0897	0.0221	36.0897	0.02371	36.0897	0.02918	36.1014	0.00263	36.095	0.02037	36.0897	0.02658
36.116	0.01729	38.1171	0.14491		36.116	0.02133	36.116	0.0234	36.116	0.02861	36.1277	0.00228	36.1213	0.01931	36.116	0.02763
36.1423	0.01735	38.1434	0.14092		36.1423	0.02323	36.1423	0.0238	36.1423	0.02901	36.154	0.00211	36.1476	0.01727	36.1423	0.0297
36.1685	0.01736	38.1696	0.13939		36.1685	0.02077	36.1685	0.02329	36.1685	0.02882	36.1802	0.00198	36.1738	0.01771	36.1685	0.02767
36.1948	0.01777	38.1959	0.13161		36.1948	0.02134	36.1948	0.02333	36.1948	0.02945	36.2065	0.00239	36.2001	0.01572	36.1948	0.02747
36.221	0.01754	38.2221	0.13108		36.221	0.02073	36.221	0.02327	36.221	0.02928	36.2328	0.00243	36.2263	0.01581	36.221	0.02859
36.2473	0.01709	38.2484	0.12722		36.2473	0.02101	36.2473	0.02387	36.2473	0.02788	36.259	0.00273	36.2526	0.0196	36.2473	0.02706
36.2736	0.0178	38.2747	0.12389		36.2736	0.0219	36.2736	0.02308	36.2736	0.02899	36.2853	0.00289	36.2789	0.01969	36.2736	0.02801
36.2998	0.01735	38.3009	0.1217		36.2998	0.02234	36.2998	0.02428	36.2998	0.02943	36.3115	0.0032	36.3051	0.01819	36.2998	0.0274
36.3261	0.01787	38.3272	0.12323		36.3261	0.0211	36.3261	0.02354	36.3261	0.02991	36.3378	0.00345	36.3314	0.01741	36.3261	0.02773
36.3524	0.01819	38.3535	0.11625		36.3524	0.02211	36.3524	0.0234	36.3524	0.02922	36.364	0.00357	36.3576	0.01674	36.3524	0.02709
36.3786	0.01827	38.3797	0.12137		36.3786	0.02205	36.3786	0.02397	36.3786	0.0289	36.3903	0.00368	36.3839	0.0195	36.3786	0.02603
36.4049	0.01811	38.406	0.11904		36.4049	0.0211	36.4049	0.02275	36.4049	0.02938	36.4166	0.00341	36.4102	0.01727	36.4049	0.02651
36.4311	0.01762	38.4322	0.11578		36.4311	0.02175	36.4311	0.02377	36.4311	0.02854	36.4428	0.00331	36.4364	0.0179	36.4311	0.02764
36.4574	0.01716	38.4585	0.11438		36.4574	0.02183	36.4574	0.02395	36.4574	0.02972	36.4691	0.00361	36.4627	0.02008	36.4574	0.02734
36.4836	0.01739	38.4847	0.1205		36.4836	0.02145	36.4836	0.0239	36.4836	0.02853	36.4954	0.00316	36.489	0.0179	36.4836	0.02591
36.5099	0.01692	38.511	0.11585		36.5099	0.02218	36.5099	0.02509	36.5099	0.02987	36.5216	0.00279	36.5152	0.01931	36.5099	0.02668
36.5362	0.01714	38.5373	0.11199		36.5362	0.02145	36.5362	0.02261	36.5362	0.02788	36.5479	0.00265	36.5415	0.01887	36.5362	0.0273
36.5624	0.01748	38.5635	0.11139		36.5624	0.02116	36.5624	0.02279	36.5624	0.02787	36.5741	0.00312	36.5677	0.01737	36.5624	0.02744
36.5887	0.01745	38.5898	0.11399		36.5887	0.02124	36.5887	0.02241	36.5887	0.02972	36.6004	0.00245	36.594	0.01606	36.5887	0.02522
36.615	0.01739	38.6161	0.11339		36.615	0.02211	36.615	0.02377	36.615	0.02923	36.6266	0.0025	36.6202	0.01712	36.615	0.02681
36.6412	0.01714	38.6423	0.11598		36.6412	0.02157	36.6412	0.02285	36.6412	0.02827	36.6529	0.00261	36.6465	0.01853	36.6412	0.02747
36.6675	0.01853	38.6686	0.11638		36.6675	0.0209	36.6675	0.02381	36.6675	0.02825	36.6792	0.00269	36.6728	0.01809	36.6675	0.02738
36.6937	0.01662	38.6948	0.12243		36.6937	0.0206	36.6937	0.02351	36.6937	0.02907	36.7054	0.00242	36.699	0.01785	36.6937	0.02869
36.72	0.01751	38.7211	0.12276		36.72	0.02088	36.72	0.02436	36.72	0.0288	36.7317	0.00228	36.7253	0.01877	36.72	0.02764
36.7463	0.0171	38.7474	0.12369		36.7463	0.0213	36.7463	0.02252	36.7463	0.0284	36.758	0.00236	36.7516	0.01945	36.7463	0.02634
36.7725	0.01614	38.7736	0.13307		36.7725	0.02166	36.7725	0.0233	36.7725	0.02841	36.7842	0.00232	36.7778	0.01931	36.7725	0.02764
36.7988	0.0169	38.7999	0.13141		36.7988	0.02146	36.7988	0.02206	36.7988	0.02898	36.8105	0.00228	36.8041	0.01858	36.7988	0.02786
36.825	0.01736	38.8261	0.12443		36.825	0.02068	36.825	0.022	36.825	0.02914	36.8367	0.00215	36.8303	0.01887	36.825	0.02732
36.8513	0.01744	38.8524	0.12675		36.8513	0.02058	36.8513	0.02404	36.8513	0.02922	36.863	0.00207	36.8566	0.01853	36.8513	0.02671
36.8776	0.01716	38.8787	0.12808		36.8776	0.02132	36.8776	0.02211	36.8776	0.02933	36.8893	0.00187	36.8829	0.02168	36.8776	0.02669
36.9038	0.01719	38.9049	0.11512		36.9038	0.02086	36.9038	0.02252	36.9038	0.02825	36.9155	0.0021	36.9091	0.01868	36.9038	0.02754
36.9301	0.01677	38.9312	0.11804		36.9301	0.02182	36.9301	0.02176	36.9301	0.02872	36.9418	0.00178	36.9354	0.01829	36.9301	0.02741
36.9563	0.01753	38.9574	0.11219		36.9563	0.02105	36.9563	0.02302	36.9563	0.02942	36.968	0.00186	36.9616	0.01906	36.9563	0.02726
36.9826	0.01798	38.9837	0.12236		36.9826	0.02169	36.9826	0.02364	36.9826	0.02899	36.9943	0.00215	36.9879	0.01805	36.9826	0.02666
37.0089	0.01686	39.01	0.11571		37.0089	0.02017	37.0089	0.02309	37.0089	0.0286	37.0206	0.00209	37.0142	0.0163	37.0089	0.02658
37.0351	0.01715	39.0362	0.11079		37.0351	0.0225	37.0351	0.0226	37.0351	0.0291	37.0468	0.00224	37.0404	0.02033	37.0351	0.02727
37.0614	0.01657	39.0625	0.1082		37.0614	0.02114	37.0614	0.02349	37.0614	0.02954	37.0731	0.00222	37.0667	0.01829	37.0614	0.02755
37.0876	0.01769	39.0887	0.10973		37.0876	0.02217	37.0876	0.02347	37.0876	0.02896	37.0993	0.00197	37.0929	0.01848	37.0876	0.02681
37.1139	0.01671	39.115	0.10807		37.1139	0.02057	37.1139	0.02271	37.1139	0.02912	37.1256	0.0023	37.1192	0.01994	37.1139	0.02646
37.1402	0.01749	39.1413	0.1094		37.1402	0.0204	37.1402	0.02289	37.1402	0.0295	37.1519	0.00202	37.1455	0.01737	37.1402	0.0264
37.1664	0.01738	39.1675	0.10753		37.1664	0.02195	37.1664	0.02349	37.1664	0.02809	37.1781	0.00198	37.1717	0.01659	37.1664	0.027
37.1927	0.01768	39.1938	0.10926		37.1927	0.02117	37.1927	0.02316	37.1927	0.02915	37.2044	0.00201	37.198	0.0178	37.1927	0.02792
37.2189	0.01651	39.2201	0.10787		37.2189	0.02189	37.2189	0.02459	37.2189	0.02972	37.2306	0.00184	37.2242	0.01625	37.2189	0.02727
37.2452	0.0179	39.2463	0.1072		37.2452	0.02104	37.2452	0.02391	37.2452	0.02949	37.2569	0.00242	37.2505	0.0162	37.2452	0.02876
37.2715	0.01732	39.2726	0.10594		37.2715	0.02104	37.2715	0.02424	37.2715	0.02965	37.2832	0.00208	37.2768	0.01843	37.2715	0.02692
37.2977	0.01748	39.2988	0.10168		37.2977	0.02155	37.2977	0.02504	37.2977	0.0291	37.3094	0.00235	37.303	0.01688	37.2977	0.0274
37.324	0.01777	39.3251	0.1076		37.324	0.02165	37.324	0.02452	37.324	0.02989	37.3357	0.0022	37.3293	0.01523	37.324	0.02763
37.3503	0.0175	39.3513	0.10268		37.3503	0.02283	37.3503	0.02439	37.3503	0.02983	37.362	0.00246	37.3556	0.01489	37.3503	0.02754
37.3765	0.01792	39.3776	0.10694		37.3765	0.02342	37.3765	0.02501	37.3765	0.02967	37.3882	0.00247	37.3818	0.01795	37.3765	0.02836
37.4028	0.01703	39.4039	0.10667		37.4028	0.02296	37.4028	0.0246	37.4028	0.03157	37.4145	0.00284	37.4081	0.02241	37.4028	0.02843
37.429	0.01706	39.4301	0.10787		37.429	0.02299	37.429	0.02472	37.429	0.03136	37.4407	0.00271	37.4343	0.01785	37.429	0.02826
37.4553	0.01676	39.4564	0.10202		37.4553	0.02464	37.4553	0.02473	37.4553	0.03284	37.467	0.00306	37.4606	0.01707	37.4553	0.02947
37.4815	0.01689	39.4826	0.10714		37.4815	0.02624	37.4815	0.02767	37.4815	0.03471	37.4933	0.00331	37.4868	0.02062	37.4815	0.02987
37.5078	0.01723	39.5089	0.10654		37.5078	0.0271	37.5078	0.02773	37.5078	0.03536	37.5195	0.004	37.5131	0.02173	37.5078	0.03248
37.5341	0.01683	39.5352	0.09962		37.5341	0.0298	37.5341	0.02978	37.5341	0.04057	37.5458	0.00435	37.5394	0.02217	37.5341	0.03426
37.5603	0.0171	39.5614	0.10614		37.5603	0.03173	37.5603	0.03193	37.5603	0.04109	37.572	0.00512	37.5656	0.01775	37.5603	0.03673
37.5866	0.01699	39.5877	0.10228		37.5866	0.03661	37.5866	0.0363	37.5866	0.04601	37.5983	0.00604	37.5919	0.02309	37.5866	0.0412
37.6129	0.01845	39.614	0.10348		37.6129	0.0398	37.6129	0.04198	37.6129	0.05322	37.6246	0.00784	37.6182	0.02188	37.6129	0.04635
37.6391	0.01756	39.6402	0.09749		37.6391	0.04731	37.6391	0.04895	37.6391	0.06004	37.6508	0.0097	37.6444	0.02581	37.6391	0.05277
37.6654	0.01827	39.6665	0.10175		37.6654	0.05473	37.6654	0.05799	37.6654	0.06867	37.6771	0.0121	37.6707	0.02775	37.6654	0.065
37.6916	0.01774	39.6927	0.10374		37.6916	0.06036	37.6916	0.06899	37.6916	0.07879	37.7033	0.0142	37.6969	0.03037	37.6916	0.07699
37.7179	0.01875	39.719	0.10075		37.7179	0.0669	37.7179	0.07589	37.7179	0.08645	37.7296	0.01496	37.7232	0.03396	37.7179	0.085
37.7442	0.0192	39.7453	0.09849		37.7442	0.0661	37.7442	0.07547	37.7442	0.09014	37.7559	0.01341	37.7495	0.04099	37.7442	0.08813
37.7704	0.02046	39.7715	0.10162		37.7704	0.06461	37.7704	0.07407	37.7704	0.08542	37.7821	0.01284	37.7757	0.04764	37.7704	0.08589
37.7967	0.02044	39.7978	0.09663		37.7967	0.05927	37.7967	0.06999	37.7967	0.08201	37.8084	0.01194	37.802	0.05564	37.7967	0.08036
37.8229	0.02066	39.824	0.10168		37.8229	0.05584	37.8229	0.06358	37.8229	0.07654	37.8346	0.01023	37.8282	0.06553	37.8229	0.07631
37.8492	0.02189	39.8503	0.09836		37.8492	0.04752	37.8492	0.05583	37.8492	0.06863	37.8609	0.00815	37.8545	0.07567	37.8492	0.06569
37.8755	0.0252	39.8766	0.10055		37.8755	0.04231	37.8755	0.04803	37.8755	0.05885	37.8872	0.00705	37.8808	0.0894	37.8755	0.05885
37.9017	0.02772	39.9028	0.10208		37.9017	0.03858	37.9017	0.04421	37.9017	0.05083	37.9134	0.00569	37.907	0.08872	37.9017	0.05014
37.928	0.03088	39.9291	0.10295		37.928	0.03415	37.928	0.03967	37.928	0.04673	37.9397	0.00484	37.9333	0.09154	37.928	0.04555
37.9542	0.03716	39.9553	0.09935		37.9542	0.03126	37.9542	0.03526	37.9542	0.04319	37.9659	0.00438	37.9595	0.08052	37.9542	0.04247
37.9805	0.04458	39.9816	0.09656		37.9805	0.02843	37.9805	0.03284	37.9805	0.0398	37.9922	0.00395	37.9858	0.07567	37.9805	0.03705
38.0068	0.05341	40.0079	0.10095		38.0068	0.0277	38.0068	0.03042	38.0068	0.03744	38.0185	0.00333	38.0121	0.06869	38.0068	0.03679
38.033	0.05672	40.0341	0.10474		38.033	0.02604	38.033	0.02837	38.033	0.03556	38.0447	0.00335	38.0383	0.06025	38.033	0.03361
38.0593	0.05692	40.0604	0.09736		38.0593	0.0253	38.0593	0.028	38.0593	0.03476	38.071	0.00291	38.0646	0.04992	38.0593	0.03348
38.0855	0.05437	40.0866	0.10208		38.0855	0.02407	38.0855	0.02685	38.0855	0.03312	38.0973	0.00272	38.0909	0.04312	38.0855	0.03185
38.1118	0.05331	40.1129	0.10348		38.1118	0.02338	38.1118	0.02637	38.1118	0.03179	38.1235	0.00266	38.1171	0.03619	38.1118	0.03154
38.1381	0.04801	40.1392	0.10002		38.1381	0.02255	38.1381	0.02551	38.1381	0.03135	38.1498	0.00242	38.1434	0.03531	38.1381	0.03051
38.1643	0.04113	40.1654	0.10175		38.1643	0.02197	38.1643	0.02432	38.1643	0.03026	38.176	0.00252	38.1696	0.03172	38.1643	0.02981
38.1906	0.03588	40.1917	0.09729		38.1906	0.02177	38.1906	0.026	38.1906	0.03019	38.2023	0.00245	38.1959	0.02683	38.1906	0.028
38.2169	0.03256	40.218	0.10501		38.2169	0.02182	38.2169	0.02224	38.2169	0.02832	38.2285	0.00184	38.2221	0.02348	38.2169	0.02827
38.2431	0.02813	40.2442	0.09955		38.2431	0.02081	38.2431	0.0236	38.2431	0.02879	38.2548	0.00211	38.2484	0.02488	38.2431	0.028
38.2694	0.02599	40.2705	0.10175		38.2694	0.02098	38.2694	0.02182	38.2694	0.0287	38.2811	0.00193	38.2747	0.02493	38.2694	0.02625
38.2956	0.02422	40.2967	0.10029		38.2956	0.02195	38.2956	0.02265	38.2956	0.02834	38.3073	0.00228	38.3009	0.02367	38.2956	0.0275
38.3219	0.02253	40.323	0.09816		38.3219	0.02121	38.3219	0.02247	38.3219	0.02849	38.3336	0.00222	38.3272	0.01994	38.3219	0.0279
38.3481	0.02227	40.3492	0.10208		38.3481	0.01995	38.3481	0.02261	38.3481	0.02822	38.3599	0.00206	38.3535	0.0227	38.3481	0.02741
38.3744	0.02041	40.3755	0.10202		38.3744	0.01964	38.3744	0.02272	38.3744	0.02834	38.3861	0.00196	38.3797	0.0194	38.3744	0.02709
38.4007	0.02054	40.4018	0.09909		38.4007	0.02053	38.4007	0.0226	38.4007	0.02701	38.4124	0.00178	38.406	0.01955	38.4007	0.02614
38.4269	0.01855	40.428	0.10015		38.4269	0.02046	38.4269	0.02366	38.4269	0.02715	38.4386	0.00169	38.4322	0.02168	38.4269	0.02606
38.4532	0.01782	40.4543	0.10361		38.4532	0.02162	38.4532	0.02279	38.4532	0.02783	38.4649	0.00248	38.4585	0.01795	38.4532	0.02585
38.4794	0.01862	40.4806	0.09995		38.4794	0.02112	38.4794	0.02292	38.4794	0.0277	38.4911	0.0023	38.4847	0.021	38.4794	0.0277
38.5057	0.01891	40.5068	0.09935		38.5057	0.02136	38.5057	0.02177	38.5057	0.02891	38.5174	0.00229	38.511	0.02062	38.5057	0.02688
38.532	0.01797	40.5331	0.10182		38.532	0.02105	38.532	0.02329	38.532	0.02882	38.5437	0.00264	38.5373	0.01674	38.532	0.02749
38.5582	0.01767	40.5593	0.10235		38.5582	0.02097	38.5582	0.02329	38.5582	0.02931	38.5699	0.00293	38.5635	0.01693	38.5582	0.02757
38.5845	0.01702	40.5856	0.10255		38.5845	0.0223	38.5845	0.02456	38.5845	0.03016	38.5962	0.00364	38.5898	0.01756	38.5845	0.02916
38.6108	0.01616	40.6119	0.10315		38.6108	0.02266	38.6108	0.02484	38.6108	0.03077	38.6225	0.00361	38.6161	0.02086	38.6108	0.03051
38.637	0.01702	40.6381	0.09955		38.637	0.0213	38.637	0.02609	38.637	0.03188	38.6487	0.00392	38.6423	0.02275	38.637	0.03165
38.6633	0.01663	40.6644	0.10122		38.6633	0.0221	38.6633	0.02568	38.6633	0.03182	38.675	0.00353	38.6686	0.02246	38.6633	0.03288
38.6895	0.01628	40.6906	0.09842		38.6895	0.02186	38.6895	0.02593	38.6895	0.033	38.7012	0.00309	38.6948	0.02193	38.6895	0.03395
38.7158	0.01634	40.7169	0.10747		38.7158	0.02278	38.7158	0.02499	38.7158	0.03144	38.7275	0.00334	38.7211	0.02542	38.7158	0.03252
38.7421	0.01574	40.7432	0.10208		38.7421	0.02324	38.7421	0.02404	38.7421	0.03102	38.7538	0.0028	38.7474	0.03366	38.7421	0.03343
38.7683	0.01723	40.7694	0.10275		38.7683	0.02326	38.7683	0.02694	38.7683	0.03071	38.78	0.00266	38.7736	0.03818	38.7683	0.03151
38.7946	0.01626	40.7957	0.10095		38.7946	0.02294	38.7946	0.02407	38.7946	0.03006	38.8063	0.00293	38.7999	0.04919	38.7946	0.03041
38.8208	0.01584	40.8219	0.10581		38.8208	0.0219	38.8208	0.02452	38.8208	0.02989	38.8325	0.00226	38.8261	0.05239	38.8208	0.03002
38.8471	0.01659	40.8482	0.11399		38.8471	0.02153	38.8471	0.02442	38.8471	0.02999	38.8588	0.00253	38.8524	0.05079	38.8471	0.02881
38.8734	0.0165	40.8745	0.11492		38.8734	0.02112	38.8734	0.02366	38.8734	0.02878	38.8851	0.00223	38.8787	0.04089	38.8734	0.02844
38.8996	0.01545	40.9007	0.11392		38.8996	0.02179	38.8996	0.02293	38.8996	0.02823	38.9113	0.00228	38.9049	0.03362	38.8996	0.02758
38.9259	0.01648	40.927	0.11585		38.9259	0.02034	38.9259	0.0234	38.9259	0.02843	38.9376	0.00209	38.9312	0.03619	38.9259	0.02729
38.9521	0.01666	40.9532	0.10867		38.9521	0.02	38.9521	0.02306	38.9521	0.02686	38.9638	0.00183	38.9574	0.03032	38.9521	0.02711
38.9784	0.01645	40.9795	0.11525		38.9784	0.01985	38.9784	0.02189	38.9784	0.02832	38.9901	0.0021	38.9837	0.02348	38.9784	0.02589
39.0047	0.01689	41.0058	0.11904		39.0047	0.0202	39.0047	0.02155	39.0047	0.02809	39.0164	0.00178	39.01	0.02314	39.0047	0.02711
39.0309	0.01684	41.032	0.11552		39.0309	0.01945	39.0309	0.02296	39.0309	0.02641	39.0426	0.00163	39.0362	0.01868	39.0309	0.02658
39.0572	0.01797	41.0583	0.11285		39.0572	0.02116	39.0572	0.02213	39.0572	0.02616	39.0689	0.00171	39.0625	0.01863	39.0572	0.02506
39.0834	0.01677	41.0846	0.11066		39.0834	0.01875	39.0834	0.02193	39.0834	0.02576	39.0951	0.00156	39.0887	0.01834	39.0834	0.02591
39.1097	0.01782	41.1108	0.10707		39.1097	0.02044	39.1097	0.02111	39.1097	0.02681	39.1214	0.00167	39.115	0.0146	39.1097	0.02465
39.136	0.01794	41.1371	0.1098		39.136	0.0187	39.136	0.02107	39.136	0.02676	39.1477	0.00164	39.1413	0.01969	39.136	0.02491
39.1622	0.01723	41.1633	0.10833		39.1622	0.01981	39.1622	0.02111	39.1622	0.02591	39.1739	0.00172	39.1675	0.01567	39.1622	0.0258
39.1885	0.01588	41.1896	0.1064		39.1885	0.02021	39.1885	0.02166	39.1885	0.02485	39.2002	0.0016	39.1938	0.01557	39.1885	0.02453
39.2148	0.01735	41.2159	0.10773		39.2148	0.01919	39.2148	0.02221	39.2148	0.02642	39.2264	0.00184	39.2201	0.01751	39.2148	0.02447
39.241	0.01684	41.2421	0.10654		39.241	0.01879	39.241	0.02042	39.241	0.02725	39.2527	0.0015	39.2463	0.01785	39.241	0.02463
39.2673	0.01662	41.2684	0.10414		39.2673	0.01941	39.2673	0.02146	39.2673	0.02624	39.279	0.00152	39.2726	0.01543	39.2673	0.0248
39.2935	0.0165	41.2946	0.09889		39.2935	0.02073	39.2935	0.02142	39.2935	0.02685	39.3052	0.00171	39.2988	0.01465	39.2935	0.02516
39.3198	0.01498	41.3209	0.10062		39.3198	0.01969	39.3198	0.02076	39.3198	0.02648	39.3315	0.00171	39.3251	0.0178	39.3198	0.02451
39.346	0.01662	41.3471	0.09902		39.346	0.01955	39.346	0.0205	39.346	0.02595	39.3578	0.00156	39.3513	0.01659	39.346	0.02545
39.3723	0.01606	41.3734	0.09969		39.3723	0.01932	39.3723	0.02104	39.3723	0.02619	39.384	0.00165	39.3776	0.01489	39.3723	0.02391
39.3986	0.01525	41.3997	0.10354		39.3986	0.02005	39.3986	0.02228	39.3986	0.02593	39.4103	0.00157	39.4039	0.01276	39.3986	0.02365
39.4248	0.0152	41.4259	0.10248		39.4248	0.01953	39.4248	0.02118	39.4248	0.02585	39.4365	0.00169	39.4301	0.01814	39.4248	0.02626
39.4511	0.01592	41.4522	0.09876		39.4511	0.01855	39.4511	0.02091	39.4511	0.02493	39.4628	0.00172	39.4564	0.01858	39.4511	0.02361
39.4774	0.01605	41.4785	0.09816		39.4774	0.01872	39.4774	0.02093	39.4774	0.02612	39.4891	0.00183	39.4827	0.01455	39.4774	0.02445
39.5036	0.01565	41.5047	0.10175		39.5036	0.01838	39.5036	0.02098	39.5036	0.0256	39.5153	0.00182	39.5089	0.01387	39.5036	0.02381
39.5299	0.01545	41.531	0.09829		39.5299	0.01925	39.5299	0.02114	39.5299	0.02598	39.5416	0.00176	39.5352	0.0147	39.5299	0.02439
39.5561	0.01611	41.5572	0.10228		39.5561	0.02007	39.5561	0.02134	39.5561	0.02561	39.5678	0.00166	39.5614	0.0147	39.5561	0.02436
39.5824	0.01579	41.5835	0.09856		39.5824	0.01907	39.5824	0.02064	39.5824	0.0256	39.5941	0.00166	39.5877	0.01305	39.5824	0.02339
39.6087	0.01594	41.6098	0.10075		39.6087	0.01886	39.6087	0.02175	39.6087	0.02545	39.6204	0.00157	39.614	0.01043	39.6087	0.02385
39.6349	0.01591	41.636	0.10295		39.6349	0.01953	39.6349	0.02237	39.6349	0.02612	39.6466	0.00126	39.6402	0.01407	39.6349	0.02367
39.6612	0.01595	41.6623	0.10155		39.6612	0.01907	39.6612	0.02136	39.6612	0.0261	39.6729	0.00152	39.6665	0.0146	39.6612	0.02428
39.6874	0.01632	41.6885	0.10009		39.6874	0.01975	39.6874	0.02097	39.6874	0.0256	39.6991	0.00161	39.6927	0.01358	39.6874	0.02445
39.7137	0.01648	41.7148	0.10627		39.7137	0.01864	39.7137	0.02189	39.7137	0.02567	39.7254	0.00183	39.719	0.01591	39.7137	0.02439
39.74	0.01559	41.7411	0.1082		39.74	0.01935	39.74	0.02124	39.74	0.02524	39.7517	0.00171	39.7453	0.01334	39.74	0.02384
39.7662	0.01506	41.7673	0.10394		39.7662	0.01936	39.7662	0.02037	39.7662	0.02584	39.7779	0.00143	39.7715	0.01475	39.7662	0.02494
39.7925	0.01598	41.7936	0.10188		39.7925	0.01995	39.7925	0.02131	39.7925	0.02568	39.8042	0.0017	39.7978	0.01688	39.7925	0.02391
39.8187	0.01543	41.8198	0.10142		39.8187	0.01932	39.8187	0.02193	39.8187	0.02595	39.8304	0.0016	39.824	0.01203	39.8187	0.02493
39.845	0.01545	41.8461	0.10241		39.845	0.01917	39.845	0.02168	39.845	0.02664	39.8567	0.0016	39.8503	0.01353	39.845	0.02526
39.8713	0.01535	41.8724	0.09949		39.8713	0.01943	39.8713	0.02183	39.8713	0.02689	39.883	0.00147	39.8766	0.01615	39.8713	0.0242
39.8975	0.0161	41.8986	0.10002		39.8975	0.01989	39.8975	0.02107	39.8975	0.02639	39.9092	0.00139	39.9028	0.01416	39.8975	0.02497
39.9238	0.01585	41.9249	0.10135		39.9238	0.01975	39.9238	0.02026	39.9238	0.02637	39.9355	0.00172	39.9291	0.0129	39.9238	0.02583
39.95	0.01505	41.9511	0.10029		39.95	0.01956	39.95	0.02134	39.95	0.02551	39.9618	0.00185	39.9554	0.0164	39.95	0.02381
39.9763	0.01493	41.9774	0.09962		39.9763	0.02017	39.9763	0.02015	39.9763	0.02569	39.988	0.00129	39.9816	0.01436	39.9763	0.02488
40.0026	0.01527	42.0037	0.09916		40.0026	0.01856	40.0026	0.02136	40.0026	0.02651	40.0143	0.00166	40.0079	0.01349	40.0026	0.0258
40.0288	0.016	42.0299	0.10088		40.0288	0.01973	40.0288	0.02231	40.0288	0.02606	40.0405	0.00194	40.0341	0.01475	40.0288	0.02417
40.0551	0.01518	42.0562	0.09802		40.0551	0.01928	40.0551	0.02134	40.0551	0.0274	40.0668	0.00157	40.0604	0.01324	40.0551	0.02417
40.0814	0.01487	42.0825	0.09876		40.0814	0.01973	40.0814	0.02026	40.0814	0.0274	40.093	0.00161	40.0866	0.01567	40.0814	0.02592
40.1076	0.01565	42.1087	0.09829		40.1076	0.02046	40.1076	0.02216	40.1076	0.02676	40.1193	0.00181	40.1129	0.01533	40.1076	0.0247
40.1339	0.01485	42.135	0.10295		40.1339	0.02001	40.1339	0.02202	40.1339	0.02649	40.1456	0.00221	40.1392	0.0147	40.1339	0.02531
40.1601	0.01609	42.1612	0.09809		40.1601	0.02027	40.1601	0.02233	40.1601	0.02754	40.1718	0.00202	40.1654	0.01363	40.1601	0.02557
40.1864	0.01586	42.1875	0.10481		40.1864	0.02056	40.1864	0.02224	40.1864	0.02899	40.1981	0.00231	40.1917	0.01567	40.1864	0.02631
40.2126	0.01551	42.2137	0.10494		40.2126	0.02057	40.2126	0.02278	40.2126	0.02778	40.2244	0.00282	40.218	0.01717	40.2126	0.02585
40.2389	0.01589	42.24	0.11864		40.2389	0.02113	40.2389	0.02449	40.2389	0.03025	40.2506	0.00266	40.2442	0.01465	40.2389	0.02566
40.2652	0.01636	42.2663	0.10993		40.2652	0.02247	40.2652	0.02325	40.2652	0.03012	40.2769	0.00422	40.2705	0.01581	40.2652	0.0281
40.2914	0.01528	42.2925	0.11791		40.2914	0.02324	40.2914	0.0262	40.2914	0.0318	40.3031	0.00626	40.2967	0.0145	40.2914	0.02961
40.3177	0.01626	42.3188	0.1223		40.3177	0.02496	40.3177	0.02642	40.3177	0.03463	40.3294	0.00742	40.323	0.01756	40.3177	0.02918
40.3439	0.01613	42.3451	0.12343		40.3439	0.02504	40.3439	0.02946	40.3439	0.03667	40.3556	0.00618	40.3492	0.01732	40.3439	0.0316
40.3702	0.01624	42.3713	0.13128		40.3702	0.02758	40.3702	0.03322	40.3702	0.03934	40.3819	0.00509	40.3755	0.01863	40.3702	0.03191
40.3965	0.01684	42.3976	0.12862		40.3965	0.02836	40.3965	0.03526	40.3965	0.04305	40.4082	0.00526	40.4018	0.02105	40.3965	0.0336
40.4227	0.01758	42.4238	0.13061		40.4227	0.0294	40.4227	0.04068	40.4227	0.04849	40.4344	0.00435	40.428	0.02488	40.4227	0.03608
40.449	0.0184	42.4501	0.12902		40.449	0.03286	40.449	0.04076	40.449	0.04911	40.4607	0.00421	40.4543	0.02804	40.449	0.03849
40.4753	0.01829	42.4764	0.12669		40.4753	0.0355	40.4753	0.03911	40.4753	0.04435	40.487	0.00299	40.4806	0.03017	40.4753	0.0377
40.5015	0.02043	42.5026	0.1231		40.5015	0.03594	40.5015	0.03425	40.5015	0.0395	40.5132	0.00223	40.5068	0.03725	40.5015	0.04143
40.5278	0.02425	42.5289	0.11598		40.5278	0.03417	40.5278	0.03306	40.5278	0.0398	40.5395	0.00207	40.5331	0.04569	40.5278	0.03737
40.554	0.02724	42.5551	0.11126		40.554	0.03173	40.554	0.03159	40.554	0.03837	40.5657	0.00178	40.5593	0.0341	40.554	0.03524
40.5803	0.03773	42.5814	0.10581		40.5803	0.03062	40.5803	0.02932	40.5803	0.0357	40.592	0.0017	40.5856	0.02649	40.5803	0.03521
40.6066	0.04507	42.6077	0.10494		40.6066	0.02895	40.6066	0.02647	40.6066	0.03092	40.6183	0.00148	40.6119	0.03182	40.6066	0.03171
40.6328	0.04362	42.6339	0.10886		40.6328	0.02534	40.6328	0.02434	40.6328	0.03015	40.6445	0.00162	40.6381	0.03041	40.6328	0.03136
40.6591	0.03655	42.6602	0.10128		40.6591	0.02471	40.6591	0.02366	40.6591	0.02944	40.6708	0.00158	40.6644	0.02328	40.6591	0.02838
40.6853	0.03573	42.6864	0.10208		40.6853	0.02338	40.6853	0.02322	40.6853	0.02812	40.697	0.00161	40.6906	0.01989	40.6853	0.02752
40.7116	0.0373	42.7127	0.10208		40.7116	0.02162	40.7116	0.02241	40.7116	0.02697	40.7233	0.00124	40.7169	0.01872	40.7116	0.02577
40.7379	0.03241	42.739	0.10029		40.7379	0.02074	40.7379	0.02213	40.7379	0.02781	40.7496	0.00129	40.7432	0.01543	40.7379	0.02641
40.7641	0.02745	42.7652	0.09955		40.7641	0.02005	40.7641	0.02182	40.7641	0.02701	40.7758	0.00135	40.7694	0.01877	40.7641	0.0266
40.7904	0.02404	42.7915	0.09849		40.7904	0.02029	40.7904	0.02176	40.7904	0.02632	40.8021	0.00148	40.7957	0.0161	40.7904	0.02543
40.8166	0.02136	42.8177	0.0961		40.8166	0.01983	40.8166	0.02101	40.8166	0.02605	40.8283	0.00166	40.8219	0.01562	40.8166	0.02531
40.8429	0.01994	42.844	0.09417		40.8429	0.01988	40.8429	0.02122	40.8429	0.0252	40.8546	0.00135	40.8482	0.01295	40.8429	0.02505
40.8692	0.0182	42.8703	0.09849		40.8692	0.02	40.8692	0.02192	40.8692	0.02677	40.8809	0.00142	40.8745	0.0161	40.8692	0.02374
40.8954	0.01767	42.8965	0.10275		40.8954	0.01984	40.8954	0.02114	40.8954	0.02605	40.9071	0.00192	40.9007	0.01693	40.8954	0.02592
40.9217	0.0171	42.9228	0.09935		40.9217	0.01814	40.9217	0.01998	40.9217	0.02628	40.9334	0.00159	40.927	0.01378	40.9217	0.02557
40.9479	0.01717	42.949	0.10168		40.9479	0.01876	40.9479	0.02145	40.9479	0.02525	40.9597	0.00175	40.9532	0.01218	40.9479	0.02396
40.9742	0.01635	42.9753	0.09663		40.9742	0.01959	40.9742	0.0205	40.9742	0.02687	40.9859	0.00153	40.9795	0.01431	40.9742	0.02494
41.0005	0.01695	43.0016	0.09576		41.0005	0.0185	41.0005	0.0205	41.0005	0.02556	41.0122	0.00169	41.0058	0.01315	41.0005	0.02488
41.0267	0.01524	43.0278	0.09231		41.0267	0.01953	41.0267	0.02059	41.0267	0.02575	41.0384	0.00134	41.032	0.01285	41.0267	0.02413
41.053	0.01555	43.0541	0.09783		41.053	0.01891	41.053	0.02032	41.053	0.02584	41.0647	0.00144	41.0583	0.01387	41.053	0.0239
41.0793	0.01604	43.0804	0.09304		41.0793	0.01816	41.0793	0.01991	41.0793	0.02485	41.0909	0.00134	41.0846	0.01416	41.0793	0.02462
41.1055	0.01585	43.1066	0.09736		41.1055	0.01855	41.1055	0.02108	41.1055	0.02547	41.1172	0.0015	41.1108	0.01285	41.1055	0.02529
41.1318	0.01547	43.1329	0.09144		41.1318	0.01887	41.1318	0.02183	41.1318	0.02568	41.1435	0.00155	41.1371	0.01378	41.1318	0.02439
41.158	0.01432	43.1591	0.09829		41.158	0.01824	41.158	0.02203	41.158	0.02503	41.1697	0.00146	41.1633	0.01266	41.158	0.02454
41.1843	0.01486	43.1854	0.09536		41.1843	0.01952	41.1843	0.02078	41.1843	0.02493	41.196	0.0014	41.1896	0.01232	41.1843	0.02467
41.2105	0.01606	43.2116	0.0961		41.2105	0.01858	41.2105	0.02039	41.2105	0.02534	41.2223	0.00148	41.2159	0.0163	41.2105	0.02588
41.2368	0.01519	43.2379	0.09337		41.2368	0.01811	41.2368	0.02018	41.2368	0.02636	41.2485	0.00111	41.2421	0.01363	41.2368	0.02479
41.2631	0.01565	43.2642	0.09656		41.2631	0.0182	41.2631	0.02064	41.2631	0.02571	41.2748	0.00165	41.2684	0.01281	41.2631	0.02427
41.2893	0.01556	43.2904	0.0935		41.2893	0.01856	41.2893	0.02047	41.2893	0.02602	41.301	0.00165	41.2946	0.01252	41.2893	0.02362
41.3156	0.01587	43.3167	0.0929		41.3156	0.01842	41.3156	0.02226	41.3156	0.02449	41.3273	0.00135	41.3209	0.0145	41.3156	0.02474
41.3419	0.01634	43.343	0.09656		41.3419	0.01815	41.3419	0.02093	41.3419	0.02606	41.3536	0.0015	41.3472	0.01111	41.3419	0.02407
41.3681	0.01536	43.3692	0.09802		41.3681	0.01903	41.3681	0.02102	41.3681	0.02556	41.3798	0.00158	41.3734	0.01353	41.3681	0.02503
41.3944	0.01573	43.3955	0.09124		41.3944	0.01875	41.3944	0.02077	41.3944	0.0258	41.4061	0.00167	41.3997	0.01625	41.3944	0.0243
41.4206	0.01486	43.4217	0.09576		41.4206	0.01846	41.4206	0.01975	41.4206	0.02506	41.4323	0.0018	41.4259	0.0147	41.4206	0.02605
41.4469	0.01524	43.448	0.09676		41.4469	0.0184	41.4469	0.02023	41.4469	0.02498	41.4586	0.0015	41.4522	0.01407	41.4469	0.02328
41.4732	0.0155	43.4743	0.0937		41.4732	0.01773	41.4732	0.02027	41.4732	0.02447	41.4849	0.00153	41.4785	0.01305	41.4732	0.02499
41.4994	0.01511	43.5005	0.09729		41.4994	0.01876	41.4994	0.02047	41.4994	0.02525	41.5111	0.00138	41.5047	0.01198	41.4994	0.02465
41.5257	0.01504	43.5268	0.09716		41.5257	0.0177	41.5257	0.02005	41.5257	0.02524	41.5374	0.00158	41.531	0.01363	41.5257	0.02473
41.5519	0.01563	43.553	0.09477		41.5519	0.01779	41.5519	0.01995	41.5519	0.02483	41.5636	0.00146	41.5572	0.013	41.5519	0.02258
41.5782	0.01589	43.5793	0.0963		41.5782	0.01831	41.5782	0.01982	41.5782	0.02435	41.5899	0.00164	41.5835	0.01106	41.5782	0.02338
41.6045	0.01671	43.6056	0.09197		41.6045	0.01862	41.6045	0.01994	41.6045	0.02542	41.6162	0.00176	41.6098	0.01402	41.6045	0.02413
41.6307	0.01605	43.6318	0.09636		41.6307	0.01891	41.6307	0.02067	41.6307	0.02501	41.6424	0.00164	41.636	0.01067	41.6307	0.02356
41.657	0.01528	43.6581	0.09583		41.657	0.01903	41.657	0.02036	41.657	0.02489	41.6687	0.00151	41.6623	0.01586	41.657	0.02379
41.6832	0.01608	43.6843	0.09197		41.6832	0.01846	41.6832	0.01974	41.6832	0.02459	41.6949	0.00142	41.6885	0.01446	41.6832	0.0235
41.7095	0.01645	43.7106	0.0937		41.7095	0.01787	41.7095	0.02013	41.7095	0.02522	41.7212	0.00134	41.7148	0.01577	41.7095	0.02525
41.7358	0.01562	43.7369	0.09483		41.7358	0.01843	41.7358	0.02101	41.7358	0.02431	41.7475	0.00142	41.7411	0.0147	41.7358	0.02269
41.762	0.01551	43.7631	0.0941		41.762	0.018	41.762	0.02053	41.762	0.02538	41.7737	0.00174	41.7673	0.01295	41.762	0.0244
41.7883	0.01551	43.7894	0.09058		41.7883	0.01792	41.7883	0.02044	41.7883	0.02433	41.8	0.00146	41.7936	0.01164	41.7883	0.02374
41.8145	0.0159	43.8156	0.09417		41.8145	0.01818	41.8145	0.02063	41.8145	0.02517	41.8263	0.0014	41.8199	0.01057	41.8145	0.02364
41.8408	0.01546	43.8419	0.09576		41.8408	0.01798	41.8408	0.0202	41.8408	0.02407	41.8525	0.00167	41.8461	0.01373	41.8408	0.02448
41.8671	0.01486	43.8682	0.09364		41.8671	0.01895	41.8671	0.01928	41.8671	0.02412	41.8788	0.00121	41.8724	0.01547	41.8671	0.02321
41.8933	0.01543	43.8944	0.09284		41.8933	0.01824	41.8933	0.02012	41.8933	0.02345	41.905	0.0014	41.8986	0.01319	41.8933	0.02338
41.9196	0.01549	43.9207	0.09171		41.9196	0.01855	41.9196	0.01986	41.9196	0.02446	41.9313	0.00156	41.9249	0.01053	41.9196	0.02242
41.9459	0.01622	43.947	0.09031		41.9459	0.01823	41.9459	0.02054	41.9459	0.02533	41.9575	0.00144	41.9511	0.0115	41.9459	0.02385
41.9721	0.01531	43.9732	0.09231		41.9721	0.01828	41.9721	0.02047	41.9721	0.02479	41.9838	0.00128	41.9774	0.01227	41.9721	0.02339
41.9984	0.01545	43.9995	0.09763		41.9984	0.01871	41.9984	0.02081	41.9984	0.02528	42.0101	0.00141	42.0037	0.01426	41.9984	0.02311
42.0246	0.01536	44.0257	0.09536		42.0246	0.01912	42.0246	0.01961	42.0246	0.02545	42.0363	0.00121	42.0299	0.01402	42.0246	0.02287
42.0509	0.015	44.052	0.08951		42.0509	0.0186	42.0509	0.02127	42.0509	0.02421	42.0626	0.00126	42.0562	0.01038	42.0509	0.02459
42.0772	0.01511	44.0782	0.09517		42.0772	0.01855	42.0772	0.01972	42.0772	0.02494	42.0889	0.00111	42.0825	0.01455	42.0772	0.02396
42.1034	0.01535	44.1045	0.09024		42.1034	0.01816	42.1034	0.01985	42.1034	0.02516	42.1151	0.00146	42.1087	0.01028	42.1034	0.02276
42.1297	0.01475	44.1308	0.09051		42.1297	0.01939	42.1297	0.02081	42.1297	0.02473	42.1414	0.00119	42.135	0.0099	42.1297	0.02445
42.1559	0.01473	44.157	0.09377		42.1559	0.01872	42.1559	0.02077	42.1559	0.02537	42.1676	0.00136	42.1612	0.01169	42.1559	0.02328
42.1822	0.01449	44.1833	0.09536		42.1822	0.018	42.1822	0.01938	42.1822	0.02526	42.1939	0.00116	42.1875	0.01198	42.1822	0.02316
42.2084	0.01504	44.2096	0.09124		42.2084	0.01984	42.2084	0.02025	42.2084	0.02501	42.2201	0.00115	42.2137	0.01048	42.2084	0.02304
42.2347	0.01526	44.2358	0.09237		42.2347	0.01892	42.2347	0.01975	42.2347	0.0247	42.2464	0.0014	42.24	0.01344	42.2347	0.02365
42.261	0.01514	44.2621	0.09583		42.261	0.01916	42.261	0.02108	42.261	0.02493	42.2727	0.00136	42.2663	0.01494	42.261	0.02405
42.2872	0.0156	44.2883	0.08985		42.2872	0.01977	42.2872	0.02151	42.2872	0.02512	42.2989	0.00135	42.2925	0.01295	42.2872	0.02439
42.3135	0.01562	44.3146	0.09004		42.3135	0.0187	42.3135	0.02067	42.3135	0.02503	42.3252	0.00156	42.3188	0.01513	42.3135	0.02422
42.3398	0.01541	44.3409	0.08945		42.3398	0.01915	42.3398	0.01988	42.3398	0.02579	42.3515	0.00152	42.3451	0.01518	42.3398	0.02437
42.366	0.01513	44.3671	0.09084		42.366	0.01887	42.366	0.02169	42.366	0.02575	42.3777	0.00174	42.3713	0.01513	42.366	0.02477
42.3923	0.01558	44.3934	0.09071		42.3923	0.01898	42.3923	0.02049	42.3923	0.02574	42.404	0.00153	42.3976	0.01208	42.3923	0.025
42.4185	0.01482	44.4196	0.0933		42.4185	0.01913	42.4185	0.02306	42.4185	0.0264	42.4302	0.00188	42.4238	0.0147	42.4185	0.02488
42.4448	0.01535	44.4459	0.09324		42.4448	0.01988	42.4448	0.0218	42.4448	0.02647	42.4565	0.00166	42.4501	0.0145	42.4448	0.02595
42.4711	0.01489	44.4722	0.0965		42.4711	0.01984	42.4711	0.02281	42.4711	0.02674	42.4828	0.00163	42.4764	0.01543	42.4711	0.02523
42.4973	0.01448	44.4984	0.0949		42.4973	0.01928	42.4973	0.02145	42.4973	0.0276	42.509	0.0017	42.5026	0.01499	42.4973	0.02496
42.5236	0.01517	44.5247	0.09204		42.5236	0.02096	42.5236	0.02125	42.5236	0.02709	42.5353	0.00167	42.5289	0.01339	42.5236	0.02539
42.5498	0.01601	44.5509	0.0935		42.5498	0.01896	42.5498	0.02143	42.5498	0.02686	42.5615	0.00192	42.5551	0.01349	42.5498	0.02482
42.5761	0.01571	44.5772	0.09337		42.5761	0.01957	42.5761	0.02176	42.5761	0.02688	42.5878	0.00204	42.5814	0.01509	42.5761	0.02486
42.6024	0.01625	44.6035	0.09364		42.6024	0.01933	42.6024	0.022	42.6024	0.02656	42.6141	0.00181	42.6077	0.01378	42.6024	0.02513
42.6286	0.01565	44.6297	0.09669		42.6286	0.01913	42.6286	0.02088	42.6286	0.02685	42.6403	0.00208	42.6339	0.01412	42.6286	0.02448
42.6549	0.01615	44.656	0.09802		42.6549	0.01988	42.6549	0.02186	42.6549	0.02673	42.6666	0.00181	42.6602	0.01543	42.6549	0.02591
42.6811	0.01577	44.6822	0.0959		42.6811	0.02097	42.6811	0.02211	42.6811	0.02687	42.6928	0.00209	42.6864	0.0146	42.6811	0.02623
42.7074	0.01684	44.7085	0.09749		42.7074	0.02016	42.7074	0.02186	42.7074	0.02774	42.7191	0.00217	42.7127	0.01712	42.7074	0.02583
42.7337	0.01706	44.7348	0.09809		42.7337	0.02019	42.7337	0.0232	42.7337	0.02885	42.7454	0.00225	42.739	0.01368	42.7337	0.02618
42.7599	0.01622	44.761	0.09729		42.7599	0.02086	42.7599	0.02292	42.7599	0.02915	42.7716	0.00286	42.7652	0.01475	42.7599	0.02654
42.7862	0.01646	44.7873	0.10248		42.7862	0.02198	42.7862	0.02451	42.7862	0.03107	42.7979	0.00366	42.7915	0.01547	42.7862	0.02796
42.8124	0.01781	44.8135	0.10255		42.8124	0.02275	42.8124	0.02559	42.8124	0.03373	42.8242	0.00546	42.8177	0.01392	42.8124	0.02925
42.8387	0.01822	44.8398	0.1094		42.8387	0.02456	42.8387	0.02664	42.8387	0.03461	42.8504	0.00853	42.844	0.01416	42.8387	0.03071
42.865	0.01778	44.8661	0.10886		42.865	0.02491	42.865	0.02936	42.865	0.03906	42.8767	0.01144	42.8703	0.01392	42.865	0.03274
42.8912	0.01696	44.8923	0.11345		42.8912	0.02742	42.8912	0.03513	42.8912	0.04328	42.9029	0.01066	42.8965	0.01761	42.8912	0.03842
42.9175	0.01746	44.9186	0.12177		42.9175	0.03062	42.9175	0.04212	42.9175	0.05272	42.9292	0.00748	42.9228	0.01848	42.9175	0.04098
42.9438	0.01827	44.9449	0.13653		42.9438	0.03693	42.9438	0.05358	42.9438	0.06475	42.9554	0.00645	42.949	0.02197	42.9438	0.04968
42.97	0.01851	44.9711	0.14537		42.97	0.04602	42.97	0.06791	42.97	0.07936	42.9817	0.00764	42.9753	0.02571	42.97	0.0561
42.9963	0.01973	44.9974	0.14717		42.9963	0.05303	42.9963	0.07794	42.9963	0.08974	43.008	0.00698	43.0016	0.02978	42.9963	0.06462
43.0225	0.02069	45.0236	0.15063		43.0225	0.05891	43.0225	0.06987	43.0225	0.07828	43.0342	0.00477	43.0278	0.03978	43.0225	0.06801
43.0488	0.02266	45.0499	0.14996		43.0488	0.0575	43.0488	0.05795	43.0488	0.06522	43.0605	0.0033	43.0541	0.05215	43.0488	0.06568
43.075	0.0267	45.0761	0.14744		43.075	0.05671	43.075	0.05364	43.075	0.06125	43.0868	0.00269	43.0804	0.06849	43.075	0.06256
43.1013	0.03376	45.1024	0.14291		43.1013	0.05385	43.1013	0.05427	43.1013	0.06018	43.113	0.00211	43.1066	0.06791	43.1013	0.05657
43.1276	0.04779	45.1287	0.1332		43.1276	0.05193	43.1276	0.04505	43.1276	0.05531	43.1393	0.00172	43.1329	0.04521	43.1276	0.05257
43.1538	0.06736	45.1549	0.12908		43.1538	0.04657	43.1538	0.0384	43.1538	0.04376	43.1655	0.00162	43.1591	0.04002	43.1538	0.04697
43.1801	0.07115	45.1812	0.12449		43.1801	0.03972	43.1801	0.03179	43.1801	0.03491	43.1918	0.00144	43.1854	0.04201	43.1801	0.04219
43.2064	0.04962	45.2075	0.1217		43.2064	0.03544	43.2064	0.02592	43.2064	0.03099	43.2181	0.00149	43.2117	0.04075	43.2064	0.03728
43.2326	0.04445	45.2337	0.1203		43.2326	0.02951	43.2326	0.02368	43.2326	0.03068	43.2443	0.00157	43.2379	0.02823	43.2326	0.0324
43.2589	0.04795	45.26	0.11039		43.2589	0.02491	43.2589	0.02342	43.2589	0.02922	43.2706	0.00152	43.2642	0.02348	43.2589	0.02982
43.2851	0.04968	45.2862	0.10986		43.2851	0.02292	43.2851	0.02209	43.2851	0.0271	43.2968	0.00147	43.2904	0.01795	43.2851	0.02881
43.3114	0.03719	45.3125	0.11073		43.3114	0.02238	43.3114	0.02122	43.3114	0.02687	43.3231	0.00113	43.3167	0.01649	43.3114	0.02777
43.3377	0.02786	45.3388	0.10175		43.3377	0.02088	43.3377	0.02143	43.3377	0.02629	43.3494	0.00151	43.343	0.01809	43.3377	0.02638
43.3639	0.02382	45.365	0.10601		43.3639	0.0198	43.3639	0.02121	43.3639	0.02592	43.3756	0.00133	43.3692	0.01256	43.3639	0.0273
43.3902	0.02119	45.3913	0.10215		43.3902	0.01917	43.3902	0.02203	43.3902	0.02419	43.4019	0.00102	43.3955	0.01324	43.3902	0.02456
43.4164	0.01895	45.4175	0.09935		43.4164	0.01917	43.4164	0.02091	43.4164	0.02484	43.4281	0.00148	43.4217	0.01159	43.4164	0.02459
43.4427	0.01781	45.4438	0.09616		43.4427	0.01858	43.4427	0.02124	43.4427	0.02569	43.4544	0.000906919	43.448	0.01475	43.4427	0.02419
43.469	0.018	45.4701	0.0957		43.469	0.01843	43.469	0.01989	43.469	0.0243	43.4807	0.00116	43.4743	0.01208	43.469	0.025
43.4952	0.01725	45.4963	0.09523		43.4952	0.01826	43.4952	0.01947	43.4952	0.02414	43.5069	0.00094616	43.5005	0.0148	43.4952	0.02445
43.5215	0.01628	45.5226	0.09876		43.5215	0.0188	43.5215	0.01981	43.5215	0.02474	43.5332	0.00134	43.5268	0.01446	43.5215	0.02451
43.5477	0.01564	45.5488	0.0939		43.5477	0.01871	43.5477	0.01978	43.5477	0.02386	43.5594	0.0012	43.553	0.0114	43.5477	0.02361
43.574	0.01615	45.5751	0.09277		43.574	0.01786	43.574	0.02005	43.574	0.02452	43.5857	0.00108	43.5793	0.01242	43.574	0.02276
43.6003	0.0151	45.6014	0.0945		43.6003	0.0179	43.6003	0.02001	43.6003	0.02362	43.612	0.00123	43.6056	0.01247	43.6003	0.02379
43.6265	0.01496	45.6276	0.09084		43.6265	0.01808	43.6265	0.01951	43.6265	0.02325	43.6382	0.000950521	43.6318	0.01024	43.6265	0.02347
43.6528	0.01545	45.6539	0.09443		43.6528	0.0188	43.6528	0.01914	43.6528	0.02356	43.6645	0.00131	43.6581	0.01087	43.6528	0.02413
43.679	0.01463	45.6801	0.08692		43.679	0.01828	43.679	0.019	43.679	0.02525	43.6908	0.00108	43.6844	0.01431	43.679	0.02359
43.7053	0.01538	45.7064	0.08832		43.7053	0.01709	43.7053	0.01943	43.7053	0.02438	43.717	0.00104	43.7106	0.01232	43.7053	0.02351
43.7316	0.01527	45.7327	0.08778		43.7316	0.01796	43.7316	0.01872	43.7316	0.02337	43.7433	0.00133	43.7369	0.0096	43.7316	0.02351
43.7578	0.01463	45.7589	0.09098		43.7578	0.01707	43.7578	0.01899	43.7578	0.02401	43.7695	0.000880758	43.7631	0.01043	43.7578	0.02339
43.7841	0.01468	45.7852	0.08506		43.7841	0.01834	43.7841	0.01848	43.7841	0.024	43.7958	0.00106	43.7894	0.01281	43.7841	0.02382
43.8103	0.01462	45.8115	0.0939		43.8103	0.01786	43.8103	0.01896	43.8103	0.02288	43.822	0.000802274	43.8156	0.01121	43.8103	0.02242
43.8366	0.01504	45.8377	0.09004		43.8366	0.0169	43.8366	0.0204	43.8366	0.0239	43.8483	0.00106	43.8419	0.01358	43.8366	0.02265
43.8629	0.01519	45.864	0.09044		43.8629	0.01714	43.8629	0.02032	43.8629	0.02302	43.8746	0.000963601	43.8682	0.01169	43.8629	0.02224
43.8891	0.0147	45.8902	0.08679		43.8891	0.01739	43.8891	0.01893	43.8891	0.0239	43.9008	0.000950521	43.8944	0.00917	43.8891	0.02379
43.9154	0.0153	45.9165	0.08472		43.9154	0.01757	43.9154	0.01931	43.9154	0.02355	43.9271	0.000959241	43.9207	0.00893	43.9154	0.02335
43.9417	0.01392	45.9427	0.08672		43.9417	0.01759	43.9417	0.01991	43.9417	0.02302	43.9534	0.000906919	43.947	0.01218	43.9417	0.02379
43.9679	0.01398	45.969	0.09004		43.9679	0.01782	43.9679	0.01838	43.9679	0.0238	43.9796	0.000767393	43.9732	0.01077	43.9679	0.02256
43.9942	0.01553	45.9953	0.08612		43.9942	0.01792	43.9942	0.01842	43.9942	0.02365	44.0059	0.000614786	43.9995	0.01358	43.9942	0.02201
44.0204	0.01411	46.0215	0.08905		44.0204	0.01754	44.0204	0.01936	44.0204	0.02294	44.0321	0.000963601	44.0257	0.01237	44.0204	0.02316
44.0467	0.01399	46.0478	0.08625		44.0467	0.01666	44.0467	0.01998	44.0467	0.02361	44.0584	0.00107	44.052	0.01285	44.0467	0.02253
44.0729	0.01486	46.074	0.08572		44.0729	0.0169	44.0729	0.01856	44.0729	0.02257	44.0847	0.000989762	44.0782	0.0096	44.0729	0.02333
44.0992	0.01484	46.1003	0.08772		44.0992	0.01726	44.0992	0.02016	44.0992	0.02412	44.1109	0.00109	44.1045	0.0113	44.0992	0.02176
44.1255	0.01518	46.1266	0.083		44.1255	0.01788	44.1255	0.01858	44.1255	0.02444	44.1372	0.00108	44.1308	0.01159	44.1255	0.02302
44.1517	0.01431	46.1528	0.08998		44.1517	0.01783	44.1517	0.01998	44.1517	0.02351	44.1634	0.000911279	44.157	0.00999	44.1517	0.02207
44.178	0.01422	46.1791	0.08506		44.178	0.01761	44.178	0.01893	44.178	0.02363	44.1897	0.00094616	44.1833	0.01057	44.178	0.02178
44.2043	0.01424	46.2054	0.08559		44.2043	0.01798	44.2043	0.01859	44.2043	0.02378	44.216	0.000832796	44.2096	0.0082	44.2043	0.02265
44.2305	0.0143	46.2316	0.08599		44.2305	0.01721	44.2305	0.01852	44.2305	0.02307	44.2422	0.00070199	44.2358	0.0115	44.2305	0.02167
44.2568	0.01405	46.2579	0.08659		44.2568	0.01731	44.2568	0.01844	44.2568	0.02245	44.2685	0.000924359	44.2621	0.0115	44.2568	0.02232
44.283	0.01391	46.2841	0.08446		44.283	0.01719	44.283	0.02027	44.283	0.02374	44.2947	0.000950521	44.2883	0.01154	44.283	0.02169
44.3093	0.01447	46.3104	0.08552		44.3093	0.01721	44.3093	0.01903	44.3093	0.02335	44.321	0.000662748	44.3146	0.00965	44.3093	0.02261
44.3356	0.01413	46.3367	0.08851		44.3356	0.01691	44.3356	0.01827	44.3356	0.02284	44.3473	0.000819715	44.3409	0.00931	44.3356	0.0216
44.3618	0.01435	46.3629	0.08446		44.3618	0.01787	44.3618	0.01902	44.3618	0.02253	44.3735	0.00112	44.3671	0.01198	44.3618	0.02126
44.3881	0.01463	46.3892	0.08798		44.3881	0.01682	44.3881	0.01814	44.3881	0.0227	44.3998	0.000728151	44.3934	0.00917	44.3881	0.02169
44.4143	0.01402	46.4154	0.08346		44.4143	0.01657	44.4143	0.01917	44.4143	0.02248	44.426	0.00070635	44.4196	0.00922	44.4143	0.02196
44.4406	0.01375	46.4417	0.08326		44.4406	0.01648	44.4406	0.01941	44.4406	0.02335	44.4523	0.000902559	44.4459	0.01019	44.4406	0.02147
44.4669	0.01445	46.468	0.08499		44.4669	0.01666	44.4669	0.01865	44.4669	0.02328	44.4786	0.00117	44.4722	0.00936	44.4669	0.02273
44.4931	0.01417	46.4942	0.08566		44.4931	0.0169	44.4931	0.0188	44.4931	0.02228	44.5048	0.000654028	44.4984	0.00951	44.4931	0.02203
44.5194	0.01413	46.5205	0.08659		44.5194	0.01671	44.5194	0.01873	44.5194	0.02195	44.5311	0.000767393	44.5247	0.0114	44.5194	0.02094
44.5456	0.01466	46.5467	0.0814		44.5456	0.01714	44.5456	0.01824	44.5456	0.02202	44.5573	0.000810995	44.5509	0.01188	44.5456	0.02129
44.5719	0.01409	46.573	0.08273		44.5719	0.01714	44.5719	0.01887	44.5719	0.02263	44.5836	0.00104	44.5772	0.01033	44.5719	0.02092
44.5982	0.01409	46.5993	0.09031		44.5982	0.01667	44.5982	0.01885	44.5982	0.02308	44.6099	0.000728151	44.6035	0.01062	44.5982	0.02196
44.6244	0.01437	46.6255	0.08705		44.6244	0.01707	44.6244	0.01838	44.6244	0.02313	44.6361	0.000902559	44.6297	0.00849	44.6244	0.02094
44.6507	0.0138	46.6518	0.09051		44.6507	0.01644	44.6507	0.0181	44.6507	0.02333	44.6624	0.00123	44.656	0.00868	44.6507	0.02272
44.6769	0.01362	46.678	0.08034		44.6769	0.01725	44.6769	0.01862	44.6769	0.02287	44.6887	0.000911279	44.6823	0.00703	44.6769	0.02287
44.7032	0.01388	46.7043	0.08998		44.7032	0.01761	44.7032	0.02002	44.7032	0.02293	44.7149	0.000815355	44.7085	0.00907	44.7032	0.02121
44.7295	0.01448	46.7306	0.08918		44.7295	0.01767	44.7295	0.01808	44.7295	0.0225	44.7412	0.000684549	44.7348	0.0099	44.7295	0.02178
44.7557	0.01397	46.7568	0.08506		44.7557	0.01803	44.7557	0.01998	44.7557	0.02442	44.7674	0.00106	44.761	0.01077	44.7557	0.02252
44.782	0.01329	46.7831	0.08246		44.782	0.01725	44.782	0.01858	44.782	0.02301	44.7937	0.00107	44.7873	0.0099	44.782	0.02187
44.8083	0.01428	46.8094	0.08512		44.8083	0.01737	44.8083	0.01911	44.8083	0.02288	44.8199	0.00102	44.8135	0.00902	44.8083	0.02241
44.8345	0.01391	46.8356	0.08433		44.8345	0.0165	44.8345	0.01849	44.8345	0.02281	44.8462	0.000998483	44.8398	0.01188	44.8345	0.02259
44.8608	0.0143	46.8619	0.08792		44.8608	0.01677	44.8608	0.01851	44.8608	0.02337	44.8725	0.00113	44.8661	0.01028	44.8608	0.02196
44.887	0.01389	46.8881	0.08738		44.887	0.01737	44.887	0.01811	44.887	0.02303	44.8987	0.00092872	44.8923	0.0114	44.887	0.02089
44.9133	0.01454	46.9144	0.08273		44.9133	0.01747	44.9133	0.01962	44.9133	0.02296	44.925	0.000789194	44.9186	0.01057	44.9133	0.02247
44.9395	0.01413	46.9406	0.08572		44.9395	0.01588	44.9395	0.01807	44.9395	0.02375	44.9513	0.00116	44.9449	0.00951	44.9395	0.02206
44.9658	0.01373	46.9669	0.08439		44.9658	0.01689	44.9658	0.01926	44.9658	0.02324	44.9775	0.00101	44.9711	0.00815	44.9658	0.02226
44.9921	0.01334	46.9932	0.08579		44.9921	0.01733	44.9921	0.01853	44.9921	0.02383	45.0038	0.00127	44.9974	0.01053	44.9921	0.02133
45.0183	0.01412	47.0194	0.09177		45.0183	0.01698	45.0183	0.01815	45.0183	0.02281	45.03	0.00107	45.0236	0.00946	45.0183	0.02302
45.0446	0.01375	47.0457	0.08832		45.0446	0.01662	45.0446	0.01818	45.0446	0.02311	45.0563	0.00102	45.0499	0.00873	45.0446	0.02173
45.0709	0.01401	47.072	0.08313		45.0709	0.01734	45.0709	0.01788	45.0709	0.02385	45.0826	0.00134	45.0762	0.01053	45.0709	0.02282
45.0971	0.01412	47.0982	0.08579		45.0971	0.0164	45.0971	0.01815	45.0971	0.02354	45.1088	0.00109	45.1024	0.01019	45.0971	0.02156
45.1234	0.01367	47.1245	0.08652		45.1234	0.01637	45.1234	0.01858	45.1234	0.02314	45.1351	0.000924359	45.1287	0.00946	45.1234	0.02216
45.1496	0.01425	47.1507	0.08792		45.1496	0.01687	45.1496	0.01846	45.1496	0.02305	45.1613	0.00129	45.1549	0.00985	45.1496	0.0221
45.1759	0.01396	47.177	0.08865		45.1759	0.01755	45.1759	0.01919	45.1759	0.02262	45.1876	0.00117	45.1812	0.01024	45.1759	0.021
45.2022	0.01333	47.2033	0.09058		45.2022	0.01617	45.2022	0.01913	45.2022	0.02255	45.2139	0.00101	45.2075	0.01019	45.2022	0.02215
45.2284	0.01426	47.2295	0.09443		45.2284	0.0175	45.2284	0.01886	45.2284	0.02263	45.2401	0.00128	45.2337	0.00854	45.2284	0.02229
45.2547	0.01323	47.2558	0.09251		45.2547	0.01842	45.2547	0.01923	45.2547	0.02264	45.2664	0.000872037	45.26	0.00902	45.2547	0.02256
45.2809	0.01357	47.282	0.09384		45.2809	0.01632	45.2809	0.02023	45.2809	0.0227	45.2926	0.00094616	45.2862	0.01135	45.2809	0.02247
45.3072	0.01377	47.3083	0.09024		45.3072	0.01753	45.3072	0.01863	45.3072	0.02247	45.3189	0.00112	45.3125	0.00946	45.3072	0.02127
45.3335	0.01339	47.3346	0.08891		45.3335	0.01727	45.3335	0.01825	45.3335	0.02243	45.3452	0.00139	45.3388	0.00951	45.3335	0.02241
45.3597	0.01359	47.3608	0.0927		45.3597	0.01648	45.3597	0.0194	45.3597	0.0222	45.3714	0.00111	45.365	0.01218	45.3597	0.02284
45.386	0.01397	47.3871	0.08692		45.386	0.01689	45.386	0.01858	45.386	0.02328	45.3977	0.00104	45.3913	0.0115	45.386	0.02239
45.4122	0.01379	47.4133	0.08645		45.4122	0.01665	45.4122	0.01909	45.4122	0.0237	45.4239	0.00118	45.4175	0.0115	45.4122	0.02261
45.4385	0.01324	47.4396	0.08605		45.4385	0.01642	45.4385	0.01994	45.4385	0.02431	45.4502	0.00101	45.4438	0.01218	45.4385	0.02163
45.4648	0.01371	47.4659	0.09038		45.4648	0.01742	45.4648	0.02018	45.4648	0.02353	45.4765	0.000789194	45.4701	0.01111	45.4648	0.02318
45.491	0.015	47.4921	0.08419		45.491	0.01781	45.491	0.01924	45.491	0.0233	45.5027	0.000950521	45.4963	0.0098	45.491	0.02328
45.5173	0.01426	47.5184	0.08167		45.5173	0.01783	45.5173	0.01856	45.5173	0.02307	45.529	0.000954881	45.5226	0.01062	45.5173	0.02273
45.5436	0.01485	47.5446	0.08652		45.5436	0.01791	45.5436	0.01899	45.5436	0.02213	45.5553	0.000989762	45.5489	0.01266	45.5436	0.0219
45.5698	0.01499	47.5709	0.08399		45.5698	0.01727	45.5698	0.0194	45.5698	0.02276	45.5815	0.000492701	45.5751	0.01203	45.5698	0.02181
45.5961	0.01535	47.5972	0.08945		45.5961	0.01687	45.5961	0.01861	45.5961	0.02255	45.6078	0.000318294	45.6014	0.01091	45.5961	0.02129
45.6223	0.01481	47.6234	0.08792		45.6223	0.01705	45.6223	0.01858	45.6223	0.02265	45.634	0.000405497	45.6276	0.01208	45.6223	0.02244
45.6486	0.0139	47.6497	0.08532		45.6486	0.01689	45.6486	0.0189	45.6486	0.02241	45.6603	0.000636587	45.6539	0.00863	45.6486	0.02287
45.6748	0.01413	47.676	0.08685		45.6748	0.01689	45.6748	0.01866	45.6748	0.02249	45.6865	0.000614786	45.6801	0.0097	45.6748	0.02163
45.7011	0.01466	47.7022	0.08526		45.7011	0.01592	45.7011	0.01812	45.7011	0.0227	45.7128	0.000501421	45.7064	0.01019	45.7011	0.02172
45.7274	0.01417	47.7285	0.07768		45.7274	0.0163	45.7274	0.01805	45.7274	0.02126	45.7391	0.000854597	45.7327	0.00689	45.7274	0.02181
45.7536	0.01377	47.7547	0.08193		45.7536	0.01624	45.7536	0.01831	45.7536	0.02196	45.7653	0.000654028	45.7589	0.01048	45.7536	0.02235
45.7799	0.01386	47.781	0.08519		45.7799	0.01605	45.7799	0.01798	45.7799	0.02213	45.7916	0.000815355	45.7852	0.01043	45.7799	0.02236
45.8062	0.01361	47.8073	0.08107		45.8062	0.0163	45.8062	0.01899	45.8062	0.02195	45.8178	0.000619146	45.8115	0.00897	45.8062	0.02052
45.8324	0.01356	47.8335	0.0826		45.8324	0.01596	45.8324	0.01749	45.8324	0.02153	45.8441	0.000444739	45.8377	0.00878	45.8324	0.02026
45.8587	0.01395	47.8598	0.08339		45.8587	0.01682	45.8587	0.01771	45.8587	0.02239	45.8704	0.00111	45.864	0.01028	45.8587	0.02038
45.8849	0.01369	47.886	0.08373		45.8849	0.0173	45.8849	0.01819	45.8849	0.02132	45.8966	0.000719431	45.8902	0.00907	45.8849	0.02132
45.9112	0.01378	47.9123	0.0814		45.9112	0.01549	45.9112	0.01804	45.9112	0.02114	45.9229	0.00070199	45.9165	0.008	45.9112	0.02072
45.9374	0.013	47.9385	0.07861		45.9374	0.01679	45.9374	0.01756	45.9374	0.0219	45.9492	0.0011	45.9427	0.00703	45.9374	0.02057
45.9637	0.01265	47.9648	0.082		45.9637	0.01596	45.9637	0.01713	45.9637	0.02225	45.9754	0.000749952	45.969	0.00757	45.9637	0.02132
45.99	0.01351	47.9911	0.08446		45.99	0.01558	45.99	0.01752	45.99	0.02109	46.0017	0.000575545	45.9953	0.00742	45.99	0.02135
46.0162	0.01367	48.0173	0.08133		46.0162	0.01675	46.0162	0.01778	46.0162	0.02163	46.0279	0.000976682	46.0215	0.00796	46.0162	0.02104
46.0425	0.0136	48.0436	0.08532		46.0425	0.01689	46.0425	0.01828	46.0425	0.0219	46.0542	0.000514502	46.0478	0.01087	46.0425	0.02058
46.0688	0.01323	48.0699	0.08253		46.0688	0.01674	46.0688	0.01773	46.0688	0.0217	46.0805	0.000531943	46.0741	0.00868	46.0688	0.02015
46.095	0.01334	48.0961	0.08213		46.095	0.01606	46.095	0.01752	46.095	0.02267	46.1067	0.000619146	46.1003	0.00611	46.095	0.02137
46.1213	0.01277	48.1224	0.08433		46.1213	0.01584	46.1213	0.01835	46.1213	0.02222	46.133	0.000745592	46.1266	0.00854	46.1213	0.02109
46.1475	0.01274	48.1486	0.08373		46.1475	0.01685	46.1475	0.01863	46.1475	0.02154	46.1592	0.000784834	46.1528	0.01048	46.1475	0.0208
46.1738	0.01339	48.1749	0.081		46.1738	0.01606	46.1738	0.01716	46.1738	0.0225	46.1855	0.000898198	46.1791	0.00829	46.1738	0.021
46.2001	0.01361	48.2012	0.07987		46.2001	0.01622	46.2001	0.01679	46.2001	0.02043	46.2118	0.000758672	46.2054	0.00762	46.2001	0.02146
46.2263	0.01359	48.2274	0.08433		46.2263	0.01512	46.2263	0.01887	46.2263	0.0208	46.238	0.000793554	46.2316	0.00752	46.2263	0.01994
46.2526	0.01317	48.2537	0.0802		46.2526	0.0162	46.2526	0.019	46.2526	0.0215	46.2643	0.000754312	46.2579	0.01038	46.2526	0.021
46.2788	0.01348	48.2799	0.08319		46.2788	0.01707	46.2788	0.01788	46.2788	0.02175	46.2905	0.000523222	46.2841	0.00834	46.2788	0.0213
46.3051	0.01349	48.3062	0.0794		46.3051	0.01578	46.3051	0.01849	46.3051	0.02182	46.3168	0.000575545	46.3104	0.00616	46.3051	0.02112
46.3314	0.01295	48.3325	0.08925		46.3314	0.01645	46.3314	0.01807	46.3314	0.02264	46.3431	0.00069327	46.3367	0.01082	46.3314	0.02078
46.3576	0.01351	48.3587	0.08738		46.3576	0.01636	46.3576	0.01793	46.3576	0.02171	46.3693	0.00070199	46.3629	0.0098	46.3576	0.02107
46.3839	0.0136	48.385	0.08406		46.3839	0.01649	46.3839	0.01776	46.3839	0.02177	46.3956	0.000510142	46.3892	0.00946	46.3839	0.02012
46.4101	0.01265	48.4112	0.08326		46.4101	0.01516	46.4101	0.01805	46.4101	0.02163	46.4218	0.000422938	46.4154	0.00883	46.4101	0.0202
46.4364	0.01281	48.4375	0.08758		46.4364	0.01612	46.4364	0.01791	46.4364	0.02171	46.4481	0.00101	46.4417	0.00829	46.4364	0.01922
46.4627	0.01378	48.4638	0.08047		46.4627	0.01564	46.4627	0.01814	46.4627	0.02144	46.4744	0.000518862	46.468	0.0082	46.4627	0.02092
46.4889	0.01342	48.49	0.08206		46.4889	0.01572	46.4889	0.01723	46.4889	0.02196	46.5006	0.000632227	46.4942	0.00902	46.4889	0.02054
46.5152	0.01339	48.5163	0.08286		46.5152	0.01564	46.5152	0.01747	46.5152	0.02234	46.5269	0.000649668	46.5205	0.00897	46.5152	0.0208
46.5414	0.01321	48.5425	0.08093		46.5414	0.01584	46.5414	0.01745	46.5414	0.02164	46.5532	0.000880758	46.5468	0.00781	46.5414	0.0204
46.5677	0.01323	48.5688	0.08373		46.5677	0.01734	46.5677	0.01793	46.5677	0.02149	46.5794	0.000745592	46.573	0.0113	46.5677	0.02005
46.594	0.01396	48.5951	0.08047		46.594	0.01535	46.594	0.01805	46.594	0.02073	46.6057	0.000763033	46.5993	0.00931	46.594	0.01958
46.6202	0.01313	48.6213	0.08645		46.6202	0.0162	46.6202	0.01812	46.6202	0.02133	46.6319	0.000300853	46.6255	0.00728	46.6202	0.02028
46.6465	0.01349	48.6476	0.09423		46.6465	0.01682	46.6465	0.01756	46.6465	0.0215	46.6582	0.000453459	46.6518	0.0099	46.6465	0.02026
46.6728	0.0129	48.6739	0.09237		46.6728	0.01578	46.6728	0.01794	46.6728	0.02146	46.6844	0.000549383	46.678	0.0098	46.6728	0.02123
46.699	0.0134	48.7001	0.0933		46.699	0.01549	46.699	0.01771	46.699	0.0214	46.7107	0.000967961	46.7043	0.00927	46.699	0.01906
46.7253	0.01309	48.7264	0.0961		46.7253	0.01618	46.7253	0.01763	46.7253	0.02102	46.737	0.000492701	46.7306	0.01082	46.7253	0.02047
46.7515	0.01255	48.7526	0.09344		46.7515	0.01578	46.7515	0.01743	46.7515	0.0213	46.7632	0.000640947	46.7568	0.00762	46.7515	0.02011
46.7778	0.01347	48.7789	0.09769		46.7778	0.01593	46.7778	0.01818	46.7778	0.02088	46.7895	0.000401137	46.7831	0.00985	46.7778	0.01925
46.804	0.01275	48.8051	0.0947		46.804	0.01553	46.804	0.01794	46.804	0.02144	46.8158	0.000558104	46.8094	0.00999	46.804	0.01985
46.8303	0.01311	48.8314	0.09663		46.8303	0.01593	46.8303	0.01729	46.8303	0.02076	46.842	0.000736871	46.8356	0.0097	46.8303	0.01939
46.8566	0.01284	48.8577	0.09716		46.8566	0.0166	46.8566	0.01764	46.8566	0.02253	46.8683	0.000610426	46.8619	0.00897	46.8566	0.01931
46.8828	0.01277	48.8839	0.10368		46.8828	0.01511	46.8828	0.01712	46.8828	0.02128	46.8945	0.000427298	46.8881	0.00626	46.8828	0.02092
46.9091	0.01299	48.9102	0.09689		46.9091	0.01582	46.9091	0.01814	46.9091	0.02138	46.9208	0.000776113	46.9144	0.008	46.9091	0.02023
46.9354	0.0135	48.9365	0.0961		46.9354	0.01604	46.9354	0.01801	46.9354	0.02131	46.9471	0.000353175	46.9407	0.00732	46.9354	0.01954
46.9616	0.0125	48.9627	0.09443		46.9616	0.01592	46.9616	0.01702	46.9616	0.02113	46.9733	0.000789194	46.9669	0.00776	46.9616	0.0194
46.9879	0.01254	48.989	0.09384		46.9879	0.0165	46.9879	0.01699	46.9879	0.02166	46.9996	0.00047526	46.9932	0.00883	46.9879	0.01965
47.0141	0.01359	49.0152	0.09104		47.0141	0.01593	47.0141	0.01879	47.0141	0.02088	47.0258	0.000614786	47.0194	0.0082	47.0141	0.01988
47.0404	0.01305	49.0415	0.08599		47.0404	0.01602	47.0404	0.01723	47.0404	0.02169	47.0521	0.000527583	47.0457	0.00863	47.0404	0.01874
47.0667	0.01293	49.0678	0.08818		47.0667	0.0156	47.0667	0.01767	47.0667	0.02056	47.0784	0.000614786	47.072	0.00786	47.0667	0.02018
47.0929	0.01259	49.094	0.08718		47.0929	0.01606	47.0929	0.018	47.0929	0.02113	47.1046	0.000488341	47.0982	0.00577	47.0929	0.01912
47.1192	0.01252	49.1203	0.08452		47.1192	0.01513	47.1192	0.01684	47.1192	0.02091	47.1309	0.000880758	47.1245	0.00849	47.1192	0.01992
47.1454	0.01359	49.1465	0.08319		47.1454	0.01537	47.1454	0.01705	47.1454	0.02074	47.1571	0.000579905	47.1507	0.00631	47.1454	0.02057
47.1717	0.01218	49.1728	0.08246		47.1717	0.01539	47.1717	0.01722	47.1717	0.02164	47.1834	0.000518862	47.177	0.0081	47.1717	0.01986
47.198	0.01313	49.1991	0.08399		47.198	0.01628	47.198	0.01852	47.198	0.02126	47.2097	0.000562464	47.2033	0.00519	47.198	0.02037
47.2242	0.01326	49.2253	0.07787		47.2242	0.01557	47.2242	0.01716	47.2242	0.02158	47.2359	0.000654028	47.2295	0.00897	47.2242	0.0213
47.2505	0.01305	49.2516	0.08619		47.2505	0.01573	47.2505	0.01754	47.2505	0.02104	47.2622	0.000553744	47.2558	0.0064	47.2505	0.01981
47.2767	0.01281	49.2778	0.08133		47.2767	0.01495	47.2767	0.01739	47.2767	0.02016	47.2884	0.000444739	47.282	0.00732	47.2767	0.02095
47.303	0.01269	49.3041	0.08592		47.303	0.01556	47.303	0.01634	47.303	0.02058	47.3147	0.000431658	47.3083	0.00776	47.303	0.02109
47.3293	0.01309	49.3304	0.08466		47.3293	0.01633	47.3293	0.01691	47.3293	0.02196	47.341	0.000427298	47.3346	0.008	47.3293	0.02064
47.3555	0.01331	49.3566	0.0814		47.3555	0.01527	47.3555	0.01699	47.3555	0.02131	47.3672	0.000688909	47.3608	0.00791	47.3555	0.02067
47.3818	0.01301	49.3829	0.0822		47.3818	0.01512	47.3818	0.01793	47.3818	0.02159	47.3935	0.000566824	47.3871	0.00897	47.3818	0.01977
47.4081	0.013	49.4091	0.08087		47.4081	0.01516	47.4081	0.01644	47.4081	0.02071	47.4198	0.000431658	47.4134	0.00689	47.4081	0.02031
47.4343	0.01339	49.4354	0.08167		47.4343	0.01574	47.4343	0.01839	47.4343	0.02085	47.446	0.000531943	47.4396	0.00805	47.4343	0.02054
47.4606	0.01365	49.4617	0.08559		47.4606	0.01614	47.4606	0.01781	47.4606	0.02124	47.4723	0.000418578	47.4659	0.00829	47.4606	0.01998
47.4868	0.01307	49.4879	0.0814		47.4868	0.01544	47.4868	0.01776	47.4868	0.02154	47.4985	0.000483981	47.4921	0.00737	47.4868	0.01859
47.5131	0.01226	49.5142	0.07827		47.5131	0.01515	47.5131	0.01754	47.5131	0.02191	47.5248	0.000422938	47.5184	0.00703	47.5131	0.01991
47.5393	0.01319	49.5404	0.07721		47.5393	0.01553	47.5393	0.01764	47.5393	0.0209	47.551	0.000588625	47.5446	0.00834	47.5393	0.01911
47.5656	0.01214	49.5667	0.08233		47.5656	0.01622	47.5656	0.01749	47.5656	0.02063	47.5773	0.000536303	47.5709	0.00873	47.5656	0.01989
47.5919	0.01323	49.593	0.08353		47.5919	0.01622	47.5919	0.01742	47.5919	0.02143	47.6036	0.0009418	47.5972	0.00849	47.5919	0.01946
47.6181	0.01289	49.6192	0.08359		47.6181	0.01569	47.6181	0.01716	47.6181	0.02112	47.6298	0.000684549	47.6234	0.00587	47.6181	0.02043
47.6444	0.01211	49.6455	0.07954		47.6444	0.01638	47.6444	0.01815	47.6444	0.02148	47.6561	0.0009418	47.6497	0.00723	47.6444	0.02024
47.6707	0.01368	49.6718	0.08319		47.6707	0.0156	47.6707	0.01701	47.6707	0.02168	47.6823	0.00115	47.676	0.00791	47.6707	0.01975
47.6969	0.01311	49.698	0.08592		47.6969	0.01483	47.6969	0.01807	47.6969	0.02163	47.7086	0.00123	47.7022	0.00616	47.6969	0.02031
47.7232	0.01332	49.7243	0.08326		47.7232	0.01626	47.7232	0.01839	47.7232	0.02125	47.7349	0.00070199	47.7285	0.00616	47.7232	0.02061
47.7494	0.01251	49.7505	0.08333		47.7494	0.01456	47.7494	0.01852	47.7494	0.0222	47.7611	0.00093744	47.7547	0.00689	47.7494	0.02006
47.7757	0.01319	49.7768	0.08439		47.7757	0.01705	47.7757	0.01945	47.7757	0.02315	47.7874	0.00101	47.781	0.01057	47.7757	0.02089
47.8019	0.01317	49.803	0.0808		47.8019	0.0171	47.8019	0.01855	47.8019	0.02323	47.8137	0.00093308	47.8073	0.0081	47.8019	0.02103
47.8282	0.01277	49.8293	0.0804		47.8282	0.01633	47.8282	0.01941	47.8282	0.02353	47.8399	0.00101	47.8335	0.00931	47.8282	0.02132
47.8545	0.01322	49.8556	0.07814		47.8545	0.01691	47.8545	0.01919	47.8545	0.02265	47.8662	0.000610426	47.8598	0.00752	47.8545	0.02282
47.8807	0.01337	49.8818	0.07761		47.8807	0.01715	47.8807	0.01795	47.8807	0.0226	47.8924	0.000837156	47.886	0.00941	47.8807	0.02104
47.907	0.01371	49.9081	0.0816		47.907	0.01589	47.907	0.01801	47.907	0.02217	47.9187	0.000619146	47.9123	0.00912	47.907	0.02169
47.9333	0.01331	49.9344	0.08333		47.9333	0.0165	47.9333	0.01834	47.9333	0.02177	47.945	0.000640947	47.9386	0.00703	47.9333	0.02052
47.9595	0.0142	49.9606	0.08526		47.9595	0.01667	47.9595	0.01894	47.9595	0.0209	47.9712	0.000758672	47.9648	0.00805	47.9595	0.02187
47.9858	0.01338	49.9869	0.08233		47.9858	0.01556	47.9858	0.01736	47.9858	0.02096	47.9975	0.000880758	47.9911	0.00684	47.9858	0.02003
48.012	0.01365				48.012	0.01642	48.012	0.01681	48.012	0.02073	48.0237	0.000771753	48.0173	0.01048	48.012	0.02024
48.0383	0.01381				48.0383	0.01609	48.0383	0.01743	48.0383	0.02082	48.05	0.000715071	48.0436	0.00893	48.0383	0.01972
48.0646	0.01392				48.0646	0.01616	48.0646	0.01824	48.0646	0.02176	48.0763	0.00046654	48.0699	0.00747	48.0646	0.02061
48.0908	0.01336				48.0908	0.01577	48.0908	0.01803	48.0908	0.02099	48.1025	0.00071071	48.0961	0.0065	48.0908	0.02097
48.1171	0.01302				48.1171	0.0156	48.1171	0.01757	48.1171	0.02138	48.1288	0.000658388	48.1224	0.00732	48.1171	0.02083
48.1433	0.01294				48.1433	0.01572	48.1433	0.01858	48.1433	0.02084	48.155	0.000658388	48.1486	0.00723	48.1433	0.02087
48.1696	0.01313				48.1696	0.01624	48.1696	0.01685	48.1696	0.02071	48.1813	0.000723791	48.1749	0.00917	48.1696	0.0196
48.1959	0.01437				48.1959	0.01656	48.1959	0.01812	48.1959	0.02155	48.2076	0.0004709	48.2012	0.00752	48.1959	0.01873
48.2221	0.01373				48.2221	0.01638	48.2221	0.01678	48.2221	0.02066	48.2338	0.000667108	48.2274	0.0099	48.2221	0.01998
48.2484	0.01297				48.2484	0.01585	48.2484	0.01695	48.2484	0.02225	48.2601	0.000566824	48.2537	0.00616	48.2484	0.02095
48.2746	0.01292				48.2746	0.01485	48.2746	0.01774	48.2746	0.02141	48.2863	0.000549383	48.2799	0.00786	48.2746	0.01923
48.3009	0.01307				48.3009	0.0157	48.3009	0.01696	48.3009	0.02133	48.3126	0.000414218	48.3062	0.00679	48.3009	0.01978
48.3272	0.01264				48.3272	0.01536	48.3272	0.0164	48.3272	0.0208	48.3389	0.000688909	48.3325	0.00786	48.3272	0.01968
48.3534	0.01234				48.3534	0.0155	48.3534	0.01739	48.3534	0.0207	48.3651	0.000318294	48.3587	0.00854	48.3534	0.02017
48.3797	0.01301				48.3797	0.01493	48.3797	0.01807	48.3797	0.02078	48.3914	0.000405497	48.385	0.01111	48.3797	0.02017
48.4059	0.0131				48.4059	0.01629	48.4059	0.01788	48.4059	0.02036	48.4177	0.000353175	48.4113	0.00902	48.4059	0.01937
48.4322	0.01257				48.4322	0.01602	48.4322	0.01725	48.4322	0.02046	48.4439	0.000327014	48.4375	0.00854	48.4322	0.01909
48.4585	0.01388				48.4585	0.01564	48.4585	0.01612	48.4585	0.02118	48.4702	0.000536303	48.4638	0.00703	48.4585	0.02015
48.4847	0.01367				48.4847	0.01504	48.4847	0.01716	48.4847	0.01988	48.4964	0.000501421	48.49	0.00766	48.4847	0.01943
48.511	0.01382				48.511	0.01484	48.511	0.01747	48.511	0.02112	48.5227	0.000584265	48.5163	0.00829	48.511	0.01923
48.5373	0.0126				48.5373	0.01598	48.5373	0.01764	48.5373	0.02114	48.5489	0.000418578	48.5425	0.00679	48.5373	0.01991
48.5635	0.01324				48.5635	0.01566	48.5635	0.01667	48.5635	0.02062	48.5752	0.000322654	48.5688	0.00766	48.5635	0.01981
48.5898	0.01328				48.5898	0.01497	48.5898	0.01774	48.5898	0.02075	48.6015	0.000566824	48.5951	0.00703	48.5898	0.01906
48.616	0.01333				48.616	0.01448	48.616	0.01694	48.616	0.02088	48.6277	0.000483981	48.6213	0.00766	48.616	0.01958
48.6423	0.01358				48.6423	0.01581	48.6423	0.01587	48.6423	0.02084	48.654	0.000440379	48.6476	0.00519	48.6423	0.01939
48.6686	0.0124				48.6686	0.0154	48.6686	0.01793	48.6686	0.0211	48.6803	0.00045782	48.6739	0.00771	48.6686	0.01914
48.6948	0.01348				48.6948	0.01556	48.6948	0.01764	48.6948	0.02077	48.7065	0.000388057	48.7001	0.00805	48.6948	0.0196
48.7211	0.01248				48.7211	0.01501	48.7211	0.01692	48.7211	0.02064	48.7328	0.000161327	48.7264	0.00829	48.7211	0.02038
48.7473	0.01228				48.7473	0.01424	48.7473	0.01679	48.7473	0.02039	48.759	0.000715071	48.7526	0.00829	48.7473	0.01997
48.7736	0.01319				48.7736	0.01549	48.7736	0.01675	48.7736	0.02097	48.7853	0.000392417	48.7789	0.0081	48.7736	0.01894
48.7999	0.01218				48.7999	0.01521	48.7999	0.01725	48.7999	0.02067	48.8116	0.00024417	48.8052	0.00524	48.7999	0.01896
48.8261	0.01149				48.8261	0.01524	48.8261	0.01689	48.8261	0.02127	48.8378	0.000427298	48.8314	0.00732	48.8261	0.01911
48.8524	0.01321				48.8524	0.01612	48.8524	0.01706	48.8524	0.02115	48.8641	0.0004709	48.8577	0.00708	48.8524	0.02006
48.8786	0.01287				48.8786	0.01548	48.8786	0.01723	48.8786	0.02036	48.8903	0.000549383	48.8839	0.00786	48.8786	0.0202
48.9049	0.01256				48.9049	0.01546	48.9049	0.01732	48.9049	0.0202	48.9166	0.000222369	48.9102	0.00728	48.9049	0.01882
48.9312	0.01285				48.9312	0.01541	48.9312	0.01764	48.9312	0.02042	48.9429	0.000549383	48.9365	0.00776	48.9312	0.0188
48.9574	0.01211				48.9574	0.01545	48.9574	0.0173	48.9574	0.02008	48.9691	0.000374976	48.9627	0.00815	48.9574	0.01972
48.9837	0.01318				48.9837	0.01464	48.9837	0.01759	48.9837	0.02012	48.9954	0.000488341	48.989	0.00684	48.9837	0.02026
49.0099	0.01218				49.0099	0.0157	49.0099	0.01776	49.0099	0.02027	49.0216	0.000187488	49.0152	0.00776	49.0099	0.02001
49.0362	0.0126				49.0362	0.01562	49.0362	0.01664	49.0362	0.02104	49.0479	0.000335734	49.0415	0.00655	49.0362	0.0206
49.0625	0.01252				49.0625	0.01527	49.0625	0.0166	49.0625	0.02217	49.0742	0.000527583	49.0678	0.00893	49.0625	0.01939
49.0887	0.01207				49.0887	0.01569	49.0887	0.01728	49.0887	0.01983	49.1004	0.000357535	49.094	0.008	49.0887	0.01926
49.115	0.01259				49.115	0.01557	49.115	0.01709	49.115	0.02033	49.1267	0.000510142	49.1203	0.008	49.115	0.01978
49.1412	0.01291				49.1412	0.01544	49.1412	0.01694	49.1412	0.02096	49.1529	0.000292132	49.1465	0.00728	49.1412	0.01948
49.1675	0.01341				49.1675	0.01523	49.1675	0.01696	49.1675	0.02083	49.1792	0.00046218	49.1728	0.00606	49.1675	0.01925
49.1938	0.01256				49.1938	0.01545	49.1938	0.01767	49.1938	0.02028	49.2055	0.000728151	49.1991	0.00757	49.1938	0.01931
49.22	0.0121				49.22	0.01525	49.22	0.01725	49.22	0.0203	49.2317	0.000767393	49.2253	0.00626	49.22	0.02031
49.2463	0.01259				49.2463	0.01523	49.2463	0.01825	49.2463	0.02072	49.258	0.000196208	49.2516	0.00602	49.2463	0.02061
49.2726	0.01379				49.2726	0.01528	49.2726	0.01696	49.2726	0.02062	49.2843	0.000514502	49.2779	0.00626	49.2726	0.01966
49.2988	0.01274				49.2988	0.01542	49.2988	0.01708	49.2988	0.02056	49.3105	0.000501421	49.3041	0.00839	49.2988	0.01908
49.3251	0.01265				49.3251	0.01632	49.3251	0.01766	49.3251	0.02105	49.3368	0.000758672	49.3304	0.00762	49.3251	0.01958
49.3513	0.01254				49.3513	0.01568	49.3513	0.01798	49.3513	0.02094	49.363	0.000370616	49.3566	0.00829	49.3513	0.02078
49.3776	0.01261				49.3776	0.01549	49.3776	0.0174	49.3776	0.02068	49.3893	0.000431658	49.3829	0.00776	49.3776	0.0209
49.4038	0.01219				49.4038	0.01477	49.4038	0.01855	49.4038	0.02119	49.4156	0.00046218	49.4091	0.00951	49.4038	0.02018
49.4301	0.01276				49.4301	0.01578	49.4301	0.01685	49.4301	0.02163	49.4418	0.000671469	49.4354	0.00684	49.4301	0.02058
49.4564	0.01259				49.4564	0.01586	49.4564	0.01807	49.4564	0.02073	49.4681	0	49.4617	0.00859	49.4564	0.01813
49.4826	0.01195				49.4826	0.01535	49.4826	0.01729	49.4826	0.02069	49.4943	0.000436019	49.4879	0.00684	49.4826	0.01955
49.5089	0.01194				49.5089	0.01625	49.5089	0.01686	49.5089	0.02081	49.5206	0.000588625	49.5142	0.008	49.5089	0.02017
49.5352	0.01218				49.5352	0.01487	49.5352	0.01668	49.5352	0.0213	49.5468	0.000719431	49.5404	0.00786	49.5352	0.02072
49.5614	0.01254				49.5614	0.0152	49.5614	0.01828	49.5614	0.02139	49.5731	0.000784834	49.5667	0.00752	49.5614	0.02023
49.5877	0.0125				49.5877	0.01589	49.5877	0.01747	49.5877	0.02149	49.5994	0.000497061	49.593	0.00732	49.5877	0.02021
49.6139	0.01196				49.6139	0.01581	49.6139	0.01822	49.6139	0.02177	49.6256	0.000645308	49.6192	0.00854	49.6139	0.02054
49.6402	0.01261				49.6402	0.01548	49.6402	0.0177	49.6402	0.02199	49.6519	0.000885118	49.6455	0.00674	49.6402	0.01991
49.6664	0.01288				49.6664	0.01578	49.6664	0.01752	49.6664	0.02199	49.6782	0.00111	49.6718	0.00776	49.6664	0.02024
49.6927	0.01315				49.6927	0.01638	49.6927	0.01804	49.6927	0.02168	49.7044	0.000872037	49.698	0.0081	49.6927	0.02017
49.719	0.0124				49.719	0.01576	49.719	0.01702	49.719	0.02155	49.7307	0.00103	49.7243	0.00902	49.719	0.0202
49.7452	0.01228				49.7452	0.01663	49.7452	0.01836	49.7452	0.02214	49.7569	0.00108	49.7505	0.00694	49.7452	0.02051
49.7715	0.01209				49.7715	0.01642	49.7715	0.01862	49.7715	0.02245	49.7832	0.00129	49.7768	0.00796	49.7715	0.02118
49.7978	0.01298				49.7978	0.01739	49.7978	0.01907	49.7978	0.02263	49.8095	0.00135	49.8031	0.00825	49.7978	0.0216
49.824	0.01266				49.824	0.01749	49.824	0.01933	49.824	0.02399	49.8357	0.00165	49.8293	0.0082	49.824	0.02103
49.8503	0.01293				49.8503	0.01648	49.8503	0.01978	49.8503	0.02318	49.862	0.00209	49.8556	0.00742	49.8503	0.02155
49.8765	0.01319				49.8765	0.01802	49.8765	0.01974	49.8765	0.02595	49.8882	0.00354	49.8818	0.01038	49.8765	0.0219
49.9028	0.01388				49.9028	0.01685	49.9028	0.02108	49.9028	0.02597	49.9145	0.00512	49.9081	0.00975	49.9028	0.02278
49.9291	0.01319				49.9291	0.01774	49.9291	0.02226	49.9291	0.02729	49.9408	0.00624	49.9344	0.01256	49.9291	0.02402
49.9553	0.01354				49.9553	0.01919	49.9553	0.02351	49.9553	0.0297	49.967	0.0055	49.9606	0.01421	49.9553	0.02688
49.9816	0.01338				49.9816	0.01967	49.9816	0.02705	49.9816	0.0331	49.9933	0.00459	49.9869	0.01295	49.9816	0.02551
50.0078	0.0139				50.0078	0.02245	50.0078	0.0299	50.0078	0.03837	--	--	--	--	50.0078	0.0281
50.0341	0.01299				50.0341	0.0237	50.0341	0.03456	50.0341	0.04235	--	--	--	--	50.0341	0.02922
50.0604	0.01442				50.0604	0.0265	50.0604	0.04085	50.0604	0.05024	--	--	--	--	50.0604	0.03444
50.0866	0.01574				50.0866	0.02965	50.0866	0.04324	50.0866	0.0544	--	--	--	--	50.0866	0.03711
50.1129	0.0154				50.1129	0.03149	50.1129	0.04356	50.1129	0.04936	--	--	--	--	50.1129	0.03731
50.1391	0.01878				50.1391	0.03612	50.1391	0.03771	50.1391	0.04526	--	--	--	--	50.1392	0.03972
50.1654	0.02273				50.1654	0.03667	50.1654	0.03499	50.1654	0.04016	--	--	--	--	50.1654	0.0388
50.1917	0.02646				50.1917	0.03651	50.1917	0.03435	50.1917	0.04053	--	--	--	--	50.1917	0.03733
50.2179	0.02615				50.2179	0.03624	50.2179	0.03421	50.2179	0.04029	--	--	--	--	50.2179	0.03651
50.2442	0.02279				50.2442	0.03364	50.2442	0.03066	50.2442	0.03637	--	--	--	--	50.2442	0.03575
50.2704	0.02016				50.2704	0.03225	50.2704	0.02701	50.2704	0.03033	--	--	--	--	50.2704	0.03398
50.2967	0.02106				50.2967	0.03033	50.2967	0.02305	50.2967	0.02915	--	--	--	--	50.2967	0.03139
50.323	0.02156				50.323	0.02875	50.323	0.02271	50.323	0.02619	--	--	--	--	50.323	0.03039
50.3492	0.02125				50.3492	0.02654	50.3492	0.02115	50.3492	0.02497	--	--	--	--	50.3492	0.02787
50.3755	0.01819				50.3755	0.02394	50.3755	0.01974	50.3755	0.02403	--	--	--	--	50.3755	0.02519
50.4017	0.01654				50.4017	0.02179	50.4017	0.01911	50.4017	0.02383	--	--	--	--	50.4017	0.0258
50.428	0.01531				50.428	0.02027	50.428	0.0187	50.428	0.02209	--	--	--	--	50.428	0.02319
50.4543	0.0146				50.4543	0.01878	50.4543	0.01872	50.4543	0.02212	--	--	--	--	50.4543	0.02196
50.4805	0.01361				50.4805	0.01788	50.4805	0.0172	50.4805	0.02201	--	--	--	--	50.4805	0.02103
50.5068	0.01399				50.5068	0.01719	50.5068	0.01776	50.5068	0.02078	--	--	--	--	50.5068	0.02126
50.5331	0.0137				50.5331	0.01585	50.5331	0.01794	50.5331	0.02117	--	--	--	--	50.5331	0.02126
50.5593	0.01313				50.5593	0.01662	50.5593	0.01752	50.5593	0.02169	--	--	--	--	50.5593	0.02081
50.5856	0.01301				50.5856	0.01656	50.5856	0.0176	50.5856	0.02161	--	--	--	--	50.5856	0.02031
50.6118	0.0128				50.6118	0.01674	50.6118	0.01719	50.6118	0.0209	--	--	--	--	50.6118	0.01971
50.6381	0.01255				50.6381	0.01616	50.6381	0.01846	50.6381	0.02117	--	--	--	--	50.6381	0.02063
50.6644	0.01256				50.6644	0.01687	50.6644	0.0174	50.6644	0.0205	--	--	--	--	50.6644	0.01983
50.6906	0.0131				50.6906	0.01573	50.6906	0.01754	50.6906	0.02056	--	--	--	--	50.6906	0.01985
50.7169	0.01289				50.7169	0.01557	50.7169	0.01821	50.7169	0.02146	--	--	--	--	50.7169	0.01989
50.7431	0.01279				50.7431	0.01531	50.7431	0.0181	50.7431	0.0211	--	--	--	--	50.7431	0.02046
50.7694	0.0132				50.7694	0.01614	50.7694	0.01773	50.7694	0.02102	--	--	--	--	50.7694	0.02041
50.7957	0.0129				50.7957	0.01614	50.7957	0.01728	50.7957	0.02025	--	--	--	--	50.7957	0.01934
50.8219	0.01292				50.8219	0.01529	50.8219	0.01688	50.8219	0.02117	--	--	--	--	50.8219	0.01997
50.8482	0.01246				50.8482	0.01586	50.8482	0.01624	50.8482	0.02061	--	--	--	--	50.8482	0.02031
50.8744	0.0125				50.8744	0.01578	50.8744	0.01747	50.8744	0.02139	--	--	--	--	50.8744	0.02011
50.9007	0.01285				50.9007	0.01549	50.9007	0.0178	50.9007	0.02018	--	--	--	--	50.9007	0.02047
50.927	0.01249				50.927	0.01606	50.927	0.01698	50.927	0.02113	--	--	--	--	50.927	0.02012
50.9532	0.01238				50.9532	0.01636	50.9532	0.01776	50.9532	0.02209	--	--	--	--	50.9532	0.02071
50.9795	0.01287				50.9795	0.01644	50.9795	0.01723	50.9795	0.02149	--	--	--	--	50.9795	0.01968
51.0057	0.01204				51.0057	0.01581	51.0057	0.01791	51.0057	0.02177	--	--	--	--	51.0057	0.02101
51.032	0.01291				51.032	0.01719	51.032	0.01866	51.032	0.02288	--	--	--	--	51.032	0.02121
51.0583	0.01314				51.0583	0.0167	51.0583	0.01769	51.0583	0.02132	--	--	--	--	51.0583	0.02083
51.0845	0.0133				51.0845	0.0163	51.0845	0.01893	51.0845	0.02176	--	--	--	--	51.0845	0.02001
51.1108	0.01286				51.1108	0.01652	51.1108	0.0188	51.1108	0.02194	--	--	--	--	51.1108	0.02149
51.1371	0.01267				51.1371	0.01802	51.1371	0.01873	51.1371	0.02287	--	--	--	--	51.1371	0.02215
51.1633	0.01311				51.1633	0.01681	51.1633	0.01862	51.1633	0.02316	--	--	--	--	51.1633	0.02172
51.1896	0.01278				51.1896	0.01703	51.1896	0.01975	51.1896	0.02381	--	--	--	--	51.1896	0.02172
51.2158	0.01252				51.2158	0.01886	51.2158	0.0207	51.2158	0.02403	--	--	--	--	51.2158	0.02253
51.2421	0.01311				51.2421	0.01933	51.2421	0.02182	51.2421	0.02535	--	--	--	--	51.2421	0.02433
51.2683	0.01263				51.2683	0.02072	51.2683	0.02243	51.2683	0.02782	--	--	--	--	51.2683	0.02499
51.2946	0.01327				51.2946	0.02311	51.2946	0.02417	51.2946	0.0307	--	--	--	--	51.2946	0.02695
51.3209	0.01365				51.3209	0.02432	51.3209	0.02541	51.3209	0.03221	--	--	--	--	51.3209	0.02882
51.3471	0.01384				51.3471	0.02763	51.3471	0.02825	51.3471	0.03692	--	--	--	--	51.3471	0.03157
51.3734	0.0136				51.3734	0.03242	51.3734	0.03247	51.3734	0.04201	--	--	--	--	51.3734	0.03681
51.3997	0.01355				51.3997	0.04001	51.3997	0.04072	51.3997	0.0498	--	--	--	--	51.3997	0.04344
51.4259	0.01463				51.4259	0.04867	51.4259	0.05192	51.4259	0.06129	--	--	--	--	51.4259	0.05544
51.4522	0.01449				51.4522	0.06073	51.4522	0.06554	51.4522	0.07589	--	--	--	--	51.4522	0.06911
51.4784	0.01458				51.4784	0.07107	51.4784	0.08206	51.4784	0.09197	--	--	--	--	51.4784	0.0871
51.5047	0.0148				51.5047	0.08078	51.5047	0.09117	51.5047	0.10437	--	--	--	--	51.5047	0.10185
51.5309	0.01581				51.5309	0.08005	51.5309	0.0903	51.5309	0.106	--	--	--	--	51.531	0.10391
51.5572	0.01713				51.5572	0.073	51.5572	0.08195	51.5572	0.09747	--	--	--	--	51.5572	0.09717
51.5835	0.01744				51.5835	0.0654	51.5835	0.07541	51.5835	0.09014	--	--	--	--	51.5835	0.08798
51.6097	0.0194				51.6097	0.06141	51.6097	0.07193	51.6097	0.08424	--	--	--	--	51.6097	0.08377
51.636	0.02122				51.636	0.0608	51.636	0.06965	51.636	0.08077	--	--	--	--	51.636	0.08066
51.6623	0.02343				51.6623	0.05634	51.6623	0.06522	51.6623	0.07511	--	--	--	--	51.6623	0.07683
51.6885	0.02966				51.6885	0.05042	51.6885	0.05832	51.6885	0.06761	--	--	--	--	51.6885	0.06632
51.7148	0.03677				51.7148	0.0423	51.7148	0.04791	51.7148	0.05597	--	--	--	--	51.7148	0.05667
51.741	0.04735				51.741	0.03512	51.741	0.03902	51.741	0.04813	--	--	--	--	51.741	0.04876
51.7673	0.05743				51.7673	0.03011	51.7673	0.03349	51.7673	0.04237	--	--	--	--	51.7673	0.04055
51.7936	0.06923				51.7936	0.02654	51.7936	0.02982	51.7936	0.03699	--	--	--	--	51.7936	0.03383
51.8198	0.07219				51.8198	0.02485	51.8198	0.02806	51.8198	0.03321	--	--	--	--	51.8198	0.03226
51.8461	0.06731				51.8461	0.02187	51.8461	0.02475	51.8461	0.03045	--	--	--	--	51.8461	0.02862
51.8723	0.0623				51.8723	0.02117	51.8723	0.02354	51.8723	0.0281	--	--	--	--	51.8723	0.0278
51.8986	0.05649				51.8986	0.01927	51.8986	0.02101	51.8986	0.02636	--	--	--	--	51.8986	0.02609
51.9249	0.0546				51.9249	0.01915	51.9249	0.02023	51.9249	0.02537	--	--	--	--	51.9249	0.02462
51.9511	0.05276				51.9511	0.01812	51.9511	0.02067	51.9511	0.02472	--	--	--	--	51.9511	0.02401
51.9774	0.04689				51.9774	0.01723	51.9774	0.01982	51.9774	0.0243	--	--	--	--	51.9774	0.02253
52.0036	0.0399				52.0036	0.01674	52.0036	0.01869	52.0036	0.0236	--	--	--	--	52.0037	0.02278
52.0299	0.03288				52.0299	0.01733	52.0299	0.01984	52.0299	0.02281	--	--	--	--	52.0299	0.02325
52.0562	0.02857				52.0562	0.01725	52.0562	0.01882	52.0562	0.02366	--	--	--	--	52.0562	0.02316
52.0824	0.02448				52.0824	0.01693	52.0824	0.0187	52.0824	0.02306	--	--	--	--	52.0824	0.021
52.1087	0.02147				52.1087	0.01695	52.1087	0.01764	52.1087	0.02279	--	--	--	--	52.1087	0.02213
52.135	0.02046				52.135	0.01717	52.135	0.01821	52.135	0.02264	--	--	--	--	52.135	0.02095
52.1612	0.01896				52.1612	0.01671	52.1612	0.01926	52.1612	0.02294	--	--	--	--	52.1612	0.02132
52.1875	0.01707				52.1875	0.01763	52.1875	0.01875	52.1875	0.02222	--	--	--	--	52.1875	0.01958
52.2137	0.01569				52.2137	0.01717	52.2137	0.01913	52.2137	0.02363	--	--	--	--	52.2137	0.02203
52.24	0.01531				52.24	0.01719	52.24	0.02098	52.24	0.02363	--	--	--	--	52.24	0.02204
52.2662	0.01482				52.2662	0.01735	52.2662	0.0193	52.2662	0.02463	--	--	--	--	52.2662	0.02226
52.2925	0.01524				52.2925	0.01852	52.2925	0.01986	52.2925	0.02443	--	--	--	--	52.2925	0.02427
52.3188	0.01589				52.3188	0.0175	52.3188	0.02071	52.3188	0.02381	--	--	--	--	52.3188	0.02212
52.345	0.0158				52.345	0.01781	52.345	0.01948	52.345	0.0242	--	--	--	--	52.345	0.02523
52.3713	0.01656				52.3713	0.01773	52.3713	0.02142	52.3713	0.02324	--	--	--	--	52.3713	0.02404
52.3976	0.0162				52.3976	0.01811	52.3976	0.01894	52.3976	0.02469	--	--	--	--	52.3976	0.02513
52.4238	0.0158				52.4238	0.01715	52.4238	0.02005	52.4238	0.02309	--	--	--	--	52.4238	0.02391
52.4501	0.01417				52.4501	0.01791	52.4501	0.0188	52.4501	0.02259	--	--	--	--	52.4501	0.0233
52.4763	0.01487				52.4763	0.01616	52.4763	0.01832	52.4763	0.02213	--	--	--	--	52.4763	0.02222
52.5026	0.01496				52.5026	0.01678	52.5026	0.01781	52.5026	0.02143	--	--	--	--	52.5026	0.02281
52.5289	0.01446				52.5289	0.01552	52.5289	0.01781	52.5289	0.0211	--	--	--	--	52.5289	0.02169
52.5551	0.01428				52.5551	0.01578	52.5551	0.01753	52.5551	0.01977	--	--	--	--	52.5551	0.02011
52.5814	0.01343				52.5814	0.01539	52.5814	0.01776	52.5814	0.02008	--	--	--	--	52.5814	0.02109
52.6076	0.01335				52.6076	0.01516	52.6076	0.01648	52.6076	0.01994	--	--	--	--	52.6076	0.02124
52.6339	0.01246				52.6339	0.01519	52.6339	0.0162	52.6339	0.02095	--	--	--	--	52.6339	0.01891
52.6602	0.01261				52.6602	0.0152	52.6602	0.0172	52.6602	0.0201	--	--	--	--	52.6602	0.02067
52.6864	0.01305				52.6864	0.01497	52.6864	0.01636	52.6864	0.02083	--	--	--	--	52.6864	0.01797
52.7127	0.01287				52.7127	0.01465	52.7127	0.01559	52.7127	0.01971	--	--	--	--	52.7127	0.01977
52.7389	0.01225				52.7389	0.01475	52.7389	0.01699	52.7389	0.01986	--	--	--	--	52.7389	0.01896
52.7652	0.01285				52.7652	0.01448	52.7652	0.01554	52.7652	0.01963	--	--	--	--	52.7652	0.01946
52.7915	0.01211				52.7915	0.0148	52.7915	0.0167	52.7915	0.01943	--	--	--	--	52.7915	0.01873
52.8177	0.01231				52.8177	0.01517	52.8177	0.01672	52.8177	0.01954	--	--	--	--	52.8177	0.0183
52.844	0.01211				52.844	0.01471	52.844	0.01616	52.844	0.01951	--	--	--	--	52.844	0.01843
52.8702	0.01219				52.8702	0.01451	52.8702	0.01597	52.8702	0.01976	--	--	--	--	52.8702	0.01955
52.8965	0.01185				52.8965	0.01477	52.8965	0.01636	52.8965	0.01954	--	--	--	--	52.8965	0.01764
52.9228	0.01172				52.9228	0.01376	52.9228	0.0158	52.9228	0.01932	--	--	--	--	52.9228	0.01879
52.949	0.0123				52.949	0.01441	52.949	0.0164	52.949	0.0195	--	--	--	--	52.949	0.01842
52.9753	0.012				52.9753	0.01523	52.9753	0.0157	52.9753	0.01977	--	--	--	--	52.9753	0.01805
53.0016	0.01255				53.0016	0.01384	53.0016	0.0158	53.0016	0.01983	--	--	--	--	53.0016	0.01837
53.0278	0.01202				53.0278	0.01487	53.0278	0.01548	53.0278	0.01932	--	--	--	--	53.0278	0.01819
53.0541	0.01196				53.0541	0.01468	53.0541	0.01647	53.0541	0.01959	--	--	--	--	53.0541	0.01797
53.0803	0.01209				53.0803	0.01493	53.0803	0.01573	53.0803	0.01971	--	--	--	--	53.0803	0.019
53.1066	0.01248				53.1066	0.01318	53.1066	0.01631	53.1066	0.01948	--	--	--	--	53.1066	0.01721
53.1328	0.01245				53.1328	0.01423	53.1328	0.01651	53.1328	0.01888	--	--	--	--	53.1328	0.01908
53.1591	0.01159				53.1591	0.0139	53.1591	0.01539	53.1591	0.01931	--	--	--	--	53.1591	0.01819
53.1854	0.01173				53.1854	0.01483	53.1854	0.01578	53.1854	0.0189	--	--	--	--	53.1854	0.01782
53.2116	0.01197				53.2116	0.01424	53.2116	0.0166	53.2116	0.01923	--	--	--	--	53.2116	0.01767
53.2379	0.01231				53.2379	0.01425	53.2379	0.01541	53.2379	0.0197	--	--	--	--	53.2379	0.01817
53.2642	0.01212				53.2642	0.0137	53.2642	0.01493	53.2642	0.01918	--	--	--	--	53.2642	0.01748
53.2904	0.01149				53.2904	0.01524	53.2904	0.01535	53.2904	0.01869	--	--	--	--	53.2904	0.01817
53.3167	0.0121				53.3167	0.01433	53.3167	0.01685	53.3167	0.0194	--	--	--	--	53.3167	0.01856
53.3429	0.01203				53.3429	0.01419	53.3429	0.01566	53.3429	0.01863	--	--	--	--	53.3429	0.01885
53.3692	0.01154				53.3692	0.01481	53.3692	0.01561	53.3692	0.01936	--	--	--	--	53.3692	0.01889
53.3954	0.0119				53.3954	0.01343	53.3954	0.01563	53.3954	0.01833	--	--	--	--	53.3955	0.01845
53.4217	0.01123				53.4217	0.01342	53.4217	0.016	53.4217	0.0194	--	--	--	--	53.4217	0.0178
53.448	0.01164				53.448	0.01499	53.448	0.01613	53.448	0.01959	--	--	--	--	53.448	0.01808
53.4742	0.01255				53.4742	0.01331	53.4742	0.01503	53.4742	0.01836	--	--	--	--	53.4742	0.01823
53.5005	0.0121				53.5005	0.01429	53.5005	0.01531	53.5005	0.01913	--	--	--	--	53.5005	0.01876
53.5268	0.01188				53.5268	0.01394	53.5268	0.0152	53.5268	0.01882	--	--	--	--	53.5268	0.01807
53.553	0.01185				53.553	0.01407	53.553	0.01609	53.553	0.01823	--	--	--	--	53.553	0.01757
53.5793	0.01226				53.5793	0.01441	53.5793	0.01664	53.5793	0.01862	--	--	--	--	53.5793	0.01699
53.6055	0.01166				53.6055	0.01384	53.6055	0.01541	53.6055	0.01864	--	--	--	--	53.6055	0.0181
53.6318	0.01215				53.6318	0.01423	53.6318	0.01617	53.6318	0.0185	--	--	--	--	53.6318	0.01742
53.6581	0.01196				53.6581	0.01473	53.6581	0.01596	53.6581	0.01943	--	--	--	--	53.6581	0.01767
53.6843	0.01254				53.6843	0.01477	53.6843	0.01658	53.6843	0.01837	--	--	--	--	53.6843	0.01836
53.7106	0.01142				53.7106	0.01467	53.7106	0.01675	53.7106	0.0194	--	--	--	--	53.7106	0.01802
53.7368	0.01132				53.7368	0.01479	53.7368	0.01631	53.7368	0.01947	--	--	--	--	53.7368	0.01756
53.7631	0.01182				53.7631	0.01447	53.7631	0.01565	53.7631	0.01882	--	--	--	--	53.7631	0.0181
53.7894	0.01144				53.7894	0.01465	53.7894	0.01664	53.7894	0.01835	--	--	--	--	53.7894	0.0181
53.8156	0.01244				53.8156	0.0141	53.8156	0.01573	53.8156	0.01964	--	--	--	--	53.8156	0.01751
53.8419	0.01187				53.8419	0.01371	53.8419	0.01535	53.8419	0.01915	--	--	--	--	53.8419	0.01919
53.8681	0.01212				53.8681	0.01439	53.8681	0.01552	53.8681	0.01951	--	--	--	--	53.8681	0.01837
53.8944	0.01171				53.8944	0.01382	53.8944	0.01576	53.8944	0.01886	--	--	--	--	53.8944	0.01842
53.9207	0.01135				53.9207	0.01441	53.9207	0.01576	53.9207	0.01935	--	--	--	--	53.9207	0.01811
53.9469	0.01215				53.9469	0.015	53.9469	0.01569	53.9469	0.01899	--	--	--	--	53.9469	0.01782
53.9732	0.01129				53.9732	0.01439	53.9732	0.01597	53.9732	0.0194	--	--	--	--	53.9732	0.01705
53.9995	0.01208				53.9995	0.01445	53.9995	0.01695	53.9995	0.0194	--	--	--	--	53.9995	0.01866
54.0257	0.01143				54.0257	0.01512	54.0257	0.01644	54.0257	0.01975	--	--	--	--	54.0257	0.0188
54.052	0.01246				54.052	0.01479	54.052	0.01619	54.052	0.02042	--	--	--	--	54.052	0.01911
54.0782	0.01232				54.0782	0.0146	54.0782	0.01548	54.0782	0.02009	--	--	--	--	54.0782	0.01828
54.1045	0.01178				54.1045	0.01448	54.1045	0.01732	54.1045	0.01969	--	--	--	--	54.1045	0.01873
54.1307	0.01232				54.1307	0.01491	54.1307	0.01637	54.1307	0.02033	--	--	--	--	54.1307	0.01853
54.157	0.01227				54.157	0.01489	54.157	0.01614	54.157	0.0206	--	--	--	--	54.157	0.01768
54.1833	0.01233				54.1833	0.01513	54.1833	0.01661	54.1833	0.02021	--	--	--	--	54.1833	0.01879
54.2095	0.01215				54.2095	0.01476	54.2095	0.0167	54.2095	0.02049	--	--	--	--	54.2095	0.01971
54.2358	0.01185				54.2358	0.01493	54.2358	0.01719	54.2358	0.02057	--	--	--	--	54.2358	0.01889
54.2621	0.01225				54.2621	0.01439	54.2621	0.01736	54.2621	0.02073	--	--	--	--	54.2621	0.01825
54.2883	0.0125				54.2883	0.01601	54.2883	0.01706	54.2883	0.02052	--	--	--	--	54.2883	0.01931
54.3146	0.0119				54.3146	0.01584	54.3146	0.01807	54.3146	0.02194	--	--	--	--	54.3146	0.01908
54.3408	0.01252				54.3408	0.01581	54.3408	0.01688	54.3408	0.02299	--	--	--	--	54.3408	0.02023
54.3671	0.01226				54.3671	0.01637	54.3671	0.01889	54.3671	0.02227	--	--	--	--	54.3671	0.02083
54.3934	0.01204				54.3934	0.0169	54.3934	0.0194	54.3934	0.02327	--	--	--	--	54.3934	0.02129
54.4196	0.01232				54.4196	0.01879	54.4196	0.02056	54.4196	0.02458	--	--	--	--	54.4196	0.02216
54.4459	0.01281				54.4459	0.02005	54.4459	0.02074	54.4459	0.02529	--	--	--	--	54.4459	0.02273
54.4721	0.01273				54.4721	0.02193	54.4721	0.02359	54.4721	0.02628	--	--	--	--	54.4721	0.02456
54.4984	0.01317				54.4984	0.02109	54.4984	0.02486	54.4984	0.02841	--	--	--	--	54.4984	0.02763
54.5247	0.0134				54.5247	0.02338	54.5247	0.02622	54.5247	0.02993	--	--	--	--	54.5247	0.02918
54.5509	0.01289				54.5509	0.02368	54.5509	0.02499	54.5509	0.02821	--	--	--	--	54.5509	0.02795
54.5772	0.01347				54.5772	0.02146	54.5772	0.02503	54.5772	0.02974	--	--	--	--	54.5772	0.02657
54.6034	0.01363				54.6034	0.02086	54.6034	0.02363	54.6034	0.02819	--	--	--	--	54.6034	0.02757
54.6297	0.01375				54.6297	0.02136	54.6297	0.02426	54.6297	0.02849	--	--	--	--	54.6297	0.02648
54.656	0.01356				54.656	0.01993	54.656	0.02407	54.656	0.02622	--	--	--	--	54.656	0.02657
54.6822	0.01415				54.6822	0.02015	54.6822	0.02102	54.6822	0.02553	--	--	--	--	54.6822	0.02589
54.7085	0.01448				54.7085	0.01904	54.7085	0.02093	54.7085	0.02581	--	--	--	--	54.7085	0.02382
54.7347	0.01553				54.7347	0.0177	54.7347	0.02081	54.7347	0.02459	--	--	--	--	54.7347	0.02296
54.761	0.01621				54.761	0.01754	54.761	0.0202	54.761	0.02369	--	--	--	--	54.761	0.02221
54.7873	0.01724				54.7873	0.01713	54.7873	0.0189	54.7873	0.0221	--	--	--	--	54.7873	0.02198
54.8135	0.01873				54.8135	0.01565	54.8135	0.0189	54.8135	0.02126	--	--	--	--	54.8135	0.02064
54.8398	0.01924				54.8398	0.016	54.8398	0.01702	54.8398	0.0205	--	--	--	--	54.8398	0.02084
54.8661	0.01778				54.8661	0.016	54.8661	0.01784	54.8661	0.02082	--	--	--	--	54.8661	0.01997
54.8923	0.0182				54.8923	0.01665	54.8923	0.01713	54.8923	0.02079	--	--	--	--	54.8923	0.01889
54.9186	0.01746				54.9186	0.01487	54.9186	0.01691	54.9186	0.02002	--	--	--	--	54.9186	0.01949
54.9448	0.01705				54.9448	0.01376	54.9448	0.01578	54.9448	0.02015	--	--	--	--	54.9448	0.01849
54.9711	0.01633				54.9711	0.01375	54.9711	0.01645	54.9711	0.019	--	--	--	--	54.9711	0.01919
54.9973	0.01613				54.9973	0.01496	54.9973	0.01633	54.9973	0.0192	--	--	--	--	54.9973	0.01736
55.0236	0.01556				55.0236	0.01406	55.0236	0.01595	55.0236	0.01967	--	--	--	--	55.0236	0.01808
55.0499	0.01497				55.0499	0.01375	55.0499	0.01585	55.0499	0.0194	--	--	--	--	55.0499	0.018
55.0761	0.01438				55.0761	0.01489	55.0761	0.01623	55.0761	0.01885	--	--	--	--	55.0761	0.0194
55.1024	0.01356				55.1024	0.01476	55.1024	0.0158	55.1024	0.01844	--	--	--	--	55.1024	0.01866
55.1287	0.01339				55.1287	0.01398	55.1287	0.01494	55.1287	0.01943	--	--	--	--	55.1287	0.01807
55.1549	0.01256				55.1549	0.01411	55.1549	0.01562	55.1549	0.01902	--	--	--	--	55.1549	0.0186
55.1812	0.01254				55.1812	0.01461	55.1812	0.01546	55.1812	0.01981	--	--	--	--	55.1812	0.01688
55.2074	0.0121				55.2074	0.01388	55.2074	0.01562	55.2074	0.01856	--	--	--	--	55.2074	0.01777
55.2337	0.01263				55.2337	0.01451	55.2337	0.01573	55.2337	0.01858	--	--	--	--	55.2337	0.0178
55.26	0.01188				55.26	0.01403	55.26	0.01612	55.26	0.0178	--	--	--	--	55.26	0.01748
55.2862	0.01143				55.2862	0.01445	55.2862	0.01504	55.2862	0.0177	--	--	--	--	55.2862	0.01767
55.3125	0.01192				55.3125	0.01375	55.3125	0.01578	55.3125	0.01843	--	--	--	--	55.3125	0.01785
55.3387	0.01214				55.3387	0.01343	55.3387	0.01459	55.3387	0.01866	--	--	--	--	55.3387	0.0167
55.365	0.01181				55.365	0.01371	55.365	0.01406	55.365	0.0185	--	--	--	--	55.365	0.01648
55.3913	0.01189				55.3913	0.01335	55.3913	0.01602	55.3913	0.01861	--	--	--	--	55.3913	0.01721
55.4175	0.01197				55.4175	0.01382	55.4175	0.01522	55.4175	0.01854	--	--	--	--	55.4175	0.01744
55.4438	0.01161				55.4438	0.01358	55.4438	0.01531	55.4438	0.01763	--	--	--	--	55.4438	0.0167
55.47	0.01189				55.47	0.01429	55.47	0.01384	55.47	0.01851	--	--	--	--	55.47	0.0161
[truncated: 172 more rows]

## Sheet: Fig 5b
1	78
2	86
3	87
4	83
5	82
6	72
7	72
8	64
9	71
10	78
11	69
12	75
13	80

## Sheet: Fig 5c
Control		Target
0.03688	1	0.0209	1
2.54917	0.99881	2.54139	0.99717
5.06146	0.99551	5.06194	0.98752
7.57361	0.98787	7.58014	0.99037
10.0838	0.9943	10.1006	0.98651
12.5959	0.99294	12.6212	0.98457
15.1081	0.99136	15.1416	0.98042
17.6201	0.99169	17.6618	0.97688
20.1325	0.99102	20.1823	0.97408
22.6449	0.99006	22.7026	0.97135
25.1572	0.99049	25.2229	0.96986
27.6695	0.99076	27.7432	0.96642
30.1818	0.99015	30.2635	0.96302
32.6961	0.99001	32.7839	0.96062
35.2059	0.98894	35.3042	0.95736
37.7181	0.98909	37.8245	0.94827
40.231	0.98922	40.3427	0.94611
42.7434	0.98803	42.8609	0.95237
45.2556	0.98749	45.3813	0.94928
47.7683	0.98801	47.9017	0.94739
50.2804	0.98789	50.422	0.94513
52.7904	0.98765	52.9424	0.94261
55.3027	0.98678	55.4626	0.94005
57.8147	0.98778	57.983	0.94028
60.3269	0.98813	60.5033	0.9387
62.839	0.98751	63.0237	0.93661
65.3511	0.98773	65.544	0.93535
67.8633	0.98798	68.0643	0.93362
70.3754	0.98727	70.5848	0.93279
72.8875	0.98733	73.1051	0.93067
75.3997	0.98706	75.6255	0.93029
77.912	0.98667	78.1458	0.92816
80.424	0.98695	80.6661	0.92656
82.9362	0.98648	83.1865	0.92509
85.4483	0.987	85.707	0.9239
87.9604	0.98787	88.2274	0.92215
90.4728	0.98681	90.7478	0.92131
92.9849	0.98714	93.2681	0.92009
95.4971	0.98641	95.7885	0.91764
98.0092	0.98616	98.3088	0.917
100.521	0.98643	100.829	0.91568
103.034	0.98634	103.35	0.91544
105.546	0.98794	105.87	0.9138
108.059	0.98777	108.39	0.91241
110.571	0.98701	110.911	0.91103
113.083	0.98571	113.431	0.91047
115.595	0.98554	115.952	0.9086
118.107	0.98775	118.472	0.90866
120.619	0.98703	120.992	0.90806
123.132	0.98667	123.513	0.90616
125.644	0.98707	126.033	0.90487
128.156	0.9878	128.554	0.90403
130.668	0.98716	131.074	0.90189
133.18	0.98724	133.594	0.90048
135.692	0.9862	136.115	0.90059
138.204	0.98714	138.635	0.89816
140.716	0.9871	141.155	0.89771
143.228	0.98714	143.676	0.89669
145.74	0.98713	146.196	0.89559
148.25	0.98712	148.716	0.89513
150.762	0.98693	151.236	0.89246
153.275	0.98711	153.757	0.89256
155.788	0.97926	156.277	0.89121
158.299	0.98705	158.798	0.8893
160.812	0.98625	161.318	0.88867
163.325	0.98628	163.836	0.88729
165.837	0.98622	166.356	0.88576
168.35	0.9845	168.877	0.88319
170.863	0.9849	171.397	0.88343
173.373	0.98504	173.918	0.88097
175.885	0.98472	176.438	0.87964
178.397	0.98452	178.959	0.88078
180.909	0.98399	181.479	0.87948
183.421	0.9848	183.998	0.87681
185.933	0.98563	186.516	0.87478
188.445	0.98475	189.036	0.87284
190.958	0.98491	191.557	0.87188
193.468	0.9855	194.077	0.87101
195.98	0.98448	196.595	0.87076
198.492	0.98563	199.116	0.86988
201.004	0.98395	201.636	0.87042
203.516	0.9841	204.157	0.86696
206.028	0.98394	206.677	0.86747
208.54	0.98392	209.198	0.86548
211.052	0.98316	211.716	0.86481
213.564	0.98322	214.236	0.86461
216.076	0.98303	216.757	0.86287
218.588	0.98249	219.277	0.86311
221.1	0.9821	221.798	0.86001
223.61	0.98198	224.318	0.86082
226.122	0.98202	226.839	0.8593
228.634	0.98098	229.359	0.85753
231.146	0.98178	231.879	0.85606
233.658	0.98208	234.4	0.85475
236.17	0.98125	236.92	0.85382
238.683	0.98239	239.441	0.85373
241.195	0.98095	241.961	0.85149
243.707	0.98146	244.482	0.85002
246.219	0.98146	247.002	0.84801
248.732	0.9811	249.523	0.84829
251.244	0.98031	252.043	0.84629
253.756	0.98154	254.564	0.84662
256.268	0.98039	257.084	0.84592
258.78	0.97966	259.605	0.84518
261.292	0.97964	262.125	0.84327
263.802	0.97961	264.646	0.84247
266.314	0.97831	267.166	0.83996
268.827	0.97853	269.687	0.84017
271.339	0.97812	272.207	0.83975
273.849	0.97797	274.728	0.83861
276.359	0.97746	277.248	0.83686
278.871	0.97704	279.769	0.83485
281.383	0.97613	282.289	0.83167
283.895	0.97666	284.81	0.83424
286.407	0.97707	287.33	0.83121
288.919	0.9766	289.851	0.83138
291.431	0.97477	292.371	0.83087
293.944	0.97619	294.892	0.82797
296.456	0.97348	297.412	0.82649
298.968	0.97334	299.933	0.82258
301.48	0.97457	302.451	0.82515
303.992	0.97298	304.972	0.81941
306.504	0.97512	307.492	0.82194
309.017	0.97266	310.013	0.81954
311.529	0.9725	312.534	0.82122
314.041	0.97227	315.054	0.82098
316.553	0.97291	317.575	0.81903
319.065	0.97228	320.096	0.8189
321.577	0.97208	322.616	0.81784
324.089	0.97144	325.137	0.81687
326.601	0.97186	327.655	0.81466
329.113	0.97058	330.176	0.81482
331.625	0.97047	332.697	0.81485
334.137	0.96815	335.217	0.81267
336.65	0.96879	337.738	0.81027
339.162	0.96889	340.258	0.81149
341.674	0.96678	342.779	0.81013
344.186	0.96654	345.3	0.80819
346.696	0.96603	347.82	0.80683
349.208	0.96776	350.341	0.80292
351.72	0.96619	352.861	0.80051
354.232	0.96546	355.382	0.79958
356.744	0.96408	357.9	0.79942
359.256	0.96347	360.421	0.79893
361.769	0.96341	362.941	0.80052
364.278	0.96328	365.461	0.79841
366.791	0.96138	367.982	0.79625
369.303	0.96234	370.502	0.79465
371.815	0.96152	373.022	0.79079
374.327	0.96082	375.542	0.79307
376.839	0.96074	378.063	0.78977
379.351	0.96012	380.583	0.79049
381.861	0.95958	383.104	0.78986
384.374	0.95932	385.624	0.78868
386.886	0.9593	388.144	0.78626
389.398	0.96011	390.665	0.78618
391.91	0.95751	393.185	0.78294
394.422	0.95678	395.705	0.78219
396.942	0.95565	398.226	0.78209
399.454	0.95557	400.746	0.7806
401.964	0.95349	403.266	0.77978
404.476	0.95535	405.787	0.77886
406.988	0.95552	408.307	0.77894
409.498	0.95415	410.828	0.77484
412.01	0.95371	413.348	0.77736
414.522	0.95355	415.869	0.77615
417.034	0.95109	418.389	0.77471
419.546	0.95237	420.91	0.77135
422.058	0.9521	423.431	0.77133
424.568	0.95518	425.951	0.7626
427.077	0.9499	428.471	0.7685
429.59	0.9502	430.992	0.76665
432.102	0.94974	433.512	0.76713
434.614	0.94884	436.032	0.76444
437.126	0.94901	438.553	0.76245
439.638	0.94775	441.073	0.76422
442.15	0.94583	443.593	0.76097
444.662	0.94912	446.114	0.76299
447.172	0.94808	448.634	0.76005
449.684	0.94565	451.154	0.75831
452.196	0.94679	453.675	0.75577
454.708	0.94518	456.195	0.75536
457.22	0.94427	458.715	0.7568
459.732	0.94541	461.236	0.75335
462.244	0.94571	463.756	0.7523
464.756	0.95532	466.276	0.75102
467.27	0.95086	468.797	0.75036
469.783	0.95078	471.317	0.7504
472.298	0.95058	473.837	0.74841
474.812	0.9491	476.358	0.74907
477.326	0.9483	478.878	0.74743
479.84	0.94744	481.398	0.74355
482.353	0.94929	483.919	0.74602
484.866	0.94838	486.439	0.74916
487.38	0.94251	488.96	0.74428
489.893	0.94513	491.48	0.74466
492.406	0.94823	494	0.73514
494.92	0.94562	496.52	0.73806
497.433	0.94553	499.041	0.73966
499.948	0.94503	501.561	0.73872

## Sheet: Fig 5d
	Control		Target
0	0.99751	0.00249	0.99688	0.0054
72	0.97523	0.02477	0.99062	0.00781
240	0.97461	0.00445	0.97015	0.02059
336	0.95532	0.01303	0.95138	0.0103

## Sheet: Fig 5e
	control	target
1min	1.91	0.79
60min	296	83.9
