# Supplementary material for: Multimodal host–guest complexation for efficient and stable perovskite photovoltaics
Source: Nat Commun. 2021 Jun 7;12:3383. doi: 10.1038/s41467-021-23566-2 (PMC8185086; doi:10.1038/s41467-021-23566-2)
Supplement: Supplementary file 3 — Source Data [file 41467_2021_23566_MOESM3_ESM.zip › Source data/ssNMR-data/133Cs/1/format.ased]

#*******************************************************************
#
# $Source: /sc/CvsTree/sc/gen/src/form/ased_acqu.form,v $
#
# Copyright (c) 1995 - 2008
# BRUKER BioSpin GmbH
# D-76287 Rheinstetten, Germany
#
# All Rights Reserved
#
#
# $Id: ased_acqu.form,v 1.37 2019/02/13 07:59:38 chjo Exp $
#*******************************************************************
EDIT_PAR COMMAND FILE

DI_MODE         LONG
ED_ENTRY        ACQU
ORDER           FILE


HEADER		"====== General ======"
NAME		PULPROG
END
NAME		TD
END
NAME		SW
END
T_NAME		SWH
		TYPE	R32
		CLASS	ACQU
		SUBRANGE 0.0 1e38
		REL	"SWH=SW*SFO1"
		INV_REL "SW=SWH/SFO1"
		UNIT	"Hz"
		FORMAT	"%14.2f Hz"
		TEXT	"sweep width"
END
T_NAME          AQ
		TYPE	R32
		CLASS	ACQU
		SUBRANGE 0.0 1e38
		REL	"AQ=aqcalc(SW,SFO1,TD,DIGTYP,FnMODE)"
		INV_REL	"TD=tdcalc(SW,SFO1,1.0e6*AQ,DIGTYP,FnMODE)"
		UNIT	"sec"
		FORMAT	"%14.7f sec"
                TEXT	"acquisition time"
END
NAME		RG
END
T_NAME          DW
		TYPE	R32
		CLASS	ACQU
		SUBRANGE 0.0 1e38
		REL	"DW=1/(2*SW*SFO1)"
		INV_REL	"SW=1000000/(2*(0.005+DW)*SFO1)"
		UNIT	"usec"
		FORMAT	"%14.3f usec"
		TEXT	"dwell time "
END
NAME		DE
		FORMAT	"%14.2f usec"
END
T_NAME		GRPDLY
		TYPE	R64
		SUBRANGE 0 1e38
		CLASS	ACQU
		REL	"GRPDLY=GRPDLY"
		INV_REL	"GRPDLY=GRPDLY"				
		UNIT	"no"
		TEXT	"group delay of digital filter"
		FORMAT	"%14.0f"
		NONEDIT
END
T_NAME		CNST31
TYPE	R32
CLASS	ACQU
SUBRANGE -1e38 1e38
REL	"CNST31=CNST[31]"
INV_REL	"CNST[31]=CNST31"
FORMAT	"%14.7f"
		TEXT		"spin rate / Hz"
END
T_NAME		D1
TYPE	R32
CLASS	ACQU
SUBRANGE 0.0 1e38
REL	"D1=D[1]"
INV_REL	"D[1]=D1"
UNIT	"sec"
FORMAT	"%14.9f sec"
		TEXT		"recycle delay"
END
T_NAME		d6
		TYPE	R32
		SUBRANGE 0.0 1e8
		CLASS	ACQU
		REL	"d6=tau-p2/2"
		INV_REL	"D[0]=d6"
		UNIT	"sec"
		TEXT	"d6=tau-p2/2"
		FORMAT	"%14.10f sec"
		NONEDIT
END
T_NAME		d7
		TYPE	R32
		SUBRANGE 0.0 1e8
		CLASS	ACQU
		REL	"d7=d6-de"
		INV_REL	"D[0]=d7"
		UNIT	"sec"
		TEXT	"d7=d6-de"
		FORMAT	"%14.10f sec"
		NONEDIT
END
NAME		DS
		TEXT	"number of dummy scans"
END
T_NAME		L6
TYPE	R32
CLASS	ACQU
SUBRANGE 0.0 1e38
REL	"L6=L[6]"
INV_REL	"L[6]=L6"
FORMAT	"%14.0f"
		TEXT		"echo shift / rotor periods"
END
NAME		NS
		TEXT	"scans to execute"
END
NAME		TD0	
		TEXT	"number of averages in 1D"
END
NAME		ZGOPTNS
		TEXT 	"options for zg"
END
T_NAME		tau
		TYPE	R32
		SUBRANGE -1e38 1e38
		CLASS	ACQU
		REL	"tau=l6*tr"
		INV_REL	"D[0]=tau"
		UNIT	"usec"
		TEXT	"tau=l6*tr"
		FORMAT	"%14.2f usec"
		NONEDIT
END
T_NAME		tr
		TYPE	R32
		SUBRANGE -1e38 1e38
		CLASS	ACQU
		REL	"tr=1s/cnst31"
		INV_REL	"D[0]=tr"
		UNIT	"usec"
		TEXT	"tr=1s/cnst31"
		FORMAT	"%14.2f usec"
		NONEDIT
END
HEADER		"======== CHANNEL f1 ========"
NAME		SFO1
FORMAT	"%14.7f MHz"
TEXT	"frequency of ch. 1"
END
NAME		O1
FORMAT	"%14.2f Hz"
TEXT	"frequency of ch. 1"
END
T_NAME		O1P
TYPE	R64
CLASS	ACQU
SUBRANGE -1e38 1e38
REL	"O1P=O1/BF1"
INV_REL	"O1=O1P*BF1"
UNIT	"ppm"
FORMAT	"%14.3f ppm"
TEXT	"frequency of ch. 1"
END
NAME		NUC1
NONEDIT
TEXT	"nucleus for channel 1"
END
T_NAME		P1
TYPE	R32
CLASS	ACQU
SUBRANGE 0.0 1.0e10
REL	"P1=P[1]"
INV_REL	"P[1]=P1"
UNIT	"usec"
FORMAT	"%14.3f usec"
		TEXT		"X pi/2 pulse"
END
T_NAME		P2
TYPE	R32
CLASS	ACQU
SUBRANGE 0.0 1.0e10
REL	"P2=P[2]"
INV_REL	"P[2]=P2"
UNIT	"usec"
FORMAT	"%14.3f usec"
		TEXT		"X pi pulse"
END
T_NAME		PLW1
TYPE	R32
CLASS	ACQU
SUBRANGE 0 1097.84
REL	"PLW1=PLW[1]"
INV_REL	"PLW[1]=PLW1"
UNIT	"W"
FORMAT	"%14.5g W"
		TEXT		"pulse power on channel f1"
END
T_NAME		PLdB1
TYPE	R32
CLASS	ACQU
SUBRANGE -30.5054 1000
REL	"if(PLW[1]>0)PLdB1=-10*log(PLW[1])/LN10;else PLdB1=1000;"
INV_REL	"PLW[1]=0;if(PLdB1<1000)PLW[1]=pow(10.0,(-PLdB1)/10.0)"
UNIT	"dB"
FORMAT	"%14.2f dB"
TEXT	"power PL1 in dB"
END
