# Supplementary material for: Multimodal host–guest complexation for efficient and stable perovskite photovoltaics
Source: Nat Commun. 2021 Jun 7;12:3383. doi: 10.1038/s41467-021-23566-2 (PMC8185086; doi:10.1038/s41467-021-23566-2)
Supplement: Supplementary file 3 — Source Data [file 41467_2021_23566_MOESM3_ESM.zip › Source data/ssNMR-data/133Cs/1/pulseprogram]

;$DIR=/opt/topspin3.2/exp/stan/nmr/lists/pp/user/echo.bjw
;$CLASS=Solids
;$DIM=1D
;  F1 -> directly acquired
;$TYPE=direct excitation
;$COMMENT=Refocuses spin interactions that reverse sign under a pi pulse
;  OPTIONS: Presaturation, half-echo acquisition, heteronuclear decoupling on f2
;  Avance III, TS 3.5.4 has issue where cnst does not display if f2 is not displayed (still runs properly)

;ns 4-step phase cycle
;p1 X pi/2 pulse
;p2 X pi pulse
;pl1 pulse power on channel f1
;d1 recycle delay
;l6 echo shift / rotor periods
;cnst31 spin rate / Hz

;zgoptns -Dsat -Dfid -Ddec
;p20 saturation pulse length
;p21 1H saturation pulse length
;p31 1H decoupling pulse length
;pl2 =120; not used
;pl20 saturation pulse power
;pl21 1H saturation pulse power
;d20 saturation delay
;l20 saturation pulse loops
;pl12 decoupling power level
;pl13 decoupling power level
;pcpd2 1H decoupling program pulse
;cpdprg2 cw, tppm, spinal (pl12), fslg (pl13)

#include <Avance.incl>

define pulse tr                      ;rotor period
  "tr=1s/cnst31"
define pulse tau                     ;echo shift
  "tau=l6*tr"

"d6=tau-p2/2"

#ifdef fid
"d7=d6-de"
#endif ;fid


1  ze
2  10m
3  1u

#ifdef dec
   1u do:f2
#endif ;dec
#ifdef sat
   3u pl20:f1                        ;saturate on one or both channels
#ifdef dec
   3u pl21:f2
#endif ;dec
20 d20
   p20:f1 ph20^
#ifdef dec
   1u
   p21:f2 ph21^
#endif ;dec
   lo to 20 times l20
#endif ;sat

   d1 pl1:f1                        ;recycle delay and preselection of f1 drive power

#ifdef dec
   1u cpds2:f2
#endif ;dec

   (p1 ph1):f1
   d6
   (p2 ph2):f1

#ifdef fid
   d7                                ;wait until echo top to activate receiver
#endif ;fid

   go=3 ph31

#ifdef dec
   1u do:f2
#endif ;dec

   10m mc #0 to 2 F0(zd)
exit

ph1 = 0 2 1 3
ph2 = 0
ph20= 0 1
ph21= 0 1
ph30= 0
ph31= 0 2 3 1
