# Supplementary material for: Multimodal host–guest complexation for efficient and stable perovskite photovoltaics
Source: Nat Commun. 2021 Jun 7;12:3383. doi: 10.1038/s41467-021-23566-2 (PMC8185086; doi:10.1038/s41467-021-23566-2)
Supplement: Supplementary file 3 — Source Data [file 41467_2021_23566_MOESM3_ESM.zip › Source data/ssNMR-data/133Cs/1/pdata/1/auditp.txt]

##TITLE= Audit trail, TopSpin 3.6.2
##JCAMPDX= 5.01
##ORIGIN= Bruker BioSpin GmbH
##OWNER= hope
$$ /Users/hope/Documents/perovskite/Cs-crown-ether/nmr/133Cs/1/pdata/1/auditp.txt
##AUDIT TRAIL=  $$ (NUMBER, WHEN, WHO, WHERE, PROCESS, VERSION, WHAT)
(   1,<2020-02-24 11:07:55.828 +0000>,<root>,<BladeEpu>,<go4>,<TopSpin 4.0.8>,
      <created by zg on 'CAB AV4 900 MHz EXT' (nmr1512) by user 'nmrsu'
       on data set with UUID 'db7682ca-56f5-11ea-8bee-0013951a3abd'
       started at 2020-02-24 11:07:33.792 +0000, POWCHK disabled, PULCHK disabled,
       completed at 2020-02-24 11:07:55.825 +0000
       configuration hash MD5:
       EC 35 54 20 7E F7 85 29 1D 7F 80 A8 41 21 1E A5
       double data hash MD5: 512
       6B 4B C3 37 A6 CA 21 36 D9 F3 11 A4 D9 96 F8 E7>)
(   2,<2020-02-24 12:09:25.922 +0100>,<nmrsu>,<nmr1512>,<proc1d>,<TopSpin 4.0.8>,
      <Start of raw data processing
       fp FT_mod = 6 PKNL = 1 PHC0 = -75.966 PHC1 = 489.0339 SI = 32K 
       data hash MD5: 32K
       61 86 AE 2C 9E EC 5B 22 9B 66 4F DD 84 BE 7C 5B>)
(   3,<2020-02-24 12:11:20.567 +0100>,<nmrsu>,<nmr1512>,<proc1d>,<TopSpin 4.0.8>,
      <pk fgphup PHC0 = 3.4 PHC1 = 0 
       data hash MD5: 32K
       C6 E4 0B 95 D2 11 FF D7 BF 27 23 49 C5 06 83 E6>)
$$ /Users/hope/Documents/perovskite/Cs-crown-ether/nmr/900_2020_0224_CsI/2/pdata/1/auditp.txt
(   4,<2021-03-12 17:13:47.474 +0100>,<hope>,<sbdhcp-3-063.epfl.ch>,<proc1d>,<TopSpin 3.6.2>,
      <abs ABSG = 5 
       data hash MD5: 32K
       D3 3A 2F 26 E9 41 A1 85 5A 3B FF CA 08 5D 12 8E>)
(   5,<2021-03-12 17:14:27.655 +0100>,<hope>,<sbdhcp-3-063.epfl.ch>,<dirdata>,<TopSpin 3.6.2>,
      <wrpa from 1 2 "900_2020_0224_CsI" "/Users/hope/Documents/perovskite/Cs-crown-ether/nmr"
       data hash MD5: 32K
       D3 3A 2F 26 E9 41 A1 85 5A 3B FF CA 08 5D 12 8E>)
$$ /Users/hope/Documents/perovskite/Cs-crown-ether/nmr/133Cs/1/pdata/1/auditp.txt
(   6,<2021-03-12 17:14:38.521 +0100>,<hope>,<sbdhcp-3-063.epfl.ch>,<audit>,<TopSpin 3.6.2>,
      <user comment:
       TITLE=CsI
       10 kHz MASTITLE_END
       data hash MD5: 32K
       D3 3A 2F 26 E9 41 A1 85 5A 3B FF CA 08 5D 12 8E>)
##END=

$$ hash MD5
$$ BC 28 98 26 97 69 9C 1A 77 36 D9 13 DD 76 E5 DC
