# Supplementary material for: Multimodal host–guest complexation for efficient and stable perovskite photovoltaics
Source: Nat Commun. 2021 Jun 7;12:3383. doi: 10.1038/s41467-021-23566-2 (PMC8185086; doi:10.1038/s41467-021-23566-2)
Supplement: Supplementary file 3 — Source Data [file 41467_2021_23566_MOESM3_ESM.zip › Source data/ssNMR-data/133Cs/1/shimvalues]

# Mon Feb 24 11:07:55 2020
#$$PROBEIDENTIFIER=H156210_0001
#$$PROBENAME=PH C.MAS DVT 900W6 BL3.2 X/Y/H DNP
#$$SHIMID=272623
#
# Active Shim Gradients
#
Z           		6200            
Z2          		-4000           
Z3          		0               
Z4          		0               
Z5          		0               
Z6          		0               
X           		0               
XZ          		0               
XZ2         		0               
XZ3         		0               
XZ4         		0               
Y           		-184000         
YZ          		110000          
YZ2         		0               
YZ3         		0               
YZ4         		0               
XY          		0               
XYZ         		0               
XYZ2        		0               
XYZ3        		0               
(X2-Y2)     		0               
(X2-Y2)Z    		0               
(X2-Y2)Z2   		0               
(X2-Y2)Z3   		0               
X3          		0               
X3Z         		0               
Y3          		0               
Y3Z         		0               
#
# Lock Parameter
#
FIELD		2165.542
LOCKPHASE		 216.039
LOCKPOWER		 -12.000
LOCKGAIN		 105.100
LOCKDC		 -75.000
LOCKSHIFT		   0.000
LOOPGAIN		 -32.000
LOOPTIME		   0.136
LOOPFILTER		 200.000
#
IEEE64_VERSION_CODE 1
#
# Shim currents 
#
SHIM_SETTING [ 1]     1550.00000000
SHIM_SETTING [ 2]      313.47800000
SHIM_SETTING [ 3]       86.99000000
SHIM_SETTING [ 4]       56.33000000
SHIM_SETTING [ 5]      488.12000000
SHIM_SETTING [ 6]     -679.57400000
SHIM_SETTING [ 7]     -774.76600000
SHIM_SETTING [ 8]      996.33500000
SHIM_SETTING [ 9]     1003.75600000
SHIM_SETTING [10]    -1124.83900000
SHIM_SETTING [11]     -119.25400000
SHIM_SETTING [12]        0.00000000
SHIM_SETTING [13]        0.00000000
SHIM_SETTING [14]        0.00000000
SHIM_SETTING [15]        0.00000000
SHIM_SETTING [16]        0.00000000
SHIM_SETTING [17]        0.00000000
SHIM_SETTING [18]        0.00000000
SHIM_SETTING [19]        0.00000000
SHIM_SETTING [20]        0.00000000
SHIM_SETTING [21]        0.00000000
SHIM_SETTING [22]        0.00000000
SHIM_SETTING [23]        0.00000000
SHIM_SETTING [24]        0.00000000
SHIM_SETTING [25]        0.00000000
SHIM_SETTING [26]        0.00000000
SHIM_SETTING [27]        0.00000000
SHIM_SETTING [28]   -14041.58700000
SHIM_SETTING [29]       -0.00100000
SHIM_SETTING [30]       -0.00100000
SHIM_SETTING [31]    32827.91100000
SHIM_SETTING [32]   -69041.58700000
SHIM_SETTING [33]        0.00000000
SHIM_SETTING [34]        0.00000000
SHIM_SETTING [35]        0.00000000
SHIM_SETTING [36]        0.00000000
SHIM_SETTING [37]   -26641.89300000
SHIM_SETTING [38]   -16899.30000000
SHIM_SETTING [39]    59172.08800000
SHIM_SETTING [40]        0.00000000
