# Supplementary material for: Multimodal host–guest complexation for efficient and stable perovskite photovoltaics
Source: Nat Commun. 2021 Jun 7;12:3383. doi: 10.1038/s41467-021-23566-2 (PMC8185086; doi:10.1038/s41467-021-23566-2)
Supplement: Supplementary file 3 — Source Data [file 41467_2021_23566_MOESM3_ESM.zip › Source data/ssNMR-data/133Cs/1/uxnmr.info]

CONFIGURATION INFORMATION
=========================

Path         : /opt/topspin/conf/instr/spect/uxnmr.info
Date         : Thu Feb 20 09:55:43 2020
Release      : TopSpin 4.0.8
Installed in : /opt/topspin
Host         : BladeEpu
OS           : CentOS Linux release 7.2.1511 (Core) 
SPECTR-OS    : Version 4.0.142.20191209
CPU          : Intel(R) Core(TM) i7-4700EQ CPU @ 2.40GHz (8 cores at 2832 MHz with Hyperthreading)
User         : root (root)
System       : Avance Neo 900 NMR spectrometer
1H-frequency : 900.14 MHz
Description  : CAB AV4 900 MHz EXT
Location     : Room BCH 1512
Bruker Order : 10210794
Configured in: BladeEpu:/opt/topspin/conf/instr/spect

AQ-Rack:
- EPU: AV4 EPU EMBEDDED PROCESSING BOARD H153448/00042 ECL 01.00
- TRX 1200: AV4 TRANSCEIVER 1200 Z148391/00129 ECL 01.01
  Location: slot 1 in rack 1
  Connection: at IP 192.168.180.14 via PCIe #3
  Firmware Version: 20190906082218
  Devices: MTD at /dev/mtd1, DRX at /dev/bbu/drx3.5, RTD at /dev/bbu/rtd3.4
  Sequencer: FCube
  - FCube1
- TRX 1200: AV4 TRANSCEIVER 1200 Z148391/00130 ECL 01.01
  Location: slot 2 in rack 1
  Connection: at IP 192.168.180.18 via PCIe #4
  Firmware Version: 20190906082218
  Devices: MTD at /dev/mtd4, DRX at /dev/bbu/drx4.5, RTD at /dev/bbu/rtd4.4
  Sequencer: FCube
  - FCube2
- TRX 1200: AV4 TRANSCEIVER 1200 Z148391/00132 ECL 01.01
  Location: slot 3 in rack 1
  Connection: at IP 192.168.180.22 via PCIe #5
  Firmware Version: 20190906082218
  Devices: MTD at /dev/mtd7, DRX at /dev/bbu/drx5.5, RTD at /dev/bbu/rtd5.4
  Sequencer: FCube
  - FCube3
- TRX 1200: AV4 TRANSCEIVER 1200 Z148391/00128 ECL 01.01
  Location: slot 4 in rack 1
  Connection: at IP 192.168.180.26 via PCIe #6
  Firmware Version: 20190906082218
  Devices: MTD at /dev/mtd10, DRX at /dev/bbu/drx6.5, RTD at /dev/bbu/rtd6.4
  Sequencer: FCube
  - FCube4
- GTU: AV4 GT-CONTROLLER UNIT Z148393/00032 ECL 00.00
  Location: slot 6 in rack 1
  Connection: at IP 192.168.180.38 via PCIe #9
  Firmware Version: 20190906085855
  Devices: MTD at /dev/mtd13, RTD at /dev/bbu/rtd9.4, GPROC at /dev/bbu/gproc9.7
  Sequencer: GCube, TCube
  - GCube1
  - TCube1
- PSM-A: AV4 PSM-A Z149510/0060 ECL 01.00
- HPPR/2 COVER2: HPPR/2 Cover2 Z124567/02003 ECL 00.03
  HPPR2: - HPPR/2 preamplifier connected via AqRack
      Type      : HPPR/2
      Controller: Cover/2
                  no LED display for tuning and matching
      Module  1 : HPLNA 19F1H (virtual 50 Ohm reference: 100.2%/-0.0deg, reflection meter without CRP-Bias capability)
                  PN=Z103209, SN=00211 from 20160906
      Module  2 : 2H
                  PN=Z003477, SN=00207 from 20160713
      Module  3 : HPLNA BB31P (reflection meter without CRP-Bias capability)
                  PN=Z111098, SN=00211 from 20160621
      Module  4 : HPLNA BB31P (reflection meter without CRP-Bias capability)
                  PN=Z111098, SN=00214 from 20160901
      Module  5 : HPLNA BB31P (reflection meter without CRP-Bias capability)
                  PN=Z111098, SN=00213 from 20160824
  
- HPLNA 19F1H: HPLNA 1H MODULE 900 Z103209/00211 ECL 02.04
- 2H: HPPR/2 2H MODULE 900 Z003477/00207 ECL 07.00
- HPLNA BB31P: HPLNA XBB 31P MODULE 900 Z111098/00211 ECL 04.02
- HPLNA BB31P: HPLNA XBB 31P MODULE 900 Z111098/00214 ECL 04.02
- HPLNA BB31P: HPLNA XBB 31P MODULE 900 Z111098/00213 ECL 04.02
- RACK: AV4 AQS CHASSIS Z149500/0042 ECL 00.01
- PSM-48V: AV4 PSM-48V Z149850/0077 ECL 00.00
- PSM-D: AV4 PSM-D Z149520/0043 ECL 00.01
- FANTRAY: AV4 AQS FAN TRAY Z149501/0042 ECL 00.00
- REF 1200: AV4 REFERENCE 1200 Z148270/00062 ECL 01.01


Transmitters at the spectrometer subnet:
----------------------------------------
BLA-W144060-000016 W144060/000016 ECL 00:
- TCP/IP address = 192.168.99.14
- Firmware VS    = 20181126
- Amplifier      = AV4 BLABB1000 15-600: W144060/000016 ECL 00
- Controller     = BLA CONTROL BOARD 7: W133936/000570 ECL 20
BLA-W144060-000015 W144060/000015 ECL 00:
- TCP/IP address = 192.168.99.13
- Firmware VS    = 20181126
- Amplifier      = AV4 BLABB1000 15-600: W144060/000015 ECL 00
- Controller     = BLA CONTROL BOARD 7: W133936/000512 ECL 20
BLA-W144058-000002 W144058/000002 ECL 00:
- TCP/IP address = 192.168.99.12
- Firmware VS    = 20181126
- Amplifier      = AV4 BLAH1000 700-900: W144058/000002 ECL 00
- Controller     = BLA CONTROL BOARD 7: W133936/000172 ECL 20
BLA-W144059-000021 W144059/000021 ECL 00:
- TCP/IP address = 192.168.99.11
- Firmware VS    = 20181126
- Amplifier      = AV4 BLABB500 15-600: W144059/000021 ECL 00
- Controller     = BLA CONTROL BOARD 7: W133936/000161 ECL 20
LTRX Z109895/00206 ECL 01.01:
- TCP/IP address = 192.168.99.10
- Amplifier      = BSMS/2 LOCK TRANSCEIVER 900: Z109895/00206 ECL 01.01

BSMS: BSMS/2 connected to ethernet
- TCP/IP address = 192.168.99.10
- ELCB firmware version = 20180620
- ELCB = BSMS/2 ELCB: Z100818/06494 ECL 07.02
- GAB current limits = 0.0/X, 0.0/Y, 10.0/Z (in A)
- SCB channels = 40
- Shim System = BOSS-WB
- Shim matrix file: 272623fb.dat
- Active shims: Z Z2 Z3 Z4 Z5 X XZ XZ2 (X2-Y2) XY Y YZ YZ2 (X2-Y2)Z2 XZ4 XZ3 Z6 (X2-Y2)Z YZ4 YZ3 XYZ2 XYZ X3Z X3 Y3Z Y3 (X2-Y2)Z3 XYZ3
- Magnet polarity: NS, uses inverse H0 polarity
- L-TRX = BSMS/2 LOCK TRANSCEIVER 900: Z109895/00206 ECL 01.01
- Lock: on L-TRX board, supports 2H
- VTU_SPB = BSMS/2 SPB-E SENSOR & PNEUMATIC BD: Z115192/00641 ECL 05.02
- VTU_VPSB1 = AV4 VARIABLE POWER SUPPLY BD DC-E: Z140144/00012 ECL 01.01

VTU: in BSMS/2 connected to ethernet
- TCP/IP address = 192.168.99.10

MAS Control Unit: MAS_H139288_0274
- TCP/IP address   = 192.168.98.2
- Firmware version = 20191122_1142

Line Distribution Units at the spectrometer subnet:
-------------------------------------------------
Line Distribution Unit 1: PDU1
- TCP/IP address   = 192.168.99.99
Line Distribution Unit 2: PDU2
- TCP/IP address   = 192.168.99.101


Gradient Controller cable connections
--------------------------------------------------------------------


RF cable connections (detected)
--------------------------------------------------------------------
TRX1 NORM output -> input 1 of transmitter 3 (AV4 BLAH1000 700-900 W144058/000002 at TCP/IP 192.168.99.12)
TRX1 AUX  output -> input 1 of transmitter 5 (BSMS/2 LOCK TRANSCEIVER 900 Z109895/00206 at TCP/IP 192.168.99.10)
TRX2 NORM output -> input 1 of transmitter 4 (AV4 BLABB500 15-600 W144059/000021 at TCP/IP 192.168.99.11)
TRX2 AUX  output -> open
TRX3 NORM output -> input 1 of transmitter 2 (AV4 BLABB1000 15-600 W144060/000015 at TCP/IP 192.168.99.13)
TRX3 AUX  output -> open
TRX4 NORM output -> input 1 of transmitter 1 (AV4 BLABB1000 15-600 W144060/000016 at TCP/IP 192.168.99.14)
TRX4 AUX  output -> open

Blanking cable connections (detected)
--------------------------------------------------------------------
transmitter 1 = AV4 BLABB1000 15-600 W144060/000016 at TCP/IP 192.168.99.14:
- amplifier B-1000W uses blanking 4
- amplifier B-100W uses blanking 4

transmitter 2 = AV4 BLABB1000 15-600 W144060/000015 at TCP/IP 192.168.99.13:
- amplifier B-1000W uses blanking 3
- amplifier B-100W uses blanking 3

transmitter 3 = AV4 BLAH1000 700-900 W144058/000002 at TCP/IP 192.168.99.12:
- amplifier 1H-1000W uses blanking 1
- amplifier 1H-100W uses blanking 1

transmitter 4 = AV4 BLABB500 15-600 W144059/000021 at TCP/IP 192.168.99.11:
- amplifier B-500W uses blanking 2

transmitter 5 = BSMS/2 LOCK TRANSCEIVER 900 Z109895/00206 at TCP/IP 192.168.99.10:
- amplifier 2H-5W uses blanking 9


Preamplifier connections (detected)
--------------------------------------------------------------------
Tune-TRX1 -> HPLNA 19F1H -> REC1
Tune-TRX1 -> 2H          -> REC1
Tune-TRX2 -> HPLNA BB31P -> REC2
Tune-TRX3 -> HPLNA BB31P -> REC3
Tune-TRX4 -> HPLNA BB31P -> REC4
