# Supplementary material for: Multimodal host–guest complexation for efficient and stable perovskite photovoltaics
Source: Nat Commun. 2021 Jun 7;12:3383. doi: 10.1038/s41467-021-23566-2 (PMC8185086; doi:10.1038/s41467-021-23566-2)
Supplement: Supplementary file 3 — Source Data [file 41467_2021_23566_MOESM3_ESM.zip › Source data/ssNMR-data/133Cs/4/audita.txt]

##TITLE= Audit trail, TopSpin 3.6.2
##JCAMPDX= 5.01
##ORIGIN= Bruker BioSpin GmbH
##OWNER= hope
$$ /Users/hope/Documents/perovskite/Cs-crown-ether/nmr/133Cs/4/audita.txt
##AUDIT TRAIL=  $$ (NUMBER, WHEN, WHO, WHERE, PROCESS, VERSION, WHAT)
(   1,<2020-02-25 10:24:42.559 +0000>,<root>,<BladeEpu>,<go4>,<TopSpin 4.0.8>,
      <created by zg on 'CAB AV4 900 MHz EXT' (nmr1512) by user 'nmrsu'
       on data set with UUID '494516da-57b5-11ea-b8eb-0013951a3abd'
       started at 2020-02-25 09:57:51.899 +0000, POWCHK disabled, PULCHK disabled,
       completed at 2020-02-25 10:24:42.556 +0000
       configuration hash MD5:
       EC 35 54 20 7E F7 85 29 1D 7F 80 A8 41 21 1E A5
       double data hash MD5: 2000
       25 23 48 B9 1B AD 7F 4C EC 34 C4 40 F6 C5 0F CB>)
(   2,<2021-03-12 17:19:57.780 +0100>,<hope>,<sbdhcp-3-063.epfl.ch>,<dirdata>,<TopSpin 3.6.2>,
      <wrpa from 1 1 "900_2020_0225_FAPbI3_Cs-crown-ether_mech" "/Users/hope/Documents/perovskite/Cs-crown-ether/nmr"
       double data hash MD5: 2000
       25 23 48 B9 1B AD 7F 4C EC 34 C4 40 F6 C5 0F CB>)
##END=

$$ hash MD5
$$ A9 AB DD 00 9B 0A FA CA 8E CD 5A AB 5A D8 B9 FE
