# Supplementary material for: Multimodal host–guest complexation for efficient and stable perovskite photovoltaics
Source: Nat Commun. 2021 Jun 7;12:3383. doi: 10.1038/s41467-021-23566-2 (PMC8185086; doi:10.1038/s41467-021-23566-2)
Supplement: Supplementary file 3 — Source Data [file 41467_2021_23566_MOESM3_ESM.zip › Source data/ssNMR-data/133Cs/4/pdata/1/auditp.txt]

##TITLE= Audit trail, TopSpin 3.6.2
##JCAMPDX= 5.01
##ORIGIN= Bruker BioSpin GmbH
##OWNER= hope
$$ /Users/hope/Documents/perovskite/Cs-crown-ether/nmr/133Cs/4/pdata/1/auditp.txt
##AUDIT TRAIL=  $$ (NUMBER, WHEN, WHO, WHERE, PROCESS, VERSION, WHAT)
(   1,<2020-02-25 09:57:51.892 +0000>,<root>,<BladeEpu>,<go4>,<TopSpin 4.0.8>,
      <acquisition in progress>)
(   2,<2020-02-25 11:10:35.487 +0100>,<nmrsu>,<nmr1512>,<proc1d>,<TopSpin 4.0.8>,
      <Start of raw data processing
       efp LB = 200 FT_mod = 6 PKNL = 1 PHC0 = -63.166 PHC1 = 489.0339 SI = 32K 
       data hash MD5: 32K
       02 21 A6 F5 EA 69 3C 36 E9 94 AB E0 E6 5F D4 EC>)
(   3,<2020-02-25 11:10:44.073 +0100>,<nmrsu>,<nmr1512>,<proc1d>,<TopSpin 4.0.8>,
      <pk fgphup PHC0 = -29.8 PHC1 = 0 
       data hash MD5: 32K
       81 A8 B8 5A 6C 32 E4 4C 3A 19 BA 4D 4A 87 06 68>)
(   4,<2020-02-25 11:11:00.313 +0100>,<nmrsu>,<nmr1512>,<audit>,<TopSpin 4.0.8>,
      <user comment:
       TITLE=133Cs
       20 kHz MAS
       HX no serial cp
       298 KTITLE_END
       data hash MD5: 32K
       81 A8 B8 5A 6C 32 E4 4C 3A 19 BA 4D 4A 87 06 68>)
(   5,<2020-02-25 11:11:07.904 +0100>,<nmrsu>,<nmr1512>,<audit>,<TopSpin 4.0.8>,
      <user comment:
       TITLE=133Cs
       20 kHz MAS
       HX no serial cp
       298.7 KTITLE_END
       data hash MD5: 32K
       81 A8 B8 5A 6C 32 E4 4C 3A 19 BA 4D 4A 87 06 68>)
(   6,<2021-03-12 17:19:57.788 +0100>,<hope>,<sbdhcp-3-063.epfl.ch>,<dirdata>,<TopSpin 3.6.2>,
      <wrpa from 1 1 "900_2020_0225_FAPbI3_Cs-crown-ether_mech" "/Users/hope/Documents/perovskite/Cs-crown-ether/nmr"
       data hash MD5: 32K
       81 A8 B8 5A 6C 32 E4 4C 3A 19 BA 4D 4A 87 06 68>)
(   7,<2021-03-12 17:24:03.443 +0100>,<hope>,<sbdhcp-3-063.epfl.ch>,<audit>,<TopSpin 3.6.2>,
      <user comment:
       TITLE=Mechanosynthesised FAPbI3 mixed with CsI-DB21C7 (bulk)
       133Cs
       20 kHz MASTITLE_END
       data hash MD5: 32K
       81 A8 B8 5A 6C 32 E4 4C 3A 19 BA 4D 4A 87 06 68>)
##END=

$$ hash MD5
$$ 12 2C 6C C9 78 F1 8D 9F F2 96 E6 4D CE 97 90 16
