# Supplementary material for: Multimodal host–guest complexation for efficient and stable perovskite photovoltaics
Source: Nat Commun. 2021 Jun 7;12:3383. doi: 10.1038/s41467-021-23566-2 (PMC8185086; doi:10.1038/s41467-021-23566-2)
Supplement: Supplementary file 3 — Source Data [file 41467_2021_23566_MOESM3_ESM.zip › Source data/ssNMR-data/133Cs/4/pdata/1/outd]

##TITLE= Parameter file, TopSpin 3.6.2
##JCAMPDX= 5.0
##DATATYPE= Parameter Values
##NPOINTS= 1	$$ modification sequence number
##ORIGIN= Bruker BioSpin GmbH
##OWNER= hope
$$ 2021-03-12 17:19:57.786 +0100  hope@sbdhcp-3-063.epfl.ch
$$ /Users/hope/Documents/perovskite/Cs-crown-ether/nmr/133Cs/4/pdata/1/outd
$$ process /opt/topspin3.6.2/prog/mod/dirdata
##$CURPLOT= <>
##$CURPRIN= <$>
##$DFORMAT= <normdp>
##$LAYOUT= <+/layouts.npt/NPT_13C_MAS_sino_cp1h_13c.xwp>
##$LFORMAT= <normlp>
##$PFORMAT= <normpl>
##END=
