# Supplementary material for: Multimodal host–guest complexation for efficient and stable perovskite photovoltaics
Source: Nat Commun. 2021 Jun 7;12:3383. doi: 10.1038/s41467-021-23566-2 (PMC8185086; doi:10.1038/s41467-021-23566-2)
Supplement: Supplementary file 3 — Source Data [file 41467_2021_23566_MOESM3_ESM.zip › Source data/ssNMR-data/133Cs/4/stanprogram20558]

; -*-pulsprog-*-
;/* 
;*******************************************************************
;*
;* $Source: /sc/CvsTree/sc/gen/src/prg/lists/wobble/pp_drx,v $
;*
;* Copyright (c) 2019
;* BRUKER BIOSPIN GMBH
;* D-76287 Rheinstetten, Germany
;*
;* All Rights Reserved
;*
;* $Id: pp_drx,v 1.41.6.1 2019/10/09 14:04:57 chjo Exp $
;*
;*******************************************************************
;*/
; wobble pulseprogram for Avance NEO spectrometers

#ifdef WOBB_GRAD
#include     <Grad.incl>
#endif

#define DWELL_HOLD	bitMask|1
#define DWELL_RELEASE	bitMask^1
#define START_NEXT_SCAN	bitMask|0
#define AQ_GATE_OFF	bitMask^26
#define AQ_GATE_ON	bitMask|26
#define TUNE_REC_ON	AQ_GATE_ON|27
#define TUNE_REC_OFF	AQ_GATE_OFF^27
#define OUTPUT_TUNE_OUT bitMask|14|13
#define EOSCNP1		eoscnp1
#define EOSCNP2		eoscnp2
#define EOSCNP3		eoscnp3
#define EOSCNP4		eoscnp4
#define EOSCNP5		eoscnp5
#define EOSCNP6		eoscnp6
#define EOSCNP7		eoscnp7
#define EOSCNP8		eoscnp8
#define RCYC		rcyc_undefined

#ifdef WOBB_F1
#define     EOSCNP1 1u
#define     RCYC rcyc1 = 1
#elif defined WOBB_F2
#define     EOSCNP2 1u
#define     RCYC rcyc2 = 1
#elif defined WOBB_F3
#define     EOSCNP3 1u
#define     RCYC rcyc3 = 1
#elif defined WOBB_F4
#define     EOSCNP4 1u
#define     RCYC rcyc4 = 1
#elif defined WOBB_F5
#define     EOSCNP5 1u
#define     RCYC rcyc5 = 1
#elif defined WOBB_F6
#define     EOSCNP6 1u
#define     RCYC rcyc6 = 1
#elif defined WOBB_F7
#define     EOSCNP7 1u
#define     RCYC rcyc7 = 1
#elif defined WOBB_F8
#define     EOSCNP8 1u
#define     RCYC rcyc8 = 1
#endif


#ifdef WOBB_F1
define list <frequency> freqList1=<$FQ1LIST>
#endif
#ifdef WOBB_F2
define list <frequency> freqList2=<$FQ2LIST>
#endif
#ifdef WOBB_F3
define list <frequency> freqList3=<$FQ3LIST>
#endif
#ifdef WOBB_F4
define list <frequency> freqList4=<$FQ4LIST>
#endif
#ifdef WOBB_F5
define list <frequency> freqList4=<$FQ5LIST>
#endif
#ifdef WOBB_F6
define list <frequency> freqList4=<$FQ6LIST>
#endif
#ifdef WOBB_F7
define list <frequency> freqList4=<$FQ7LIST>
#endif
#ifdef WOBB_F8
define list <frequency> freqList4=<$FQ8LIST>
#endif


; BEGIN SOUBROUTINE DEFINITION
;;;;;;;;;;;;;;;;;;;;;;;;;;;;;;;;;;;;;;;;;;;;;;;;;;;;;;;;;;;;;;;;;;;;;;;;
subroutine WOBB_ON_CHAN(any fqList, any bitMask, any fx, any adcx, any eoscnpx)
{
	;;;;;;;;;;;;;;;;;;;;;;;;;;;;;;;;;;;;;;

	exec_on_chan:fx


	10u OUTPUT_TUNE_OUT

        ; tell receiver not to acquire until next DWELL_RELEASE
        1u DWELL_HOLD

        ; use PL2 to be compatible with old wobble procedure
	10u pl2:fx

	;********
	; next wobble curve

    	100m fqList.res ;speed adjustment
	
 	1m adcx ph0 syrec

	1u reset:fx

	; tell receiver to acquire WBST points 
	1u START_NEXT_SCAN

	;--------------
	; now acquire WBST points

    2   1u fqList(receive):fx

        ; note that at least 150u are required here 
        ; to avoid spikes after PLL change
        150u fqList:fx 

        ; send tune signal and acquire simultaneously
	10u TUNE_REC_ON

	; now acquire a complex sample point
        0.05u DWELL_RELEASE

        ; dwell time for one complex point
	; of the wobble curve
        dwellTime

        ; tell receiver not to acquire until next DWELL_RELEASE
	1u DWELL_HOLD

	1u TUNE_REC_OFF

	1u fqList.inc

	lo to 2 times wbstCmplx 

    ;--------------

	eoscnpx

	exec_wait

	;;;;;;;;;;;;;;;;;;;;;;;;;;;;;;;;;;;;;;
}

;;;;;;;;;;;;;;;;;;;;;;;;;;;;;;;;;;;;;;;;;;;;;;;;;;;;;;;;;;;;;;;;;;;;;
; END OF SUBROUTINE DEFINITION


define delay		dwellTime
define loopcounter	wbstCmplx
define loopcounter      pointsForAveraging

"pointsForAveraging = l1"
"dwellTime = 2 * d1 * pointsForAveraging" ; for one point in wobble curve
"wbstCmplx = td/2"


	ze	
		
#ifdef WOBB_GRAD

        ;optional gradient for removing CW wiggles on Cryo Probes
        d0 UNBLKGRAD
        d0 gron0

#endif

    1	100m ;speed adjustment

#ifdef WOBB_F1
        subr WOBB_ON_CHAN(freqList1, setrtp1, f1, adc1, EOSCNP1)
#endif
#ifdef WOBB_F2
        subr WOBB_ON_CHAN(freqList2, setrtp2, f2, adc2, EOSCNP2)
#endif
#ifdef WOBB_F3
        subr WOBB_ON_CHAN(freqList3, setrtp3, f3, adc3, EOSCNP3)
#endif
#ifdef WOBB_F4
        subr WOBB_ON_CHAN(freqList4, setrtp4, f4, adc4, EOSCNP4)
#endif
#ifdef WOBB_F5
        subr WOBB_ON_CHAN(freqList5, setrtp5, f5, adc5, EOSCNP5)
#endif
#ifdef WOBB_F6
        subr WOBB_ON_CHAN(freqList6, setrtp6, f6, adc6, EOSCNP6)
#endif
#ifdef WOBB_F7
        subr WOBB_ON_CHAN(freqList7, setrtp7, f7, adc7, EOSCNP7)
#endif
#ifdef WOBB_F8
        subr WOBB_ON_CHAN(freqList8, setrtp8, f8, adc8, EOSCNP8)
#endif


	exec_on_other
	100m
	exec_wait

	RCYC

#ifdef WOBB_GRAD

        d0 groff
        d0 BLKGRAD

#endif
					
	exit


ph0 = 0
