# Supplementary material for: Multimodal host–guest complexation for efficient and stable perovskite photovoltaics
Source: Nat Commun. 2021 Jun 7;12:3383. doi: 10.1038/s41467-021-23566-2 (PMC8185086; doi:10.1038/s41467-021-23566-2)
Supplement: Supplementary file 3 — Source Data [file 41467_2021_23566_MOESM3_ESM.zip › Source data/ssNMR-data/133Cs/3/format.temp]

EDIT_PAR COMMAND FILE

DI_MODE         LONG
ED_ENTRY        ACQU
ORDER           FILE


HEADER		"F2 - Acquisition Parameters"
T_NAME		Date_
		TYPE	R64
		CLASS	ACQU
		SUBRANGE 0.0 50000000
		REL	"Date_=itodate(DATE)"
		INV_REL	"DATE=datetoi(Date_,DATE)"
		FORMAT	"%14.0f"
		TEXT	" "
END
T_NAME		Time
		TYPE	R32
		CLASS	ACQU
		SUBRANGE 0.0 1000000
		REL	"Time=itotime(DATE)"
		INV_REL	"DATE=timetoi(Time,DATE)"
		FORMAT	"%14.2f h"
		TEXT	" "
END
NAME		INSTRUM
		TEXT	" "
END
NAME		PROBHD
		FORMAT	"%14.14s"
		TEXT	" "
END
NAME		PULPROG
		TEXT	" "
END
NAME		TD
		TEXT	" "
END
NAME		SOLVENT
		TEXT	" "
END
NAME		NS
		TEXT	" "
END
NAME		DS
		TEXT	" "
END
T_NAME		SWH
		TYPE	R32
		CLASS	ACQU
		SUBRANGE 0.0 1e8
		REL	"SWH=SW*SFO1"
		INV_REL "SW=SWH/SFO1"
		UNIT	"Hz"
		FORMAT	"%14.3f Hz"
		TEXT	" "
END
T_NAME          FIDRES
                TYPE    R32
                CLASS   ACQU
                SUBRANGE 0.0 100000
                REL     "FIDRES=2*SW*SFO1/TD"
                INV_REL "TD = nextpow(2*SW*SFO1/FIDRES)"
		UNIT	"Hz"
		FORMAT	"%14.6f Hz"
		TEXT	" "
END
T_NAME          AQ
		TYPE	R32
		CLASS	ACQU
		SUBRANGE 0.0 1000
		REL	"AQ=aqcalc(SW,SFO1,TD,DIGTYP)"
		INV_REL	"TD=tdcalc(SW,SFO1,1.0e6*AQ,DIGTYP)"
		UNIT	"sec"
		FORMAT	"%14.7f sec"
		TEXT	" "
END
NAME		RG
		TEXT	" "
END
T_NAME          DW
		TYPE	R32
		CLASS	ACQU
		SUBRANGE 0.0 1000000
		REL	"DW=1/(2*SW*SFO1)"
		INV_REL	"SW=1000000/(2*(0.005+DW)*SFO1)"
		UNIT	"usec"
		FORMAT	"%14.3lf usec"
		TEXT	" "
END
NAME		DE
		FORMAT	"%14.2f usec"
		TEXT	" "
END
NAME		TE
		FORMAT	"%14.1f K"
		TEXT	" "
END
T_NAME		CNST31
		TYPE	R32
		CLASS	ACQU
		SUBRANGE -1e38 1e38
		REL	"CNST31=CNST[31]"
		INV_REL	"CNST[31]=CNST31"
		FORMAT	"%14.7f"
		TEXT	" "
END
T_NAME		D1
		TYPE	R32
		CLASS	ACQU
		SUBRANGE 0.0 1e38
		REL	"D1=D[1]"
		INV_REL	"D[1]=D1"
		UNIT	"sec"
		FORMAT	"%14.8f sec"
		TEXT	" "
END
T_NAME		D6
		TYPE	R32
		CLASS	ACQU
		SUBRANGE 0.0 1e38
		REL	"D6=D[6]"
		INV_REL	"D[6]=D6"
		UNIT	"sec"
		FORMAT	"%14.8f sec"
		TEXT	" "
END
T_NAME		D7
		TYPE	R32
		CLASS	ACQU
		SUBRANGE 0.0 1e38
		REL	"D7=D[7]"
		INV_REL	"D[7]=D7"
		UNIT	"sec"
		FORMAT	"%14.8f sec"
		TEXT	" "
END
T_NAME		L6
		TYPE	R32
		CLASS	ACQU
		SUBRANGE 0.0 1e38
		REL	"L6=L[6]"
		INV_REL	"L[6]=L6"
		FORMAT	"%14.0f"
		TEXT	" "
END
NAME		TD0
		TEXT	" "
END
NAME		ZGOPTNS
		TEXT	" "
END
NAME		SFO1
		FORMAT	"%14.7f MHz"
		TEXT	" "
END
NAME		NUC1
		NONEDIT
		TEXT	" "
END
T_NAME		P1
		TYPE	R32
		CLASS	ACQU
		SUBRANGE 0.0 1.0e10
		REL	"P1=P[1]"
		INV_REL	"P[1]=P1"
		UNIT	"usec"
		FORMAT	"%14.2f usec"
		TEXT	" "
END
T_NAME		P2
		TYPE	R32
		CLASS	ACQU
		SUBRANGE 0.0 1.0e10
		REL	"P2=P[2]"
		INV_REL	"P[2]=P2"
		UNIT	"usec"
		FORMAT	"%14.2f usec"
		TEXT	" "
END
T_NAME		PLW1
		TYPE	R32
		CLASS	ACQU
		REL	"PLW1=PLW[1]"
		INV_REL	"PLW[1]=PLW1"
		UNIT	"W"
		FORMAT	"%14.8f W"
		TEXT	"power PLW1 "
END
