# Supplementary material for: Multimodal host–guest complexation for efficient and stable perovskite photovoltaics
Source: Nat Commun. 2021 Jun 7;12:3383. doi: 10.1038/s41467-021-23566-2 (PMC8185086; doi:10.1038/s41467-021-23566-2)
Supplement: Supplementary file 3 — Source Data [file 41467_2021_23566_MOESM3_ESM.zip › Source data/ssNMR-data/133Cs/3/audita.txt]

##TITLE= Audit trail, TopSpin 3.6.2
##JCAMPDX= 5.01
##ORIGIN= Bruker BioSpin GmbH
##OWNER= hope
$$ /Users/hope/Documents/perovskite/Cs-crown-ether/nmr/133Cs/3/audita.txt
##AUDIT TRAIL=  $$ (NUMBER, WHEN, WHO, WHERE, PROCESS, VERSION, WHAT)
(   1,<2019-12-03 07:28:24.738 +0000>,<root>,<BladeEpu>,<go4>,<TopSpin 4.0.6>,
      <created by zg on 'CAB AV4 900 MHz EXT' (nmr1512) by user 'hope'
       started at 2019-12-02 16:27:47.376 +0000, POWCHK disabled, PULCHK disabled,
       terminated by command 'halt' at 2019-12-03 07:28:24.737 +0000
       configuration hash MD5:
       8C 8E 56 96 05 1D 26 F0 78 50 C8 BC 52 AA EE 84
       double data hash MD5: 8K
       55 A6 68 19 5A 62 D8 79 F0 6E 68 CC 0B F8 27 DF>)
(   2,<2021-03-12 17:20:25.168 +0100>,<hope>,<sbdhcp-3-063.epfl.ch>,<dirdata>,<TopSpin 3.6.2>,
      <wrpa from 1 1 "900_2019_1202_CsI-ether-FAPbI3_thin-film" "/Users/hope/Documents/perovskite/Cs-crown-ether/nmr"
       double data hash MD5: 8K
       55 A6 68 19 5A 62 D8 79 F0 6E 68 CC 0B F8 27 DF>)
##END=

$$ hash MD5
$$ B4 4F 0B A9 1E 03 99 1C 10 6C AF 0D BA 25 23 E6
