# Supplementary material for: Multimodal host–guest complexation for efficient and stable perovskite photovoltaics
Source: Nat Commun. 2021 Jun 7;12:3383. doi: 10.1038/s41467-021-23566-2 (PMC8185086; doi:10.1038/s41467-021-23566-2)
Supplement: Supplementary file 3 — Source Data [file 41467_2021_23566_MOESM3_ESM.zip › Source data/ssNMR-data/133Cs/2/format.ased]

#*******************************************************************
#
# $Source: /sc/CvsTree/sc/gen/src/form/ased_acqu.form,v $
#
# Copyright (c) 1995 - 2008
# BRUKER BioSpin GmbH
# D-76287 Rheinstetten, Germany
#
# All Rights Reserved
#
#
# $Id: ased_acqu.form,v 1.34 2018/03/16 15:19:51 alexander.herbig Exp $
#*******************************************************************
EDIT_PAR COMMAND FILE

DI_MODE         LONG
ED_ENTRY        ACQU
ORDER           FILE


HEADER		"====== General ======"
NAME		PULPROG
END
NAME		TD
END
NAME		SW
END
T_NAME		SWH
		TYPE	R32
		CLASS	ACQU
		SUBRANGE 0.0 1e38
		REL	"SWH=SW*SFO1"
		INV_REL "SW=SWH/SFO1"
		UNIT	"Hz"
		FORMAT	"%14.2f Hz"
		TEXT	"sweep width"
END
T_NAME          AQ
		TYPE	R32
		CLASS	ACQU
		SUBRANGE 0.0 1e38
		REL	"AQ=aqcalc(SW,SFO1,TD,DIGTYP,FnMODE)"
		INV_REL	"TD=tdcalc(SW,SFO1,1.0e6*AQ,DIGTYP,FnMODE)"
		UNIT	"sec"
		FORMAT	"%14.7f sec"
                TEXT	"acquisition time"
END
NAME		RG
END
T_NAME          DW
		TYPE	R32
		CLASS	ACQU
		SUBRANGE 0.0 1e38
		REL	"DW=1/(2*SW*SFO1)"
		INV_REL	"SW=1000000/(2*(0.005+DW)*SFO1)"
		UNIT	"usec"
		FORMAT	"%14.3f usec"
		TEXT	"dwell time "
END
NAME		DE
		FORMAT	"%14.2f usec"
END
T_NAME		GRPDLY
		TYPE	R32
		SUBRANGE -1e38 1e38
		CLASS	ACQU
		REL	"GRPDLY=GRPDLY"
		INV_REL	"GRPDLY=GRPDLY"				
		UNIT	"no"
		TEXT	"group delay of digital filter"
		FORMAT	"%14.0f"
		NONEDIT
END
T_NAME		CNST31
		TYPE	R32
		CLASS	ACQU
		SUBRANGE -1e38 1e38
		REL	"CNST31=CNST[31]"
		INV_REL	"CNST[31]=CNST31"
		FORMAT	"%14.7f"
		TEXT		"spin rate / Hz"
END
T_NAME		D1
		TYPE	R32
		CLASS	ACQU
		SUBRANGE 0.0 1e38
		REL	"D1=D[1]"
		INV_REL	"D[1]=D1"
		UNIT	"sec"
		FORMAT	"%14.9f sec"
		TEXT		"recycle delay"
END
T_NAME		d6
		TYPE	R32
		SUBRANGE 0.0 1e8
		CLASS	ACQU
		REL	"d6=tau-p2/2"
		INV_REL	"D[0]=d6"
		UNIT	"sec"
		TEXT	"d6=tau-p2/2"
		FORMAT	"%14.8f sec"
		NONEDIT
END
T_NAME		d7
		TYPE	R32
		SUBRANGE 0.0 1e8
		CLASS	ACQU
		REL	"d7=d6-de"
		INV_REL	"D[0]=d7"
		UNIT	"sec"
		TEXT	"d7=d6-de"
		FORMAT	"%14.8f sec"
		NONEDIT
END
T_NAME		D20
		TYPE	R32
		CLASS	ACQU
		SUBRANGE 0.0 1e38
		REL	"D20=D[20]"
		INV_REL	"D[20]=D20"
		UNIT	"sec"
		FORMAT	"%14.9f sec"
		TEXT		"saturation delay"
END
NAME		DS
		TEXT	"number of dummy scans"
END
T_NAME		L6
		TYPE	R32
		CLASS	ACQU
		SUBRANGE 0.0 1e38
		REL	"L6=L[6]"
		INV_REL	"L[6]=L6"
		FORMAT	"%14.0f"
		TEXT		"echo shift / rotor periods"
END
T_NAME		L20
		TYPE	R32
		CLASS	ACQU
		SUBRANGE 0.0 1e38
		REL	"L20=L[20]"
		INV_REL	"L[20]=L20"
		FORMAT	"%14.0f"
		TEXT		"saturation pulse loops"
END
NAME		NS
		TEXT		"4-step phase cycle"
END
NAME		TD0	
		TEXT	"number of averages in 1D"
END
NAME		ZGOPTNS
		TEXT		"-Dsat -Dfid -Ddec"
END
T_NAME		tau
		TYPE	R32
		SUBRANGE -1e38 1e38
		CLASS	ACQU
		REL	"tau=l6*tr"
		INV_REL	"D[0]=tau"
		UNIT	"usec"
		TEXT	"tau=l6*tr"
		FORMAT	"%14.2f usec"
		NONEDIT
END
T_NAME		tr
		TYPE	R32
		SUBRANGE -1e38 1e38
		CLASS	ACQU
		REL	"tr=1s/cnst31"
		INV_REL	"D[0]=tr"
		UNIT	"usec"
		TEXT	"tr=1s/cnst31"
		FORMAT	"%14.2f usec"
		NONEDIT
END
HEADER		"======== CHANNEL f1 ========"
NAME		SFO1
		FORMAT	"%14.7f MHz"
		TEXT	"frequency of ch. 1"
END
NAME		O1
		FORMAT	"%14.2f Hz"
		TEXT	"frequency of ch. 1"
END
T_NAME		O1P
		TYPE	R64
		CLASS	ACQU
		SUBRANGE -1e38 1e38
		REL	"O1P=O1/BF1"
		INV_REL	"O1=O1P*BF1"
		UNIT	"ppm"
		FORMAT	"%14.3f ppm"
		TEXT	"frequency of ch. 1"
END
NAME		NUC1
		NONEDIT
		TEXT	"nucleus for channel 1"
END
T_NAME		P1
		TYPE	R32
		CLASS	ACQU
		SUBRANGE 0.0 1.0e10
		REL	"P1=P[1]"
		INV_REL	"P[1]=P1"
		UNIT	"usec"
		FORMAT	"%14.3f usec"
		TEXT		"X pi/2 pulse"
END
T_NAME		P2
		TYPE	R32
		CLASS	ACQU
		SUBRANGE 0.0 1.0e10
		REL	"P2=P[2]"
		INV_REL	"P[2]=P2"
		UNIT	"usec"
		FORMAT	"%14.3f usec"
		TEXT		"X pi pulse"
END
T_NAME		P20
		TYPE	R32
		CLASS	ACQU
		SUBRANGE 0.0 1.0e10
		REL	"P20=P[20]"
		INV_REL	"P[20]=P20"
		UNIT	"usec"
		FORMAT	"%14.3f usec"
		TEXT		"saturation pulse length"
END
T_NAME		PLW1
		TYPE	R32
		CLASS	ACQU
		SUBRANGE 0 1097.84
		REL	"PLW1=PLW[1]"
		INV_REL	"PLW[1]=PLW1"
		UNIT	"W"
		FORMAT	"%14.5g W"
		TEXT		"pulse power on channel f1"
END
T_NAME		PLdB1
		TYPE	R32
		CLASS	ACQU
		SUBRANGE -30.5054 1000
		REL	"if(PLW[1]>0)PLdB1=-10*log(PLW[1])/LN10;else PLdB1=1000;"
		INV_REL	"PLW[1]=0;if(PLdB1<1000)PLW[1]=pow(10.0,(-PLdB1)/10.0)"
		UNIT	"dB"
		FORMAT	"%14.2f dB"
		TEXT	"power PL1 in dB"
END
T_NAME		PLW20
		TYPE	R32
		CLASS	ACQU
		SUBRANGE 0 1097.84
		REL	"PLW20=PLW[20]"
		INV_REL	"PLW[20]=PLW20"
		UNIT	"W"
		FORMAT	"%14.5g W"
		TEXT		"saturation pulse power"
END
T_NAME		PLdB20
		TYPE	R32
		CLASS	ACQU
		SUBRANGE -30.5054 1000
		REL	"if(PLW[20]>0)PLdB20=-10*log(PLW[20])/LN10;else PLdB20=1000;"
		INV_REL	"PLW[20]=0;if(PLdB20<1000)PLW[20]=pow(10.0,(-PLdB20)/10.0)"
		UNIT	"dB"
		FORMAT	"%14.2f dB"
		TEXT	"power PL20 in dB"
END
