# Supplementary material for: Multimodal host–guest complexation for efficient and stable perovskite photovoltaics
Source: Nat Commun. 2021 Jun 7;12:3383. doi: 10.1038/s41467-021-23566-2 (PMC8185086; doi:10.1038/s41467-021-23566-2)
Supplement: Supplementary file 3 — Source Data [file 41467_2021_23566_MOESM3_ESM.zip › Source data/ssNMR-data/133Cs/2/audita.txt]

##TITLE= Audit trail, TopSpin 3.6.2
##JCAMPDX= 5.01
##ORIGIN= Bruker BioSpin GmbH
##OWNER= hope
$$ /Users/hope/Documents/perovskite/Cs-crown-ether/nmr/133Cs/2/audita.txt
##AUDIT TRAIL=  $$ (NUMBER, WHEN, WHO, WHERE, PROCESS, VERSION, WHAT)
(   1,<2019-11-27 14:43:41.474 +0000>,<root>,<BladeEpu>,<go4>,<TopSpin 4.0.6>,
      <created by zg on 'CAB AV4 900 MHz EXT' (nmr1512) by user 'hope'
       started at 2019-11-27 14:41:38.581 +0000, POWCHK enabled, PULCHK disabled,
       completed at 2019-11-27 14:43:41.473 +0000
       configuration hash MD5:
       6A 47 96 C0 5B 8A 50 26 B9 91 04 93 0F 13 A5 5D
       double data hash MD5: 8K
       5C DE 1E 83 CD F3 38 B6 35 4B 76 9D 28 55 CA A9>)
(   2,<2021-03-12 17:18:07.952 +0100>,<hope>,<sbdhcp-3-063.epfl.ch>,<dirdata>,<TopSpin 3.6.2>,
      <wrpa from 1 20 "900_2019_1126_CsI-ether" "/Users/hope/Documents/perovskite/Cs-crown-ether/nmr"
       double data hash MD5: 8K
       5C DE 1E 83 CD F3 38 B6 35 4B 76 9D 28 55 CA A9>)
##END=

$$ hash MD5
$$ DC 2A 3D 3B 1A 3C 85 0F A5 79 EC B8 C4 B3 F2 10
