# Supplementary material for: Multimodal host–guest complexation for efficient and stable perovskite photovoltaics
Source: Nat Commun. 2021 Jun 7;12:3383. doi: 10.1038/s41467-021-23566-2 (PMC8185086; doi:10.1038/s41467-021-23566-2)
Supplement: Supplementary file 3 — Source Data [file 41467_2021_23566_MOESM3_ESM.zip › Source data/ssNMR-data/133Cs/2/pdata/1/auditp.txt]

##TITLE= Audit trail, TopSpin 3.6.2
##JCAMPDX= 5.01
##ORIGIN= Bruker BioSpin GmbH
##OWNER= hope
$$ /Users/hope/Documents/perovskite/Cs-crown-ether/nmr/133Cs/2/pdata/1/auditp.txt
##AUDIT TRAIL=  $$ (NUMBER, WHEN, WHO, WHERE, PROCESS, VERSION, WHAT)
(   1,<2019-11-27 14:43:41.474 +0000>,<root>,<BladeEpu>,<go4>,<TopSpin 4.0.6>,
      <created by zg on 'CAB AV4 900 MHz EXT' (nmr1512) by user 'hope'
       started at 2019-11-27 14:41:38.581 +0000, POWCHK enabled, PULCHK disabled,
       completed at 2019-11-27 14:43:41.473 +0000
       configuration hash MD5:
       6A 47 96 C0 5B 8A 50 26 B9 91 04 93 0F 13 A5 5D
       double data hash MD5: 8K
       5C DE 1E 83 CD F3 38 B6 35 4B 76 9D 28 55 CA A9>)
(   2,<2019-11-27 15:44:59.128 +0100>,<hope>,<nmr1512>,<proc1d>,<TopSpin 4.0.6>,
      <Start of raw data processing
       efp LB = 1000 FT_mod = 6 PKNL = 1 PHC0 = 34.93401 PHC1 = 489.0339 SI = 32K 
       data hash MD5: 32K
       4A AF 96 A7 E4 5C CE E6 A3 3B 03 3A 37 94 86 AB>)
(   3,<2019-11-27 15:45:00.623 +0100>,<hope>,<nmr1512>,<proc1d>,<TopSpin 4.0.6>,
      <abs ABSG = 5 
       data hash MD5: 32K
       A3 05 E6 6C 31 10 F4 0B DC 2A E7 D0 E6 6C 15 4E>)
(   4,<2021-03-12 17:18:07.958 +0100>,<hope>,<sbdhcp-3-063.epfl.ch>,<dirdata>,<TopSpin 3.6.2>,
      <wrpa from 1 20 "900_2019_1126_CsI-ether" "/Users/hope/Documents/perovskite/Cs-crown-ether/nmr"
       data hash MD5: 32K
       A3 05 E6 6C 31 10 F4 0B DC 2A E7 D0 E6 6C 15 4E>)
(   5,<2021-03-12 17:18:24.681 +0100>,<hope>,<sbdhcp-3-063.epfl.ch>,<audit>,<TopSpin 3.6.2>,
      <user comment:
       TITLE=CsI-DB21C7
       133Cs
       20 kHz MASTITLE_END
       data hash MD5: 32K
       A3 05 E6 6C 31 10 F4 0B DC 2A E7 D0 E6 6C 15 4E>)
##END=

$$ hash MD5
$$ C1 F3 B8 CA 25 C8 D7 72 08 FD 4B A6 4E 3C 32 44
