# Supplementary material for: Multimodal host–guest complexation for efficient and stable perovskite photovoltaics
Source: Nat Commun. 2021 Jun 7;12:3383. doi: 10.1038/s41467-021-23566-2 (PMC8185086; doi:10.1038/s41467-021-23566-2)
Supplement: Supplementary file 3 — Source Data [file 41467_2021_23566_MOESM3_ESM.zip › Source data/ssNMR-data/133Cs/2/shimvalues]

# Wed Nov 27 15:43:34 2019
#$$PROBEIDENTIFIER=H156210_0001
#$$PROBENAME=PH C.MAS DVT 900W6 BL3.2 X/Y/H DNP
#$$SHIMID=272623
#
# Active Shim Gradients
#
Z           		6200            
Z2          		-4000           
Z3          		0               
Z4          		0               
Z5          		0               
Z6          		0               
X           		0               
XZ          		0               
XZ2         		0               
XZ3         		0               
XZ4         		0               
Y           		-184000         
YZ          		110000          
YZ2         		0               
YZ3         		0               
YZ4         		0               
XY          		0               
XYZ         		0               
XYZ2        		0               
XYZ3        		0               
(X2-Y2)     		0               
(X2-Y2)Z    		0               
(X2-Y2)Z2   		0               
(X2-Y2)Z3   		0               
X3          		0               
X3Z         		0               
Y3          		0               
Y3Z         		0               
#
# Lock Parameter
#
FIELD		2165.542
LOCKPHASE		216.039 
LOCKPOWER		-12.000 
LOCKGAIN		105.100 
LOCKDC		-75.000 
LOCKSHIFT		0.000   
LOOPGAIN		-32.000 
LOOPTIME		0.136   
LOOPFILTER		200.000 
#
IEEE64_VERSION_CODE 1
#
# Shim currents 
#
SHIM_SETTING [1 ]  1550.00000000   
SHIM_SETTING [2 ]  313.47800000    
SHIM_SETTING [3 ]  86.99000000     
SHIM_SETTING [4 ]  56.33000000     
SHIM_SETTING [5 ]  488.12000000    
SHIM_SETTING [6 ]  -679.57400000   
SHIM_SETTING [7 ]  -774.76600000   
SHIM_SETTING [8 ]  996.33500000    
SHIM_SETTING [9 ]  1003.75600000   
SHIM_SETTING [10]  -1124.83900000  
SHIM_SETTING [11]  -119.25400000   
SHIM_SETTING [12]  0.00000000      
SHIM_SETTING [13]  0.00000000      
SHIM_SETTING [14]  0.00000000      
SHIM_SETTING [15]  0.00000000      
SHIM_SETTING [16]  0.00000000      
SHIM_SETTING [17]  0.00000000      
SHIM_SETTING [18]  0.00000000      
SHIM_SETTING [19]  0.00000000      
SHIM_SETTING [20]  0.00000000      
SHIM_SETTING [21]  0.00000000      
SHIM_SETTING [22]  0.00000000      
SHIM_SETTING [23]  0.00000000      
SHIM_SETTING [24]  0.00000000      
SHIM_SETTING [25]  0.00000000      
SHIM_SETTING [26]  0.00000000      
SHIM_SETTING [27]  0.00000000      
SHIM_SETTING [28]  -14041.58700000 
SHIM_SETTING [29]  -0.00100000     
SHIM_SETTING [30]  -0.00100000     
SHIM_SETTING [31]  32827.91100000  
SHIM_SETTING [32]  -69041.58700000 
SHIM_SETTING [33]  0.00000000      
SHIM_SETTING [34]  0.00000000      
SHIM_SETTING [35]  0.00000000      
SHIM_SETTING [36]  0.00000000      
SHIM_SETTING [37]  -26641.89300000 
SHIM_SETTING [38]  -16899.30000000 
SHIM_SETTING [39]  59172.08800000  
SHIM_SETTING [40]  0.00000000      
