# Supplementary material for: Multimodal host–guest complexation for efficient and stable perovskite photovoltaics
Source: Nat Commun. 2021 Jun 7;12:3383. doi: 10.1038/s41467-021-23566-2 (PMC8185086; doi:10.1038/s41467-021-23566-2)
Supplement: Supplementary file 3 — Source Data [file 41467_2021_23566_MOESM3_ESM.zip › Source data/ssNMR-data/133Cs/2/specpar]

##TITLE= Parameter file, TopSpin 4.0.6
##JCAMPDX= 5.0
##DATATYPE= Parameter Values
##NPOINTS= 2	$$ modification sequence number
##ORIGIN= Bruker BioSpin GmbH
##OWNER= hope
$$ 2019-11-27 15:41:31.460 +0100  hope@nmr1512
$$ /opt/data/hope/nmr/2019_1126_CsI-ether/20//specpar
$$ process /opt/topspin4.0.6/prog/mod/acqdataserver
##$ANCIEN= (0..7)
0 0 0 0 0 0 0 0
##$BF1= 100.13
##$BF2= 100.13
##$BF3= 100.13
##$DEC= 1
##$DECB= 1
##$DEF19F= yes
##$DEFRSEL= yes
##$HPMOD= (0..32)
0 0 0 0 0 0 0 0 0 0 0 0 0 0 0 0 0 0 0 0 0 0 0 0 0 0 0 0 0 0 0 0 0
##$HPPRECH= (0..32)
-1 -1 -1 -1 -1 -1 -1 -1 -1 -1 -1 -1 -1 -1 -1 -1 -1 -1 -1 -1 -1 -1 -1 -1
-1 -1 -1 -1 -1 -1 -1 -1 -1
##$HPSELECT= yes
##$LOCSW19F= -1
##$LOCSW2H= -1
##$NUC1= 78
##$NUC2= 1
##$NUC3= 0
##$NUC4= 0
##$NUC5= 0
##$NUC6= 0
##$NUC7= 0
##$NUC8= 0
##$NUCARR= (0..123)
900.14 900.14 138.176970592 960.125095564 685.717434566 132.46537652 349.828582316
126.485989538 96.707963121 288.800683564 226.340383028 65.046969844 91.210394077
122.02709204 846.977830615 71.059716014 238.10413266 55.103285289 234.548210603
178.832497062 364.383351039 69.0947464 88.194898073 73.412943015 42.003889922
23.055330827 60.579683041 218.659731446 50.745698548 50.759227652 89.746739433
236.763356127 50.880377494 223.137666905 29.144534889 213.576883904 80.436969471
238.676378662 255.67300217 56.319986524 216.045787896 274.513031386 31.399718641
154.12749766 171.670317118 46.966802811 225.520895572 243.096471125 34.63378664
86.90800392 294.529894636 39.010465351 44.108642277 83.679696817 220.319796638
58.661457696 59.892570173 202.606445656 41.452806211 46.459546917 28.682484026
41.19130654 36.436037947 41.888311946 190.969021672 199.769645445 196.822407057
197.244338681 294.514547249 320.740216163 335.667894885 215.408695808 116.651095904
235.564315639 283.992090677 180.09538448 250.33060826 74.206830489 118.063640599
89.42402124 100.031910099 118.76717202 127.150544897 275.622868 49.05763
30.244704 37.535838 30.964816 223.774804 98.835372 27.634298 36.275642
216.393656 30.964816 43.386748 192.089876 25.924032 74.621606 157.518253028
43.3957494 102.6519656 73.1903834 36.0686098 22.6565238 107.92318544 37.503315942
202.75293444 204.79625224 20.544174263 69.89947156 15.4644052 16.8416194
193.501151498 15.5634206 161.222473151 59.513503216 514.18877248 519.235299373
188.314679839 144.646089003 16.57517796 32.675082 100 100
##$NUCOFFS= (0..127)
<13C> <1H> <15N> <25Mg> <27Al> <2H> <3H> <79Br> <81Br> <35Cl> <37Cl> <69Ga>
<207Pb> <29Si> <87Rb> <133Cs> <127I> <201Hg> <135Ba> <151Eu> <17O> <131Xe>
<14N> <93Nb> <67Zn> <31P> <63Cu> <65Cu> <71Ga> <21Ne> <209Bi> <23Na> <117Sn>
<39K> <167Er> <109Ag> <107Ag> <43Ca> <55Mn> <73Ge> <99Tc> <187Re> <185Re>
<119Sn> <121Sb> <6Li> <19F> <> <> <> <> <> <> <> <> <> <> <> <> <> <> <>
<> <> <> <> <> <> <> <> <> <> <> <> <> <> <> <> <> <> <> <> <> <> <> <>
<> <> <> <> <> <> <> <> <> <> <> <> <> <> <> <> <> <> <> <> <> <> <> <>
<> <> <> <> <> <> <> <> <> <> <> <> <> <> <> <> <> <>
##$OBS= 1
##$OFFS= (0..127)
0 -3000 0 0 0 0 0 0 0 0 0 0 0 0 0 0 0 0 0 0 0 0 0 0 0 0 0 0 0 0 0 0 0 0
0 0 0 0 0 0 0 0 0 0 0 0 0 0 0 0 0 0 0 0 0 0 0 0 0 0 0 0 0 0 0 0 0 0 0 0
0 0 0 0 0 0 0 0 0 0 0 0 0 0 0 0 0 0 0 0 0 0 0 0 0 0 0 0 0 0 0 0 0 0 0 0
0 0 0 0 0 0 0 0 0 0 0 0 0 0 0 0 0 0 0 0 0 0
##$OFFSF= (0..7)
0 0 0 0 0 0 0 0
##$OFFSH= (0..7)
0 0 0 0 0 0 0 0
##$OFFSX= (0..7)
0 0 0 0 0 0 0 0
##$OFFSXAS= (0..7)
0 0 0 0 0 0 0 0
##$OFSF1= 0
##$OFSF2= 0
##$OFSH1= 0
##$OFSH2= 0
##$OFSH3= 0
##$OFSX1= 0
##$OFSX2= 0
##$OFSY= 0
##$PACOIL= (0..32)
0 0 0 0 0 0 0 0 0 0 0 0 0 0 0 0 0 0 0 0 0 0 0 0 0 0 0 0 0 0 0 0 0
##$PRECHAN= (0..32)
-1 0 2 -1 3 -1 4 -1 -1 -1 -1 -1 -1 -1 -1 -1 -1 -1 -1 -1 -1 -1 -1 -1 -1
-1 -1 -1 -1 -1 -1 -1 -1
##$RECPRE= (0..25)
-1 0 2 3 4 -1 -1 -1 -1 -1 -1 -1 -1 -1 -1 -1 -1 -1 -1 -1 -1 -1 -1 -1 -1
-1
##$RECPRFX= (0..32)
1 0 1 1 1 0 0 0 0 0 0 0 0 0 0 0 0 0 0 0 0 0 0 0 0 0 0 0 0 0 0 0 0
##$RECSEL= (0..24)
0 1 2 3 4 0 0 0 0 0 0 0 0 0 0 0 0 0 0 0 0 0 0 0 0
##$SELREC= (0..24)
0 0 0 0 0 0 0 0 0 0 0 0 0 0 0 0 0 0 0 0 0 0 0 0 0
##$SFO1= 118.063641
##$SFO2= 900.146839
##$SFO3= 900.14
##$SFO4= 900.14
##$SFO5= 900.164897
##$SFO6= 900.164897
##$SFO7= 900.164897
##$SFO8= 900.164897
##$TY= (0..123)
0 0 0 0 0 0 0 0 0 0 0 0 0 0 0 0 0 0 0 0 0 0 0 0 0 0 0 0 0 0 0 0 0 0 0 0
0 0 0 0 0 0 0 0 0 0 0 0 0 0 0 0 0 0 0 0 0 0 0 0 0 0 0 0 0 0 0 0 0 0 0 0
0 0 0 0 0 0 0 0 0 0 0 0 0 0 0 0 0 0 0 0 0 0 0 0 0 0 0 0 0 0 0 0 0 0 0 0
0 0 0 0 0 0 0 0 0 0 0 0 0 0 0 0
##END=
