# Supplementary material for: Multimodal host–guest complexation for efficient and stable perovskite photovoltaics
Source: Nat Commun. 2021 Jun 7;12:3383. doi: 10.1038/s41467-021-23566-2 (PMC8185086; doi:10.1038/s41467-021-23566-2)
Supplement: Supplementary file 3 — Source Data [file 41467_2021_23566_MOESM3_ESM.zip › Source data/ssNMR-data/14N/1/audita.txt]

##TITLE= Audit trail, TopSpin 3.6.2
##JCAMPDX= 5.01
##ORIGIN= Bruker BioSpin GmbH
##OWNER= hope
$$ /Users/hope/Documents/perovskite/Cs-crown-ether/nmr/14N/1/audita.txt
##AUDIT TRAIL=  $$ (NUMBER, WHEN, WHO, WHERE, PROCESS, VERSION, WHAT)
(   1,<2020-01-21 13:35:37.570 +0000>,<root>,<BladeEpu>,<go4>,<TopSpin 4.0.5>,
      <created by zg on 'CAB AV4 900 MHz EXT' (nmr1512) by user 'hope'
	started at 2020-01-21 13:24:51.233 +0000, POWCHK disabled, PULCHK disabled,
	finished successfully at 2020-01-21 13:35:37.567 +0000
       configuration hash MD5:
       7F 7F 93 32 B8 45 A4 FD 3C EE AE 6D 9C E2 A9 D4
       double data hash MD5: 16K
       3D 14 45 13 C3 26 23 72 23 05 FE 01 C1 FF 0B A4>)
(   2,<2021-03-12 17:45:23.845 +0100>,<hope>,<sbdhcp-3-063.epfl.ch>,<dirdata>,<TopSpin 3.6.2>,
      <wrpa from 1 2 "900_2020_0121_FAPbI3_14N" "/Users/hope/Documents/perovskite/Cs-crown-ether/nmr"
       double data hash MD5: 16K
       3D 14 45 13 C3 26 23 72 23 05 FE 01 C1 FF 0B A4>)
##END=

$$ hash MD5
$$ F0 F9 66 C1 50 C2 0E 55 ED A6 AA F9 29 C0 06 C1
