# Supplementary material for: Multimodal host–guest complexation for efficient and stable perovskite photovoltaics
Source: Nat Commun. 2021 Jun 7;12:3383. doi: 10.1038/s41467-021-23566-2 (PMC8185086; doi:10.1038/s41467-021-23566-2)
Supplement: Supplementary file 3 — Source Data [file 41467_2021_23566_MOESM3_ESM.zip › Source data/ssNMR-data/14N/1/pdata/1/auditp.txt]

##TITLE= Audit trail, TopSpin 3.6.2
##JCAMPDX= 5.01
##ORIGIN= Bruker BioSpin GmbH
##OWNER= hope
$$ /Users/hope/Documents/perovskite/Cs-crown-ether/nmr/14N/1/pdata/1/auditp.txt
##AUDIT TRAIL=  $$ (NUMBER, WHEN, WHO, WHERE, PROCESS, VERSION, WHAT)
(   1,<2020-01-21 13:35:37.570 +0000>,<root>,<BladeEpu>,<go4>,<TopSpin 4.0.5>,
      <created by zg on 'CAB AV4 900 MHz EXT' (nmr1512) by user 'hope'
	started at 2020-01-21 13:24:51.233 +0000, POWCHK disabled, PULCHK disabled,
	finished successfully at 2020-01-21 13:35:37.567 +0000
       configuration hash MD5:
       7F 7F 93 32 B8 45 A4 FD 3C EE AE 6D 9C E2 A9 D4
       double data hash MD5: 16K
       3D 14 45 13 C3 26 23 72 23 05 FE 01 C1 FF 0B A4>)
(   2,<2021-03-12 17:35:47.693 +0100>,<hope>,<sbdhcp-3-063.epfl.ch>,<proc1d>,<TopSpin 3.6.2>,
      <Start of raw data processing
       efp LB = 0 FT_mod = 6 PKNL = 1 PHC0 = -88.87024 PHC1 = 900.8 TDeff = 7500 SI = 64K 
       data hash MD5: 64K
       F5 3B A5 10 E2 89 6E 18 92 27 ED 8C D3 88 8F 8D>)
(   3,<2021-03-12 17:35:59.389 +0100>,<hope>,<sbdhcp-3-063.epfl.ch>,<proc1d>,<TopSpin 3.6.2>,
      <absf ABSG = 5 ABSF2 = -1500 ABSF1 = 1500 
       data hash MD5: 64K
       8E 3E CE 91 E7 02 82 C6 ED 4C EC 5B 4F 4F 01 E8>)
(   4,<2021-03-12 17:45:23.861 +0100>,<hope>,<sbdhcp-3-063.epfl.ch>,<dirdata>,<TopSpin 3.6.2>,
      <wrpa from 1 2 "900_2020_0121_FAPbI3_14N" "/Users/hope/Documents/perovskite/Cs-crown-ether/nmr"
       data hash MD5: 64K
       8E 3E CE 91 E7 02 82 C6 ED 4C EC 5B 4F 4F 01 E8>)
(   5,<2021-03-12 17:45:50.783 +0100>,<hope>,<sbdhcp-3-063.epfl.ch>,<audit>,<TopSpin 3.6.2>,
      <user comment:
       TITLE=FAPbI3, mechanosynthesised
       14N
       5 kHz MASTITLE_END
       data hash MD5: 64K
       8E 3E CE 91 E7 02 82 C6 ED 4C EC 5B 4F 4F 01 E8>)
(   6,<2021-03-12 17:45:50.944 +0100>,<hope>,<sbdhcp-3-063.epfl.ch>,<audit>,<TopSpin 3.6.2>,
      <user comment:
       TITLE=FAPbI3, mechanosynthesised
       14N
       5 kHz MASTITLE_END
       data hash MD5: 64K
       8E 3E CE 91 E7 02 82 C6 ED 4C EC 5B 4F 4F 01 E8>)
##END=

$$ hash MD5
$$ E2 FC 51 B5 EE B7 41 85 44 A7 C3 0A 18 12 F3 2A
