# Supplementary material for: Multimodal host–guest complexation for efficient and stable perovskite photovoltaics
Source: Nat Commun. 2021 Jun 7;12:3383. doi: 10.1038/s41467-021-23566-2 (PMC8185086; doi:10.1038/s41467-021-23566-2)
Supplement: Supplementary file 3 — Source Data [file 41467_2021_23566_MOESM3_ESM.zip › Source data/ssNMR-data/14N/1/pdata/1/intrng]

P 0
1001.916550   995.698030
848.330856   840.704370
771.596674   764.204849
693.923848   686.297362
619.184286   607.099239
541.628790   529.074421
465.950584   450.345620
390.037716   370.208852
315.767476   294.061323
240.675922   213.220572
169.573607   129.915880
91.666120   55.528309
12.819988   -15.222014
-62.858219   -89.257593
-144.285623   -166.226436
-221.254465   -238.854048
-299.865936   -316.174883
-381.293340   -391.735759
-457.323538   -467.061974
-534.879034   -543.913486
-613.255843   -620.764998
