# Supplementary material for: Multimodal host–guest complexation for efficient and stable perovskite photovoltaics
Source: Nat Commun. 2021 Jun 7;12:3383. doi: 10.1038/s41467-021-23566-2 (PMC8185086; doi:10.1038/s41467-021-23566-2)
Supplement: Supplementary file 3 — Source Data [file 41467_2021_23566_MOESM3_ESM.zip › Source data/ssNMR-data/14N/3/audita.txt]

##TITLE= Audit trail, TopSpin 3.6.2
##JCAMPDX= 5.01
##ORIGIN= Bruker BioSpin GmbH
##OWNER= hope
$$ /Users/hope/Documents/perovskite/Cs-crown-ether/nmr/14N/3/audita.txt
##AUDIT TRAIL=  $$ (NUMBER, WHEN, WHO, WHERE, PROCESS, VERSION, WHAT)
(   1,<2019-11-28 17:05:20.762 +0000>,<root>,<BladeEpu>,<go4>,<TopSpin 4.0.6>,
      <created by zg on 'CAB AV4 900 MHz EXT' (nmr1512) by user 'hope'
       started at 2019-11-28 16:59:57.224 +0000, POWCHK disabled, PULCHK disabled,
       completed at 2019-11-28 17:05:20.759 +0000
       configuration hash MD5:
       8C 8E 56 96 05 1D 26 F0 78 50 C8 BC 52 AA EE 84
       double data hash MD5: 16K
       DB E8 A5 16 48 6F 61 F4 94 2F A5 6C 5D A3 79 18>)
(   2,<2021-03-12 17:33:04.667 +0100>,<hope>,<sbdhcp-3-063.epfl.ch>,<dirdata>,<TopSpin 3.6.2>,
      <wrpa from 1 55 "900_2019_1127_CsI-ether-FAPbI3" "/Users/hope/Documents/perovskite/Cs-crown-ether/nmr"
       double data hash MD5: 16K
       DB E8 A5 16 48 6F 61 F4 94 2F A5 6C 5D A3 79 18>)
##END=

$$ hash MD5
$$ DF 83 A2 05 1E C2 DC A3 1F D2 F3 A8 17 96 56 03
