# Supplementary material for: Multimodal host–guest complexation for efficient and stable perovskite photovoltaics
Source: Nat Commun. 2021 Jun 7;12:3383. doi: 10.1038/s41467-021-23566-2 (PMC8185086; doi:10.1038/s41467-021-23566-2)
Supplement: Supplementary file 3 — Source Data [file 41467_2021_23566_MOESM3_ESM.zip › Source data/ssNMR-data/14N/3/pdata/1/auditp.txt]

##TITLE= Audit trail, TopSpin 3.6.2
##JCAMPDX= 5.01
##ORIGIN= Bruker BioSpin GmbH
##OWNER= hope
$$ /Users/hope/Documents/perovskite/Cs-crown-ether/nmr/14N/3/pdata/1/auditp.txt
##AUDIT TRAIL=  $$ (NUMBER, WHEN, WHO, WHERE, PROCESS, VERSION, WHAT)
(   1,<2019-11-28 17:05:20.762 +0000>,<root>,<BladeEpu>,<go4>,<TopSpin 4.0.6>,
      <created by zg on 'CAB AV4 900 MHz EXT' (nmr1512) by user 'hope'
       started at 2019-11-28 16:59:57.224 +0000, POWCHK disabled, PULCHK disabled,
       completed at 2019-11-28 17:05:20.759 +0000
       configuration hash MD5:
       8C 8E 56 96 05 1D 26 F0 78 50 C8 BC 52 AA EE 84
       double data hash MD5: 16K
       DB E8 A5 16 48 6F 61 F4 94 2F A5 6C 5D A3 79 18>)
(   2,<2019-11-28 18:10:08.301 +0100>,<hope>,<nmr1512>,<proc1d>,<TopSpin 4.0.6>,
      <Start of raw data processing
       efp LB = 100 FT_mod = 6 PKNL = 1 PHC0 = -90.87024 PHC1 = 900.8 SI = 64K 
       data hash MD5: 64K
       3D AC 24 62 54 57 80 C7 7E A0 95 58 2A A4 35 07>)
(   3,<2019-11-28 18:43:23.927 +0100>,<hope>,<nmr1512>,<proc1d>,<TopSpin 4.0.6>,
      <abs ABSG = 5 
       data hash MD5: 64K
       77 2F B8 2D 83 D8 C5 0C 99 62 49 B7 F8 9E C8 37>)
(   4,<2021-03-12 17:33:04.676 +0100>,<hope>,<sbdhcp-3-063.epfl.ch>,<dirdata>,<TopSpin 3.6.2>,
      <wrpa from 1 55 "900_2019_1127_CsI-ether-FAPbI3" "/Users/hope/Documents/perovskite/Cs-crown-ether/nmr"
       data hash MD5: 64K
       77 2F B8 2D 83 D8 C5 0C 99 62 49 B7 F8 9E C8 37>)
(   5,<2021-03-12 17:33:26.154 +0100>,<hope>,<sbdhcp-3-063.epfl.ch>,<audit>,<TopSpin 3.6.2>,
      <user comment:
       TITLE=Mechanosynthesised FAPbI3 mixed with CsI-DB21C7 (bulk)
       14N
       10 kHz MASTITLE_END
       data hash MD5: 64K
       77 2F B8 2D 83 D8 C5 0C 99 62 49 B7 F8 9E C8 37>)
##END=

$$ hash MD5
$$ F7 3D D2 E1 E5 84 82 1A 56 D8 18 4A F8 66 27 DE
