# Supplementary material for: Multimodal host–guest complexation for efficient and stable perovskite photovoltaics
Source: Nat Commun. 2021 Jun 7;12:3383. doi: 10.1038/s41467-021-23566-2 (PMC8185086; doi:10.1038/s41467-021-23566-2)
Supplement: Supplementary file 3 — Source Data [file 41467_2021_23566_MOESM3_ESM.zip › Source data/ssNMR-data/14N/3/pdata/1/intrng]

P 0
3375.865629   3369.412448
3357.444732   3352.399518
3346.063668   3342.543752
3284.582459   3276.486650
3273.905378   3270.268131
3266.865545   3259.943042
3225.095868   3217.704043
3183.912844   3180.040936
3095.680268   3088.640435
3088.053782   3083.829882
3061.537077   3056.139872
3015.308839   3010.850278
2987.266837   2983.042937
2970.957890   2966.264668
2922.735033   2918.159141
2907.130070   2903.492822
2889.999809   2885.658578
2770.439975   2764.573448
2678.570152   2674.463583
2567.458119   2563.820871
2561.826252   2558.306335
2549.271883   2544.578661
2381.019870   2373.510714
1653.453111   1646.882600
1617.549961   1608.867500
1475.345331   1470.065456
1466.428209   1458.567062
1423.250566   1417.618699
1368.105206   1362.708000
1335.604643   1328.682140
1326.804851   1296.064246
1191.640054   1178.147040
1172.280513   1146.115799
1048.262118   1042.864913
1024.796008   1015.644224
1015.409563   990.535486
914.270627   907.817446
870.037008   830.027290
818.763556   814.304995
725.251106   719.384578
715.864662   671.044390
561.809645   519.453316
480.382242   477.214317
466.419906   462.078675
452.340239   448.233670
439.199218   434.271334
424.532898   420.895651
417.141074   358.358466
276.109749   269.421907
268.835255   203.599467
137.425035   132.145160
125.457319   120.529436
114.780238   110.087016
105.276464   101.404555
99.527267   55.528309
1.204263   -9.942139
-11.115445   -24.843120
-35.637531   -39.392108
-43.381347   -97.588062
-199.430983   -258.682912
-332.483830   -343.864893
-346.798157   -364.749732
-365.101723   -401.356864
-452.160994   -457.206207
-460.374132   -463.776718
-511.295592   -556.819847
-572.894133   -578.760660
-674.150400   -716.741391
-830.786688   -867.511151
-874.550985   -878.892215
-989.417596   -1016.755615
-1147.461851   -1171.279953
-1179.023770   -1184.068983
-1190.874155   -1195.684708
-1307.852717   -1314.305897
-1331.084166   -1336.481372
-1554.833531   -1560.348067
-1866.111488   -1872.681999
-2292.608048   -2298.709237
-2331.327131   -2337.662981
-2406.066693   -2409.938601
-2414.866484   -2420.733012
-2557.540437   -2562.468320
-2616.909697   -2628.173430
-2637.325213   -2644.247716
-2648.236954   -2652.226193
-2688.950656   -2694.230531
-2755.711741   -2761.460938
-2847.229572   -2851.101481
-2978.874453   -2983.802336
-3075.789490   -3080.600042
-3178.336393   -3183.616268
-3187.370845   -3196.874620
-3199.690553   -3206.378395
-3241.577561   -3246.974766
-3277.598041   -3283.699229
-3335.911326   -3342.129845
-3352.924256   -3357.148156
-3383.547530   -3391.526008
