# Supplementary material for: Multimodal host–guest complexation for efficient and stable perovskite photovoltaics
Source: Nat Commun. 2021 Jun 7;12:3383. doi: 10.1038/s41467-021-23566-2 (PMC8185086; doi:10.1038/s41467-021-23566-2)
Supplement: Supplementary file 3 — Source Data [file 41467_2021_23566_MOESM3_ESM.zip › Source data/ssNMR-data/14N/3/adcInfo_TRX4.xml]

 <TRX channel="4">
	<summary>Optimal performance achieved</summary>
	<maxAdcModulation>
		<utcDate>28-17:03:05.542</utcDate>
		<adcModulationPercent>46</adcModulationPercent>
		<numScan>3734</numScan>
		<numExp>0</numExp>
	</maxAdcModulation>
	<minAdcModulation>
		<utcDate>28-16:59:58.652</utcDate>
		<adcModulationPercent>5</adcModulationPercent>
		<numScan>12</numScan>
		<numExp>0</numExp>
	</minAdcModulation>
	<adcOverflow>no</adcOverflow>
</TRX>
