# Supplementary material for: Multimodal host–guest complexation for efficient and stable perovskite photovoltaics
Source: Nat Commun. 2021 Jun 7;12:3383. doi: 10.1038/s41467-021-23566-2 (PMC8185086; doi:10.1038/s41467-021-23566-2)
Supplement: Supplementary file 3 — Source Data [file 41467_2021_23566_MOESM3_ESM.zip › Source data/ssNMR-data/14N/2/audita.txt]

##TITLE= Audit trail, TopSpin 3.6.2
##JCAMPDX= 5.01
##ORIGIN= Bruker BioSpin GmbH
##OWNER= hope
$$ /Users/hope/Documents/perovskite/Cs-crown-ether/nmr/14N/2/audita.txt
##AUDIT TRAIL=  $$ (NUMBER, WHEN, WHO, WHERE, PROCESS, VERSION, WHAT)
(   1,<2019-12-03 07:58:23.338 +0000>,<root>,<BladeEpu>,<go4>,<TopSpin 4.0.6>,
      <created by zg on 'CAB AV4 900 MHz EXT' (nmr1512) by user 'hope'
       started at 2019-12-03 07:52:59.672 +0000, POWCHK disabled, PULCHK disabled,
       completed at 2019-12-03 07:58:23.337 +0000
       configuration hash MD5:
       8C 8E 56 96 05 1D 26 F0 78 50 C8 BC 52 AA EE 84
       double data hash MD5: 16K
       DC FD 7C D0 65 27 4A 16 A6 F6 88 58 F3 25 DE D3>)
(   2,<2019-12-03 08:07:46.684 +0000>,<root>,<BladeEpu>,<go4>,<TopSpin 4.0.6>,
      <continuing acquisition>)
(   3,<2019-12-03 08:13:12.355 +0000>,<root>,<BladeEpu>,<go4>,<TopSpin 4.0.6>,
      <continue with go on 'CAB AV4 900 MHz EXT' (nmr1512) by user 'hope'
       started at 2019-12-03 08:07:46.686 +0000, POWCHK disabled, PULCHK disabled,
       completed at 2019-12-03 08:13:12.354 +0000
       configuration hash MD5:
       8C 8E 56 96 05 1D 26 F0 78 50 C8 BC 52 AA EE 84
       double data hash MD5: 16K
       E5 6D E1 9A 19 1C AA B2 F7 5F AC A6 4C BF 24 9A>)
(   4,<2021-03-12 17:33:39.688 +0100>,<hope>,<sbdhcp-3-063.epfl.ch>,<dirdata>,<TopSpin 3.6.2>,
      <wrpa from 1 11 "900_2019_1202_CsI-ether-FAPbI3_thin-film" "/Users/hope/Documents/perovskite/Cs-crown-ether/nmr"
       double data hash MD5: 16K
       E5 6D E1 9A 19 1C AA B2 F7 5F AC A6 4C BF 24 9A>)
##END=

$$ hash MD5
$$ 42 86 0E FE A4 F2 B4 17 CF 60 2B 56 13 FA BC 1A
