# Supplementary material for: Multimodal host–guest complexation for efficient and stable perovskite photovoltaics
Source: Nat Commun. 2021 Jun 7;12:3383. doi: 10.1038/s41467-021-23566-2 (PMC8185086; doi:10.1038/s41467-021-23566-2)
Supplement: Supplementary file 3 — Source Data [file 41467_2021_23566_MOESM3_ESM.zip › Source data/ssNMR-data/14N/2/pdata/1/intrng]

P 0
3376.569612   3371.172407
3365.071218   3358.618037
3319.077641   3313.563105
2891.642437   2887.183875
2845.531529   2842.480935
2838.726357   2828.635930
2823.942707   2818.076180
2812.326983   2805.873802
2792.146128   2784.519642
2778.535783   2761.522853
2594.092154   2588.577618
2570.391382   2566.284813
2520.877889   2510.318139
2504.568942   2499.523728
2404.485980   2397.680808
2194.112299   2186.720474
1889.756844   1885.298283
1720.918179   1715.872965
1688.065624   1684.311046
1436.156926   1432.285018
1386.291441   1381.598219
1235.639011   1227.777864
1156.323558   1150.574360
1079.237384   1071.493568
1001.681889   995.698030
930.227582   918.377196
852.789417   840.117717
798.230710   793.654818
773.473963   763.148874
749.538530   744.258655
743.085350   739.565433
703.427623   695.801137
695.566476   683.481429
620.709583   607.333900
542.802096   529.309082
527.197132   520.157299
502.088394   497.629833
467.945203   448.351001
446.121720   440.841845
436.383284   429.578112
396.256235   371.499488
347.446725   343.926808
320.226037   297.229248
294.765307   291.010729
286.200176   281.506954
278.573690   270.712543
270.595213   253.230291
246.190458   223.076339
222.724347   214.628539
195.268998   189.637131
168.634962   131.910499
85.799592   65.032084
27.486307   20.798465
18.569185   -9.707478
-14.752692   -19.563245
-45.845289   -49.834527
-63.562202   -85.151024
-90.430899   -97.940054
-139.357739   -144.285623
-144.989606   -164.701139
-202.012255   -206.940138
-214.331963   -220.315821
-221.841118   -238.854048
-243.312609   -250.000451
-285.786270   -289.188856
-292.356780   -317.582849
-353.603329   -358.296551
-375.426812   -390.797114
-452.982308   -466.709982
-533.940389   -542.740181
-610.087918   -619.826354
-688.112736   -695.973883
-767.193529   -777.049295
-845.101016   -853.079493
-921.600536   -928.640369
-995.753446   -1004.553237
-1319.820433   -1329.206877
-1667.705523   -1670.873448
-1831.146983   -1839.477452
-2015.942604   -2020.987818
-2213.292594   -2219.628444
-2332.969758   -2338.836286
-2584.995786   -2590.744983
-2653.282168   -2659.148696
-2666.657851   -2670.881751
-2672.172387   -2680.620187
-2723.680500   -2735.061564
-2795.134807   -2799.476037
-2855.794703   -2865.298477
-2943.557956   -2948.016517
-2993.892764   -2999.759291
-3032.377185   -3038.478374
-3045.635537   -3051.502065
-3100.428906   -3108.290053
-3132.108155   -3137.270699
-3184.554912   -3189.365465
-3204.970428   -3216.586153
-3317.842420   -3323.708948
-3426.255851   -3432.943693
