# Supplementary material for: Multimodal host–guest complexation for efficient and stable perovskite photovoltaics
Source: Nat Commun. 2021 Jun 7;12:3383. doi: 10.1038/s41467-021-23566-2 (PMC8185086; doi:10.1038/s41467-021-23566-2)
Supplement: Supplementary file 3 — Source Data [file 41467_2021_23566_MOESM3_ESM.zip › Source data/Fig 1.xlsx]

## Sheet: Fig 1c
control		target
752.472	18139.8	752.716	18943
752.272	17780.5	752.516	18889.1
752.072	18150	752.316	19136.7
751.872	17769.5	752.116	18986.7
751.672	18135.2	751.916	18946.9
751.472	17957.8	751.716	18984.4
751.272	18148.4	751.516	19000.8
751.072	18278.1	751.316	19212.5
750.872	17965.6	751.116	18868.8
750.672	17661.7	750.916	18813.3
750.472	18100.8	750.716	18995.3
750.272	18352.3	750.516	18945.3
750.072	17934.4	750.316	18919.5
749.872	17918.8	750.116	19139.1
749.672	18017.2	749.916	18943.8
749.472	17975.8	749.716	19106.2
749.272	18214.8	749.516	18943
749.072	17993.8	749.316	19060.2
748.872	17966.4	749.116	19023.4
748.672	18314.1	748.916	19046.9
748.472	18189.1	748.716	19075.8
748.272	18012.5	748.516	18931.2
748.072	18145.3	748.316	19115.6
747.872	18199.2	748.116	19027.3
747.672	18277.3	747.916	19078.9
747.472	18178.9	747.716	19070.3
747.272	18202.3	747.516	19014.8
747.072	18371.1	747.316	19041.4
746.872	18231.2	747.116	19089.1
746.672	18206.2	746.916	19050.8
746.472	18184.4	746.716	19114.1
746.272	18320.3	746.516	19107
746.072	18500	746.316	19000.8
745.872	18169.5	746.116	19074.2
745.672	18280.5	745.916	19139.1
745.472	18169.5	745.716	18923.4
745.272	18111.7	745.516	19014.8
745.072	18196.9	745.316	19151.6
744.872	18181.2	745.116	18795.3
744.672	18265.6	744.916	19200.8
744.472	18241.4	744.716	19087.5
744.272	18289.1	744.516	19232
744.072	18266.4	744.316	19021.9
743.872	18169.5	744.116	19292.2
743.672	18225	743.916	19182
743.472	18317.2	743.716	19055.5
743.272	18300.8	743.516	19233.6
743.072	18035.9	743.316	19041.4
742.872	18218.8	743.116	19101.6
742.672	18243.8	742.916	19240.6
742.472	18437.5	742.716	18960.9
742.272	18217.2	742.516	19165.6
742.072	18323.4	742.316	18985.2
741.872	18242.2	742.116	19014.8
741.672	18436.7	741.916	18982
741.472	18203.1	741.716	19286.7
741.272	18343.8	741.516	19046.1
741.072	18530.5	741.316	19260.9
740.872	18364.8	741.116	19236.7
740.672	18335.2	740.916	19416.4
740.472	18242.2	740.716	19171.1
740.272	18417.2	740.516	19189.1
740.072	18268.8	740.316	19337.5
739.872	18470.3	740.116	19305.5
739.672	18642.2	739.916	19127.3
739.472	18288.3	739.716	19221.1
739.272	18450.8	739.516	19317.2
739.072	18487.5	739.316	19355.5
738.872	18407.8	739.116	19396.9
738.672	18573.4	738.916	19464.8
738.472	18560.2	738.716	19469.5
738.272	18168	738.516	19500
738.072	18228.1	738.316	19449.2
737.872	18550.8	738.116	19686.7
737.672	18271.1	737.916	19332.8
737.472	18638.3	737.716	19359.4
737.272	18409.4	737.516	19289.8
737.072	18478.9	737.316	19214.8
736.872	18446.9	737.116	19093.8
736.672	18623.4	736.916	19371.9
736.472	18470.3	736.716	19299.2
736.272	18310.2	736.516	19170.3
736.072	18562.5	736.316	18965.6
735.872	18694.5	736.116	19200.8
735.672	18417.2	735.916	19016.4
735.472	18469.5	735.716	19143
735.272	18281.2	735.516	19151.6
735.072	18471.1	735.316	19307.8
734.872	18595.3	735.116	19225.8
734.672	18534.4	734.916	19339.1
734.472	18679.7	734.716	19434.4
734.272	18573.4	734.516	19211.7
734.072	18267.2	734.316	19427.3
733.872	18296.9	734.116	19250.8
733.672	18279.7	733.916	19070.3
733.472	18623.4	733.716	19355.5
733.272	18354.7	733.516	19143.8
733.072	18538.3	733.316	19237.5
732.872	18569.5	733.116	19219.5
732.672	18559.4	732.916	19370.3
732.472	18450.8	732.716	19391.4
732.272	18580.5	732.516	19212.5
732.072	18594.5	732.316	19510.2
731.872	18418	732.116	19496.1
731.672	18668	731.916	19329.7
731.472	18438.3	731.716	19307
731.272	18740.6	731.516	19243.8
731.072	18178.9	731.316	19514.1
730.872	18482	731.116	19109.4
730.672	18542.2	730.916	19494.5
730.472	18420.3	730.716	19344.5
730.272	18446.9	730.516	19310.2
730.072	18721.9	730.316	19411.7
729.872	18664.8	730.116	19419.5
729.672	18682	729.916	19434.4
729.472	18393	729.716	19443.8
729.272	18813.3	729.516	19335.9
729.072	18788.3	729.316	19285.9
728.872	18657	729.116	19270.3
728.672	18840.6	728.916	19311.7
728.472	18639.8	728.716	19214.1
728.272	18866.4	728.516	19275
728.072	18518	728.316	19304.7
727.872	18474.2	728.116	19452.3
727.672	18656.2	727.916	19359.4
727.472	18767.2	727.716	19289.8
727.272	18842.2	727.516	19597.7
727.072	18734.4	727.316	19219.5
726.872	18758.6	727.116	19333.6
726.672	18968	726.916	19464.8
726.472	18821.9	726.716	19419.5
726.272	18760.2	726.516	19335.2
726.072	18994.5	726.316	19578.1
725.872	18756.2	726.116	19425
725.672	18562.5	725.916	19402.3
725.472	18702.3	725.716	19687.5
725.272	18728.1	725.516	19803.1
725.072	18651.6	725.316	19539.8
724.872	18908.6	725.116	19651.6
724.672	18703.1	724.916	19695.3
724.472	18798.4	724.716	20000.8
724.272	18638.3	724.516	19784.4
724.072	18794.5	724.316	20022.7
723.872	18950	724.116	19746.1
723.672	19070.3	723.916	19768
723.472	18703.1	723.716	19528.1
723.272	18907.8	723.516	19678.9
723.072	19145.3	723.316	19694.5
722.872	18739.8	723.116	19501.6
722.672	19040.6	722.916	19564.8
722.472	18843.8	722.716	19303.9
722.272	18650.8	722.516	19560.9
722.072	18955.5	722.316	19532.8
721.872	19055.5	722.116	19714.8
721.672	18943	721.916	19490.6
721.472	19004.7	721.716	19621.9
721.272	18913.3	721.516	19342.2
721.072	18743.8	721.316	19500
720.872	19040.6	721.116	19461.7
720.672	19002.3	720.916	19302.3
720.472	18912.5	720.716	19428.9
720.272	18613.3	720.516	19390.6
720.072	19043	720.316	19564.8
719.872	18868	720.116	19586.7
		719.916	19450
		719.716	19528.1
		719.516	19418.8
		719.316	19755.5
		719.116	19377.3
		718.916	19728.9
		718.716	19500.8
		718.516	19579.7
		718.316	19658.6
		718.116	19666.4
		717.916	19630.5
		717.716	19766.4

## Sheet: Fig 1d
control		target
147.472	14632.8	147.716	10885.9
147.272	14575	147.516	10725
147.072	14781.2	147.316	10992.2
146.872	14959.4	147.116	10846.9
146.672	14998.4	146.916	11003.1
146.472	14685.9	146.716	10910.9
146.272	15200	146.516	10784.4
146.072	15153.1	146.316	11070.3
145.872	15292.2	146.116	11053.1
145.672	15550	145.916	11193.8
145.472	15985.9	145.716	11318.8
145.272	16164.1	145.516	11440.6
145.072	15923.4	145.316	11565.6
144.872	16260.9	145.116	11457.8
144.672	17059.4	144.916	11707.8
144.472	18178.1	144.716	11746.9
144.272	20056.2	144.516	12254.7
144.072	24050	144.316	13048.4
143.872	30321.9	144.116	14204.7
143.672	39395.3	143.916	16514.1
143.472	47689.1	143.716	19604.7
143.272	53187.5	143.516	23626.6
143.072	48767.2	143.316	26835.9
142.872	39696.9	143.116	29015.6
142.672	28829.7	142.916	27596.9
142.472	22743.8	142.716	23353.1
142.272	19271.9	142.516	17817.2
142.072	18687.5	142.316	14682.8
141.872	19142.2	142.116	12628.1
141.672	19650	141.916	11456.2
141.472	19443.8	141.716	10975
141.272	17351.6	141.516	10654.7
141.072	15481.2	141.316	10307.8
140.872	13557.8	141.116	10079.7
140.672	13251.6	140.916	9820.31
140.472	13093.8	140.716	9714.06
140.272	13115.6	140.516	9810.94
140.072	13312.5	140.316	9731.25
139.872	14109.4	140.116	10087.5
139.672	14957.8	139.916	10482.8
139.472	17009.4	139.716	10646.9
139.272	21076.6	139.516	11918.8
139.072	28732.8	139.316	13053.1
138.872	39167.2	139.116	15367.2
138.672	51642.2	138.916	18989.1
138.472	60373.4	138.716	24198.4
138.272	58676.6	138.516	29642.2
138.072	47640.6	138.316	33070.3
137.872	33092.2	138.116	32331.2
137.672	23810.9	137.916	27720.3
137.472	18556.2	137.716	20875
137.272	17076.6	137.516	15309.4
137.072	17159.4	137.316	12340.6
136.872	18671.9	137.116	10853.1
136.672	18773.4	136.916	9796.88
136.472	16657.8	136.716	9342.19
136.272	13412.5	136.516	8970.31
136.072	11023.4	136.316	8740.62
135.872	9568.75	136.116	8753.12
135.672	9135.94	135.916	8428.12
135.472	8607.81	135.716	8176.56
135.272	8339.06	135.516	8143.75
135.072	8181.25	135.316	8032.81
134.872	7682.81	135.116	7914.06
134.672	7678.12	134.916	7964.06
134.472	7575	134.716	7767.19
134.272	7582.81	134.516	7896.88
134.072	7426.56	134.316	7629.69
133.872	7043.75	134.116	7571.88
133.672	7382.81	133.916	7646.88
133.472	7239.06	133.716	7651.56
133.272	7132.81	133.516	7606.25
133.072	7198.44	133.316	7687.5
132.872	6903.12	133.116	7354.69
132.672	6925	132.916	7468.75
132.472	6840.62	132.716	7493.75

## Sheet: Fig 1i
control		target
20	819.402	20	690.869
19.975	803.335	19.975	779.235
19.95	650.702	19.95	658.735
19.925	706.935	19.925	666.768
19.9	739.069	19.9	650.702
19.875	747.102	19.875	618.568
19.85	706.935	19.85	546.268
19.825	690.869	19.825	698.902
19.8	634.635	19.8	666.768
19.775	666.768	19.775	747.102
19.75	674.802	19.75	1036.3
19.725	658.735	19.725	1253.2
19.7	747.102	19.7	1735.2
19.675	787.269	19.675	1952.11
19.65	666.768	19.65	2144.91
19.625	658.735	19.625	2522.47
19.6	755.135	19.6	2795.61
19.575	690.869	19.575	3261.54
19.55	851.536	19.55	3357.94
19.525	923.836	19.525	3558.78
19.5	1036.3	19.5	3711.41
19.475	1180.9	19.475	3920.28
19.45	1325.5	19.45	4338.01
19.425	1670.94	19.425	4442.44
19.4	2048.51	19.4	4249.65
19.375	2546.57	19.375	4241.61
19.35	2811.67	19.35	4514.74
19.325	3382.04	19.325	4691.48
19.3	3880.11	19.3	4570.98
19.275	4088.98	19.275	4932.48
19.25	4265.71	19.25	4876.25
19.225	4828.05	19.225	4763.78
19.2	4820.01	19.2	5157.41
19.175	5093.15	19.175	5197.58
19.15	5012.81	19.15	5004.78
19.125	5093.15	19.125	5302.01
19.1	5478.75	19.1	5366.28
19.075	5759.91	19.075	5358.25
19.05	5567.11	19.05	5848.28
19.025	5832.22	19.025	5285.95
19	5928.62	19	5374.31
18.975	6161.58	18.975	5422.51
18.95	6394.55	18.95	5551.05
18.925	6322.25	18.925	5518.91
18.9	6498.98	18.9	5326.11
18.875	6539.15	18.875	5310.05
18.85	6571.28	18.85	5157.41
18.825	6354.38	18.825	5390.38
18.8	6298.15	18.8	5470.71
18.775	6587.35	18.775	5310.05
18.75	6972.95	18.75	5526.95
18.725	6587.35	18.725	5446.61
18.7	6691.78	18.7	5310.05
18.675	6498.98	18.675	5342.18
18.65	6820.32	18.65	5478.75
18.625	6627.52	18.625	5551.05
18.6	6980.98	18.6	5502.85
18.575	6804.25	18.575	5599.25
18.55	6956.89	18.55	5502.85
18.525	7221.99	18.525	5751.88
18.5	6980.98	18.5	5912.55
18.475	6997.05	18.475	5824.18
18.45	7181.82	18.45	5976.82
18.425	7519.22	18.425	6129.45
18.4	7189.85	18.4	6121.42
18.375	7414.79	18.375	5623.35
18.35	7462.99	18.35	5808.11
18.325	7712.02	18.325	6041.08
18.3	7679.89	18.3	6169.62
18.275	7599.55	18.275	6225.85
18.25	8081.56	18.25	6434.72
18.225	8137.79	18.225	6442.75
18.2	7985.15	18.2	6378.48
18.175	8475.19	18.175	6571.28
18.15	9133.92	18.15	6739.98
18.125	8676.02	18.125	6611.45
18.1	9029.49	18.1	6555.22
18.075	9350.83	18.075	6547.18
18.05	9688.23	18.05	6691.78
18.025	9302.62	18.025	7101.48
18	9399.02	18	6924.75
17.975	9744.46	17.975	7013.12
17.95	10226.5	17.95	7703.99
17.925	9897.09	17.925	7888.75
17.9	10403.2	17.9	7961.05
17.875	10636.2	17.875	8081.56
17.85	10298.8	17.85	8418.96
17.825	11648.4	17.825	8659.96
17.8	12459.7	17.8	8684.06
17.775	13311.3	17.775	8844.72
17.75	17472.5	17.75	8772.42
17.725	24485.7	17.725	9431.16
17.7	35700.2	17.7	9166.06
17.675	49268.6	17.675	9133.92
17.65	61230.2	17.65	10138.1
17.625	72597.4	17.625	9929.23
17.6	83844.1	17.6	9848.89
17.575	92239	17.575	9736.43
17.55	102843	17.55	9792.66
17.525	113720	17.525	10660.3
17.5	123224	17.5	11158.3
17.475	139033	17.475	11728.7
17.45	156490	17.45	12371.4
17.425	174219	17.425	13504.1
17.4	194616	17.4	14492.2
17.375	218692	17.375	15416
17.35	273263	17.35	16363.9
17.325	379946	17.325	17866.2
17.3	545674	17.3	19256
17.275	734731	17.275	22059.6
17.25	909818	17.25	23907.3
17.225	1029740	17.225	27321.4
17.2	1104800	17.2	31129.2
17.175	1142340	17.175	36744.6
17.15	1164150	17.15	43364.1
17.125	1174300	17.125	53309.3
17.1	1183530	17.1	79176.7
17.075	1182540	17.075	140801
17.05	1177580	17.05	267944
17.025	1178710	17.025	466392
17	1175780	17	690202
16.975	1171340	16.975	900756
16.95	1170200	16.95	1086670
16.925	1163550	16.925	1216150
16.9	1158300	16.9	1308020
16.875	1156740	16.875	1365740
16.85	1161190	16.85	1397260
16.825	1150430	16.825	1402780
16.8	1144440	16.8	1409230
16.775	1142650	16.775	1405140
16.75	1144720	16.75	1397530
16.725	1144130	16.725	1377990
16.7	1137580	16.7	1360380
16.675	1136360	16.675	1342510
16.65	1137770	16.65	1327350
16.625	1134350	16.625	1307480
16.6	1131540	16.6	1286500
16.575	1129920	16.575	1266170
16.55	1125510	16.55	1243900
16.525	1115210	16.525	1230080
16.5	1106940	16.5	1213350
16.475	1103770	16.475	1192410
16.45	1094390	16.45	1173750
16.425	1087300	16.425	1154420
16.4	1073990	16.4	1134940
16.375	1066970	16.375	1115330
16.35	1057460	16.35	1092330
16.325	1037770	16.325	1084250
16.3	1029180	16.3	1058760
16.275	1013660	16.275	1045520
16.25	996714	16.25	1025220
16.225	980575	16.225	1004490
16.2	964051	16.2	985420
16.175	940152	16.175	970461
16.15	926503	16.15	945438
16.125	908058	16.125	925635
16.1	890851	16.1	908179
16.075	873668	16.075	885774
16.05	853504	16.05	870912
16.025	838666	16.025	850539
16	815474	16	831179
15.975	800403	15.975	815377
15.95	784947	15.95	801681
15.925	765844	15.925	783043
15.9	746202	15.9	763265
15.875	732280	15.875	745953
15.85	715394	15.85	732208
15.825	697793	15.825	717507
15.8	683197	15.8	701505
15.775	671765	15.775	687928
15.75	653425	15.75	674336
15.725	640395	15.725	659924
15.7	629004	15.7	647625
15.675	613869	15.675	635422
15.65	600927	15.65	620778
15.625	590371	15.625	605281
15.6	574240	15.6	597063
15.575	562496	15.575	582258
15.55	554205	15.55	573710
15.525	537696	15.525	561764
15.5	526570	15.5	550992
15.475	517035	15.475	540066
15.45	505764	15.45	528667
15.425	492308	15.425	517549
15.4	485231	15.4	509403
15.375	475398	15.375	499377
15.35	463814	15.35	489336
15.325	456688	15.325	481094
15.3	445401	15.3	472859
15.275	434572	15.275	460102
15.25	424217	15.25	454061
15.225	417726	15.225	447056
15.2	411677	15.2	438107
15.175	402005	15.175	425728
15.15	393988	15.15	417911
15.125	383400	15.125	412360
15.1	378250	15.1	408271
15.075	367952	15.075	400607
15.05	363967	15.05	390477
15.025	353082	15.025	381777
15	346350	15	375391
14.975	343233	14.975	368594
14.95	332701	14.95	363646
14.925	325504	14.925	358408
14.9	319077	14.9	351001
14.875	311807	14.875	345362
14.85	307228	14.85	336766
14.825	301452	14.825	331263
14.8	295860	14.8	325166
14.775	293105	14.775	319752
14.75	285313	14.75	314152
14.725	279264	14.725	311076
14.7	274548	14.7	304038
14.675	266820	14.675	298768
14.65	262642	14.65	293691
14.625	257292	14.625	287506
14.6	253436	14.6	283770
14.575	249982	14.575	277850
14.55	246359	14.55	273230
14.525	242945	14.525	267053
14.5	236325	14.5	263293
14.475	232317	14.475	258738
14.45	228027	14.45	252802
14.425	223303	14.425	250584
14.4	217487	14.4	246961
14.375	214997	14.375	240430
14.35	208739	14.35	236992
14.325	206080	14.325	232903
14.3	203878	14.3	228493
14.275	198729	14.275	223994
14.25	194825	14.25	222500
14.225	191780	14.225	217543
14.2	188591	14.2	214217
14.175	184052	14.175	210016
14.15	179722	14.15	204168
14.125	178220	14.125	201501
14.1	174219	14.1	199267
14.075	170428	14.075	194849
14.05	168877	14.05	193082
14.025	165945	14.025	191234
14	160844	14	186012
